# Supplementary material for: Assessing the Diversity and Distribution of Apicomplexans in Host and Free-Living Environments Using High-Throughput Amplicon Data and a Phylogenetically Informed Reference Framework
Source: Front Microbiol. 2019 Oct 23;10:2373. doi: 10.3389/fmicb.2019.02373 (PMC6819320; doi:10.3389/fmicb.2019.02373)
Supplement: TABLE S1 — Apicomplexan reference database built from 18S rRNA sequences bigger than 500 bp retrieved from GenBank. The database contains the following columns: AN, sequence accession number; Columns 0–6, taxonomic string; Name, name given to the sequence in GenBank; Origin, isolate or environmental sequence as defined in Figure 1; Environment 1, environmental feature; Environment 2, environmental feature; Location, geographical feature; Host Phylum–Class–Order–Family–Species, host taxonomic information when available; Sequence, corresponding 18S sequence; Size, sequence base pairs size. [file Data_Sheet_2.ZIP]

Archive with 3 entries (2 files):
- SI1.tre
- __MACOSX/
- __MACOSX/._SI1.tre
