# Supplementary material for: Assessing the Diversity and Distribution of Apicomplexans in Host and Free-Living Environments Using High-Throughput Amplicon Data and a Phylogenetically Informed Reference Framework
Source: Front Microbiol. 2019 Oct 23;10:2373. doi: 10.3389/fmicb.2019.02373 (PMC6819320; doi:10.3389/fmicb.2019.02373)
Supplement: TABLE S1 — Apicomplexan reference database built from 18S rRNA sequences bigger than 500 bp retrieved from GenBank. The database contains the following columns: AN, sequence accession number; Columns 0–6, taxonomic string; Name, name given to the sequence in GenBank; Origin, isolate or environmental sequence as defined in Figure 1; Environment 1, environmental feature; Environment 2, environmental feature; Location, geographical feature; Host Phylum–Class–Order–Family–Species, host taxonomic information when available; Sequence, corresponding 18S sequence; Size, sequence base pairs size. [file Data_Sheet_2.ZIP › SI1.tre]

((((((JF714670_Vivax_C_Plasmodium:0.04170054343867455465,U83876_Vivax_C_Plasmodium:0.01377334636186872824)35:0.00591537936749207769,DQ350261_Vivax_C_Plasmodium:0.00153043870869482056)41:0.00862348072894129729,DQ350271_Vivax_C_Plasmodium:0.03815157657011163106)100:0.02267752295149421879,(FJ619071_Vivax_C_Plasmodium:0.01294127952427669148,(AB287269_Vivax_C_Plasmodium:0.08013964947362310631,((AB287271_Vivax_C_Plasmodium:0.02942790192600929639,(((JX090228_Hepatocystis_C_Hepato:0.03360680835011631284,(JX090231_Hepatocystis_C_Hepato:0.15134926022390352007,JX090222_Hepatocystis_C_Hepato:0.01423462085891858721)100:0.05054829591219097557)100:0.05259284292034711872,(DQ396542_Hepatocystis_C_Hepato:0.10247134450702752306,((DQ396541_Hepatocystis_C_Hepato:0.05374618243490924402,DQ396536_Hepatocystis_C_Hepato:0.07123411460500819747)55:0.04591361751616490627,(((DQ396532_Hepatocystis_C_Hepato:0.25699091423223918706,(DQ396543_Hepatocystis_C_Hepato:0.06269059121463146922,(DQ396544_Hepatocystis_C_Hepato:0.04422446172876107195,DQ396545_Hepatocystis_C_Hepato:0.10380387315131864301)33:0.03350090874006388802)100:0.12520509535187510086)40:0.04083957950856571817,(JX090218_Hepatocystis_C_Hepato:0.02825866370341448969,JX090220_Hepatocystis_C_Hepato:0.08332295054028890369)86:0.06582398365016986497)24:0.04039585692794946115,((EU400394_Hepatocystis_C_Hepato:0.14977198113024819959,HQ605039_Hepatocystis_C_Hepato:0.10499924478805515438)59:0.03519316608938437979,(((JX090214_Hepatocystis_C_Hepato:0.05378921527096842264,JX090215_Hepatocystis_C_Hepato:0.09206219980010371673)73:0.03186976173687812441,JX090217_Hepatocystis_C_Hepato:0.05991202649696594079)100:0.13089988038592798025,JX090216_Hepatocystis_C_Hepato:0.18687901097707915188)37:0.04815939859822538499)17:0.01664147711707884489)26:0.01337053218354121442)98:0.03129872312209326657)82:0.02677474558261060469)97:0.01421133369717688180,((AF488000_Malariae_C_Plasmodium:0.05563712756639277446,((((((AB049999_Felis_C_Babesia:0.03645134998030815504,((((HQ187781_Felis_C_Babesia:0.03845151465671791530,AF244911_Felis_C_Babesia:0.00703838298314924445)99:0.01918102507638000040,AY452697_Felis_C_Babesia:0.03603643258868167998)96:0.01133384142171448179,((AY789075_Microti_C_Babesia:0.00925937776390352296,(KC147723_Microti_C_Babesia:0.01480914532306943678,JX417370_Microti_C_Babesia:0.00334492963125564017)75:0.00247293774138448563)91:0.00560919600371958833,(((JQ315422_Microti_C_Babesia:0.02133021575078857673,AY534602_Microti_C_Babesia:0.00868124308102724215)78:0.00685182219663234022,FJ225390_Microti_C_Babesia:0.03193927978841121923)83:0.02925464138449364315,AY144698_Microti_C_Babesia:0.00996913419755509136)54:0.01221562708364241391)80:0.02832385298460744771)52:0.00464799484941410667,JQ861971_Felis_C_Babesia:0.04380358580004433539)64:0.00700598213118011365)100:0.08032077803965473328,(((L19080_Felis_C_Cytauxzoon:0.03890374852501075897,(AB480558_Felis_C_Cytauxzoon:0.06878966830658848897,AY309956_Felis_C_Cytauxzoon:0.05299524746765018474)62:0.00481646803574330411)100:0.04759559224977057829,((AB188086_Rodent_C_Cytauxzoon:0.07296835368792821408,(EF222255_Rodent_C_Cytauxzoon:0.16306573930588960653,AF245279_Rodent_C_Cytauxzoon:0.10912622911479033516)36:0.02757486092869108896)38:0.01837925476765166211,(AF499604_Bicornis_C_Theileria:0.03579634071599811090,((((((((JN880430_Vitalii_C_Babesia:0.11824137589319662356,EU109716_Vitalii_C_Babesia:0.04658953516745040907)75:0.03683156252857439777,((((EF458198_Bigemina_C_Babesia:0.00770333670022999798,JQ723014_Bigemina_C_Babesia:0.00873805737406121823)100:0.01952221967101801584,AY081192_Bigemina_C_Babesia:0.02173260292759374851)98:0.02018900062070307783,(AY260179_Bigemina_C_Babesia:0.02883157120645634189,(DQ159075_Bigemina_C_Babesia:0.13765569582084677402,AY260182_Bigemina_C_Babesia:0.02409545505984836064)100:0.02390932720853250829)88:0.02089914683798379386)69:0.00919793389814499429,((GU057380_Crassa_C_Babesia:0.05204224520020030859,((AY603399_Crassa_C_Babesia:0.04530651695792663886,JX542614_Crassa_C_Babesia:0.04018793724046137994)30:0.00530027813498141522,AY260176_Crassa_C_Babesia:0.02203610377033385706)44:0.01581154217805788575)87:0.02438837523223088069,((HQ264136_B1_C_Babesia:0.12410126903443903512,HQ264120_B1_C_Babesia:0.03397866526124681402)17:0.01405357499415914486,(AF411338_B1_C_Babesia:0.07552072265137041440,HQ264119_B1_C_Babesia:0.05652418654401766135)84:0.02002911838317977117)92:0.03119349857118596317)58:0.00641021340871137778)61:0.02488459252471008840)83:0.01719488806903689271,((Z15104_Caballi_C_Babesia:0.01474033444329349817,(AB734388_Caballi_C_Babesia:0.01463980187358476619,AB734402_Caballi_C_Babesia:0.02996598734381779316)95:0.01343149779451075811)61:0.01909305619011593055,JX049130_Caballi_C_Babesia:0.03557128864234317817)99:0.02266446706833472741)33:0.01255563878545288420,(((((EF643471_Bovis_C_Babesia:0.00000113149379937262,((((EF458208_Bovis_C_Babesia:0.02148888793868720254,AY150059_Bovis_C_Babesia:0.02730857664809632421)89:0.03385430172697288798,(EF458211_Bovis_C_Babesia:0.02379987052222953467,M87566_Bovis_C_Babesia:0.03656647575693328100)100:0.01996680141213702520)75:0.00479363832553020026,JX495403_Bovis_C_Babesia:0.01164493357459898265)74:0.00865490990807910206,EF458217_Bovis_C_Babesia:0.00000113149379937262)63:0.02368709518781495632)100:0.28295138577241352174,(DQ402155_Bovis_C_Babesia:0.10333845246139039542,AY260178_Bovis_C_Babesia:0.02097358903431916985)72:0.03923436024169727615)67:0.03922010830397177489,EU376016_Bovis_C_Babesia:0.03152447102333658796)66:0.01654890642615123100,U09834_Bovis_C_Babesia:0.01304826745013774533)71:0.02439100895836667990,(JQ682873_Bovis_C_Babesia:0.04041103610430236276,DQ159073_Bovis_C_Babesia:0.02647092621807356494)29:0.00499188591959205674)81:0.03113460339673931182)56:0.01608745188974239348,(EF551335_Kiwiensis_C_Babesia:0.08093779135804425595,((AY190125_Divergens_C_Babesia:0.01781097673784544019,(DQ329138_Divergens_C_Babesia:0.02382269553818062643,((JX040642_Divergens_C_Babesia:0.00987954490096590483,JQ993426_Divergens_C_Babesia:0.03666542927363168614)87:0.00736522596076273715,(JX083978_Divergens_C_Babesia:0.03372666595279886353,EU182596_Divergens_C_Babesia:0.02356354865975991350)58:0.00356660135262193249)96:0.01944017868484321232)72:0.00725923937245545169)74:0.01505822277486768522,((AB480557_Hongkongensis_C_Babes:0.03722388437229045416,(((AB053216_Canis_C_Babesia:0.07707556985096894464,JQ867356_Hongkongensis_C_Babes:0.02086785493437188360)74:0.02593529620179140308,AB251609_Hongkongensis_C_Babes:0.00881785062164765036)79:0.01057013294885860225,(L19079_Canis_C_Babesia:0.05161766302456950034,(AY072926_Canis_C_Babesia:0.02183125306493711656,(AB303076_Canis_C_Babesia:0.00828498752271545312,JF825145_Canis_C_Babesia:0.00529076491181484834)93:0.03068786454114522805)100:0.03530126849440983622)93:0.03485430082500125260)42:0.00495230309807435844)50:0.00776234681114130413,(JX962780_Gibsoni_C_Babesia:0.05469837934806452695,(JF706288_Gibsoni_C_Babesia:0.07391280714322527590,DQ184507_Gibsoni_C_Babesia:0.00000113149379937262)98:0.02529791559602350901)79:0.02155075781350216518)60:0.01073085981200399414)51:0.01223117037570157703)74:0.01552997372807176854)84:0.06730023556319852940,FJ213579_Bovis_C_Babesia:0.02810303741871366529)99:0.08290382088068797006,(((FJ213584_Velifera_C_Theileria:0.04054046421554672458,(JQ928914_Velifera_C_Theileria:0.04374589269692668453,JQ928934_Velifera_C_Theileria:0.02208258360211360835)66:0.00348057177604218972)91:0.01287814907367063402,(AY735115_Luwenshuni_C_Theileri:0.04781908112466619343,((KF429799_Annulata_C_Theileria:0.00000113149379937262,(FJ605111_Annulata_C_Theileria:0.06956163358697570187,KC599235_Annulata_C_Theileria:0.05791906772509445439)79:0.00252663211762626421)98:0.00656295105897413984,GU570997_Annulata_C_Theileria:0.02749913093318477608)88:0.01978887380729933351)46:0.00916524797924118430)11:0.00290267548664802436,(((JX112743_Mutans_C_Theileria:0.01202127265442626443,(HQ264134_Mutans_C_Theileria:0.02261856031370934259,(JX112732_Mutans_C_Theileria:0.01788495871846798591,AY735121_Mutans_C_Theileria:0.00861647355210472948)92:0.02458614836746660093)86:0.01991557732603034883)74:0.01289108800749822099,(((JX112717_Capreoli_C_Theileria:0.00882875747491167727,GU373977_Capreoli_C_Theileria:0.03063079782010786484)70:0.00670385782163736982,(JQ861976_Capreoli_C_Theileria:0.02687219506711783362,((((FJ595120_Luwenshuni_C_Theileri:0.09371140413549866599,FJ668368_Luwenshuni_C_Theileri:0.04257318223388676520)86:0.00305966210625406966,FJ668369_Luwenshuni_C_Theileri:0.00525674489696933023)98:0.01117792277863380659,KC735163_Luwenshuni_C_Theileri:0.01328869975788083725)99:0.01770661985936773999,(JX112734_Orientalis_C_Theileri:0.02474908611172429301,(JN252706_Orientalis_C_Theileri:0.01189838384191725836,(EU083804_Orientalis_C_Theileri:0.00108520336715827955,(((JN252705_Orientalis_C_Theileri:0.00195270558303841909,JQ360167_Orientalis_C_Theileri:0.03921244448038917890)100:0.03275956990520041689,DQ256380_Orientalis_C_Theileri:0.01003998314490162774)68:0.00465749357832032952,HM538196_Orientalis_C_Theileri:0.00830454471147986165)71:0.00159969837202778259)83:0.00692853441284564317)69:0.00759224925131267003)100:0.01379682594253863089)34:0.00340029514178112049)35:0.00899249701783772816)12:0.00709838182377482956,(((GU373981_Capreoli_C_Theileria:0.06840649670641335556,GU373980_Capreoli_C_Theileria:0.00308645604204043321)97:0.01486137663976068099,((AF078815_Mutans_C_Theileria:0.01444875935317291651,JN572697_Mutans_C_Theileria:0.01485755329348835592)100:0.05276652750355844551,AY262121_Cervi_E_Theileria:0.01749818703401437997)86:0.01963057346820032065)42:0.01005594095778633915,(JX112730_T2_C_Theileria:0.07216383319634996074,(AY260172_Capreoli_C_Theileria:0.00000113149379937262,JQ737135_Ovis_C_Theileria:0.04171548472050209955)86:0.00108979838075635841)93:0.01287503548249723309)3:0.00127422996229390817)6:0.00346608994625710381)0:0.00375050857708664242,((JQ928927_Ovis_C_Theileria:0.02058936883011378699,((JQ928926_Ovis_C_Theileria:0.06965392719386927223,(JQ928930_Ovis_C_Theileria:0.10079633383819537606,JQ928909_Ovis_C_Theileria:0.00823957509493357214)62:0.01171429690581117858)29:0.00739157867464211148,JQ928923_Ovis_C_Theileria:0.03913792126501289964)14:0.00224579416996708095)49:0.01256933432938883190,(AY748465_Orientalis_C_Theileri:0.06197430636656366815,(JN086224_Mutans_C_Theileria:0.04813140893286781824,(AF097993_Velifera_C_Theileria:0.00537828766216390079,GU733375_Velifera_C_Theileria:0.00855515571126543375)100:0.01669345114129553928)34:0.00126474860287543339)16:0.00362958716416441089)0:0.00218479226429482047)0:0.00703913562626650325)80:0.02933974017769811621)55:0.03188230066925051842,((AF419313_Equi_C_Theileria:0.16035978799838229714,(JQ390047_Equi_C_Theileria:0.04915944736625683237,(Z15105_Equi_C_Theileria:0.03984899596148983036,AY534882_Equi_C_Theileria:0.03278077535075901716)45:0.00882196242541630725)100:0.03512349473993283538)44:0.02626488870907956949,(DQ437686_Brachyuri_C_Theileria:0.11335023616201034269,(JQ682879_Brachyuri_C_Theileria:0.03812892176218080076,DQ437685_Brachyuri_C_Theileria:0.04125532610549087487)45:0.01859304493104943501)94:0.03941248759257341000)15:0.00945625488685391397)25:0.01441214655262851654)24:0.00753258819475647635)15:0.00477928400011803749)70:0.02374661601358662999,((AJ871610_Vesperuginis_E_Babesi:0.06721674382379594359,DQ200887_Poelea_C_Babesia:0.06403750827787302313)38:0.01154835029508786276,(AF158706_Poelea_C_Babesia:0.05010663668101588558,(HQ285838_Poelea_C_Babesia:0.02056693106836257612,(AF158702_Poelea_C_Babesia:0.03290742870890851074,GQ411407_Poelea_C_Babesia:0.02672007889422223573)86:0.01078856491116595914)86:0.00870210497486078802)99:0.04636668695344667301)61:0.02269720465376976609)71:0.03479269570569668013)83:0.09020034106182553413,(((((HM469375_Nephromyces_C_Nephrom:0.10617428578180443388,HM469376_Nephromyces_C_Nephrom:0.04417094818304873050)60:0.02533882307800018260,(HM469383_Nephromyces_C_Nephrom:0.05751525738227537127,(HM469382_Nephromyces_C_Nephrom:0.05055729378773821114,HM469384_Nephromyces_C_Nephrom:0.04663809494299598485)100:0.02691296097275637164)100:0.02689066510142753760)97:0.09444048553306733096,(HM469381_Nephromyces_C_Nephrom:0.04633092016253455292,((HM469380_Nephromyces_C_Nephrom:0.14571839752184281847,(HM469377_Nephromyces_C_Nephrom:0.05801082875466891109,HM469378_Nephromyces_C_Nephrom:0.19498295051321207216)100:0.07012995337235229665)89:0.05200453625564658428,HM469379_Nephromyces_C_Nephrom:0.06076827583524750664)78:0.04575105763840146833)79:0.05876841862083267976)91:0.04533346269485494240,(EU052685_Cardiosporidium_C_Car:0.08885307326909532011,EF558768_Cardiosporidium_C_Car:0.09962235416141469735)100:0.04882864452288992324)100:0.07695584734133294191,(((DQ096835_Adelina_C_Adelina:0.04272494826833794085,((HQ224956_Klossia_C_Klossiellid:0.10280352035153896006,(HQ224957_Dactylosoma_C_Dactylo:0.04065510797215098060,(HQ224959_Haemogregarina_C_Haem:0.08286560732207101654,(((AY620232_Felis_C_Hepatozoon:0.05841926425854033350,((AY461378_Canis_C_Hepatozoon:0.06027026890737316456,(DQ111754_Canis_C_Hepatozoon:0.05240642744879235593,HQ829448_Canis_C_Hepatozoon:0.05426326428748418779)100:0.02077969495281051238)88:0.03870324689114663236,(((FJ595130_Felis_C_Hepatozoon:0.00724950607133665204,JX679178_Felis_C_Hepatozoon:0.02002942154894263999)92:0.01940806548420564645,((AY461377_Americanum_C_Hepatozo:0.04170465335060902223,((AF176836_Americanum_C_Hepatozo:0.06692013188990519890,(EU146066_Americanum_C_Hepatozo:0.00916337669018108675,EU146065_Americanum_C_Hepatozo:0.00804781460410055292)100:0.01030454609645803724)18:0.00000113149379937262,(EU249992_Americanum_C_Hepatozo:0.00000113149379937262,EU146067_Americanum_C_Hepatozo:0.01614989715024997899)75:0.01445369269020865995)57:0.01990828694538390037)75:0.01984457165885940982,FJ595134_Felis_C_Hepatozoon:0.01542089618452349362)22:0.00477326999936837203)0:0.00736306244356214803,AB771557_Felis_C_Hepatozoon:0.01903905762473021013)2:0.00243415659682026924)2:0.00984674898628251985)11:0.00461084286730620730,(JX531964_Felis_C_Hepatozoon:0.07409798283303647981,EU041717_Felis_C_Hepatozoon:0.14200808673960407802)4:0.00262121314009214909)52:0.00820467065289694555,((((GU344682_HZ2_C_Hepatozoon:0.04253489047611952456,FJ719814_Haemolivia_C_Hepatozo:0.01617407081408324399)59:0.00536995149260197698,((AF130361_Catesbianae_C_Hepatoz:0.10840202841287935320,HQ224960_Catesbianae_C_Hepatoz:0.02922286883336739152)100:0.06953836006576236128,(JN181157_Catesbianae_C_Hepatoz:0.12351147293236702795,((AY252109_Ayorgbor_C_Hepatozoon:0.01857739501995884709,(((EF222259_Ayorgbor_C_Hepatozoon:0.05403331975760592570,AB181504_Ayorgbor_C_Hepatozoon:0.02720506186431756457)63:0.01513996621822188103,(KC866369_Ayorgbor_C_Hepatozoon:0.08066758319503805619,AF297085_Ayorgbor_C_Hepatozoon:0.09202993164941664084)0:0.00000113149379937262)59:0.01887701385891593642,AY252105_Ayorgbor_C_Hepatozoon:0.02379870983453815508)21:0.00337828930474574907)17:0.00073198550051466681,(KC342528_Ayorgbor_C_Hepatozoon:0.02396537392407874570,HM585204_Ayorgbor_C_Hepatozoon:0.01615890842560853413)44:0.00412658759007894765)23:0.00666779851486614013)18:0.00155545158190239672)14:0.00975901091977342434)0:0.00458587604032882623,EU430236_Haemolivia_C_Hepatozo:0.02377801290552208208)2:0.00565137983516546347,(EF152220_Haemolivia_C_Hepatozo:0.02122255130887405403,EU430238_HZ1_C_Hepatozoon:0.03188618666238910576)29:0.06296525297864495607)8:0.00469654839889045890)89:0.01822623273328879273)59:0.00643756463075757009)100:0.10745398960048375969)51:0.04082547469085391623,DQ096836_Adelina_C_Adelina:0.03689869150540600606)32:0.01710669674719916475)53:0.08966172224425540682,(((((GU479651_Goussia2_C_Goussia:0.00512979169215190076,((((GU479668_Goussia1_C_Goussia:0.03213597417479618912,GU479646_Goussia1_C_Goussia:0.04671336508689601097)94:0.05253758943135219267,(GU479655_Goussia1_C_Goussia:0.01942312564586317833,(JF261138_Goussia1_C_Goussia:0.05482017257921162345,GU479657_Goussia1_C_Goussia:0.03595897781198922200)87:0.04212404250070685141)36:0.00230870864162984130)20:0.00562469708002523092,((((FJ009241_Goussia3_C_Goussia:0.03216667061581183346,FJ009242_Goussia3_C_Goussia:0.02856218651135885786)100:0.06748471013949516872,(((((((JQ993671_Isospora_C_Isospora:0.03746458174983430256,AF279667_Alabamensis_C_Eimeria:0.04029868792082123147)13:0.00072887421586801803,AF339490_Isospora_C_Eimeria:0.04169294562261840337)16:0.00174193183864603711,(AF080613_Isospora_C_Isospora:0.01376852263119516216,((((EF694007_Rabbit_C_Eimeria:0.02086611920753307647,HQ173828_Rabbit_C_Eimeria:0.03221677298204595613)80:0.01261348959860240752,((AB769553_Bukidnonensis_C_Eimer:0.01640204164015244756,AB769596_Bukidnonensis_C_Eimer:0.01009263910325374804)100:0.01803297942251596772,(((AB769651_Bovis_C_Eimeria:0.00437474925621049622,AB769624_Bovis_C_Eimeria:0.00303313909940905804)61:0.00214688506703313454,AB769568_Bovis_C_Eimeria:0.00000113149379937262)82:0.00422897531440230134,AB769579_Bovis_C_Eimeria:0.01084598704821948360)100:0.01909223809254608634)47:0.00698717073636896148)45:0.00743502093762630871,(((FN298443_E3_C_Eimeria:0.00855451726920495627,(((EF210322_Maxima_C_Eimeria:0.03373709756056104264,EU044774_Maxima_E_Eimeria:0.03399346746868864289)64:0.00795895788937739379,(U67118_Maxima_C_Eimeria:0.03037257832798097301,EF210324_Maxima_C_Eimeria:0.01020420968033802778)14:0.00356379990192574880)99:0.01150696006149403393,((HM117008_Pavonia_C_Eimeria:0.03028364925137976699,(KC305195_Maxima_C_Eimeria:0.04250593886627897222,HM117015_Pavonia_C_Eimeria:0.01704363481465201793)75:0.01055360676416206706)59:0.00423015005195240181,(EU044768_Maxima_E_Eimeria:0.01919513735279860037,(JX312810_Tenella_C_Eimeria:0.12883190016527992783,AF026388_Tenella_C_Eimeria:0.00000113149379937262)100:0.01301325434335665748)88:0.01335207684848347363)33:0.00596369790142776881)98:0.01528276470032985564)50:0.00737421270343469742,(KC414112_Cyclospora_C_Cyclospo:0.04134257239523492222,AF111185_Cyclospora_C_Cyclospo:0.00835217688054938102)73:0.01157670709043528284)54:0.00429427318959358078,AF041437_Melagrimitis_C_Eimeri:0.03718471318691721206)100:0.01104405950413377829)17:0.00529947930359288451,(((AF311644_Nieschulzi_C_Eimeria:0.02243913326392918059,AF311641_Nieschulzi_C_Eimeria:0.02069114114001876018)69:0.00988811142422760941,U40263_Nieschulzi_C_Eimeria:0.00256704677227776509)79:0.01410812574751530400,JX464223_Nieschulzi_C_Eimeria:0.03565990454452622888)18:0.00568788492424786817)15:0.00481268320081897592)28:0.00206240994195973229)78:0.01122264667669043911,((DQ072716_Ranae_C_Eimeria:0.01590605140284767280,DQ167480_Ranae_C_Eimeria:0.03081407092747256993)100:0.01994709041269280420,(JQ762306_Ranae_C_Eimeria:0.01800242446042189109,EU717219_Ranae_C_Eimeria:0.03602028824628641934)65:0.00943225505664242909)72:0.01216198518515066579)12:0.00377272504840116176,(JF419345_Macropodis_C_Eimeria:0.01133139220913063384,JQ392575_Macropodis_C_Eimeria:0.02493660065711891111)95:0.00823184663864297110)8:0.00284819213787625711,(AF060976_Caryospora_C_Lankeste:0.02249624048791637812,((AF080611_Lankesterella_C_Lanke:0.06412323205497201528,DQ390207_Lankesterella_C_Lanke:0.04823853332696993734)100:0.05121425256465526876,KC696572_Caryospora_C_Lankeste:0.00620437898057891232)79:0.00453332862795381448)100:0.01181493752463945446)46:0.01433576888768023881,(DQ398107_Reichenowi_C_Eimeria:0.03494268399354138327,((AB544314_Reichenowi_C_Eimeria:0.01155548996125763637,HE653905_Reichenowi_C_Eimeria:0.01004272201253459014)62:0.00942806934928560637,(DQ398106_Reichenowi_C_Eimeria:0.00697237186310414089,EF586113_Reichenowi_E_Eimeria:0.02062408678900644679)30:0.00837597013648295162)50:0.00922756863283988142)99:0.02230740800223676712)99:0.02785766050264699978)41:0.01626771469028405470,(((FJ904642_Serralmi_C_Calyptospo:0.06915306742982156585,(FJ904646_Funduli_C_Calyptospor:0.02272684589113352707,GU479670_Funduli_C_Calyptospor:0.03653757457119156254)88:0.03410845253308842501)89:0.01582451665506454108,(FJ904637_Spinosa_C_Calyptospor:0.04162224756116886248,FJ904636_Spinosa_C_Calyptospor:0.05588266884073849611)98:0.02779175479018124867)100:0.15651498617434689287,((AY043207_Choleoeimeria_C_Chole:0.05552963096799456988,AF324217_Goussia1_C_Eimeria:0.03254785076213163875)67:0.00921570636897057170,JX839288_Goussia1_C_Eimeria:0.02869688562311730959)75:0.01340658776950577440)40:0.01355536917318185021)10:0.01388717681905875766,((GU479634_Anguillae_C_Eimeria:0.13420324814957415582,(GU479633_Anguillae_C_Eimeria:0.04156747754794291871,(GU479675_Anguillae_C_Eimeria:0.13333032295098729003,GU479674_Anguillae_C_Eimeria:0.01511269679020330568)14:0.02264699741942237041)22:0.04246471917743047803)53:0.05543285620908926237,(((GU479645_Goussia1_C_Goussia:0.06742589109232280387,GU479635_Goussia1_C_Goussia:0.02512277728184894240)79:0.06660263597723567464,(AY916627_Goussia1_E_Goussia:0.04630671178483149186,GU479636_Goussia1_C_Goussia:0.01162728050983621343)95:0.05039997862370836773)50:0.02622590903414226751,(GU479659_Goussia1_C_Goussia:0.03179643801772961270,((GU479639_Goussia1_C_Goussia:0.04499200051098272563,GU479654_Goussia1_C_Goussia:0.01927271183912880950)82:0.02115893886720812342,GU479667_Goussia1_C_Goussia:0.07658700056853615101)99:0.03051513500791730449)60:0.02129969292955386992)53:0.03322087337380520700)35:0.01263280634004024933)21:0.00455630226696105041)91:0.02883729376043553394,AY728896_Goussia_X_C_Goussia:0.10421023569251762486)98:0.06242109402955266922)96:0.05047373742714348493,(AY043206_Goussia2_C_Goussia:0.02421461785824969778,GU479656_Goussia2_C_Goussia:0.03940195435043312294)61:0.00915120708895385791)47:0.01085476804250528129,(HM117907_Goussia2_C_Goussia:0.03390681037749656429,GU479649_Goussia2_C_Goussia:0.05431065140008809605)25:0.00971168866993421184)68:0.01686517593233958362,((((((JQ029112_Zuoi_C_Sarcocystis:0.03130245739937770333,AB251613_Zuoi_C_Sarcocystis:0.01099144452780160749)100:0.02469194465661574481,(KC201639_Zuoi_C_Sarcocystis:0.03162074650249661889,(KC878480_Zuoi_C_Sarcocystis:0.02843159683207397911,(KC878491_Singaporensis_C_Sarco:0.05903473388347125345,((AF434059_Singaporensis_C_Sarco:0.09731811104832881199,AF434054_Singaporensis_C_Sarco:0.00811279417652088254)33:0.00409148734290641289,((KC878494_Singaporensis_C_Sarco:0.02974641877488250902,KC878481_Singaporensis_C_Sarco:0.07125186092090249335)100:0.05621575351535994941,KC201640_Singaporensis_C_Sarco:0.02136202241159848234)66:0.00339506610803624702)52:0.02101493339099968355)29:0.01186254157130303168)20:0.00686045192550006205)0:0.00497924962151190167)8:0.00864920273537189525,(((AF513491_Atheridis_C_Sarcocyst:0.05153873315298577312,((AF120114_Atheridis_C_Sarcocyst:0.03858849940526988542,AF513489_Atheridis_C_Sarcocyst:0.04006697389286702909)47:0.00233018449809534178,AF513490_Atheridis_C_Sarcocyst:0.02860593445078813898)83:0.01526491159205100451)100:0.03674787439552889418,U97524_S2_C_Sarcocystis:0.05039027719340127137)17:0.01284540687106606668,(HF544324_Nesbitti_C_Sarcocysti:0.00952082091020173618,(KC878478_Nesbitti_C_Sarcocysti:0.00564656833165610040,KC878479_Nesbitti_C_Sarcocysti:0.00562736457903970522)100:0.02086248670982839698)100:0.02780448875326558059)14:0.01281409210318281734)31:0.01325081685445907674,((FJ196262_Ovalis_C_Sarcocystis:0.03197438870462811222,GQ250988_Ovalis_C_Sarcocystis:0.02216813972807980121)100:0.05566982574534072581,(((EU282016_Hominis_C_Sarcocystis:0.02342128368232614805,(((AH006016_Hominis_C_Sarcocystis:0.25237618410932888269,AH006014_Hominis_C_Sarcocystis:0.01196207284783646317)90:0.02449420673197766699,JX679469_Hominis_C_Sarcocystis:0.02477902777309964888)49:0.00380651688889035219,JX679470_Hominis_C_Sarcocystis:0.02355006515343945755)13:0.00273612491806924903)99:0.02112170818766901520,((U03071_Hirsuta_C_Sarcocystis:0.02215810277758368044,(AH006015_Hirsuta_C_Sarcocystis:0.09361450556218424424,AF017121_Hirsuta_C_Sarcocystis:0.00042584654667172429)100:0.02010016321645954201)100:0.02355782141856713544,((EU282030_Scandinavica_C_Sarcoc:0.04848184285387636960,KC209733_Hirsuta_C_Sarcocystis:0.03632284961565640513)85:0.00979134281881043761,(JX840465_Suihominis_C_Sarcocys:0.02626354398615551519,(AF176937_Suihominis_C_Sarcocys:0.03342513666928487864,KC709517_Suihominis_C_Sarcocys:0.03094917490597902041)99:0.02981076729355843641)100:0.03780624445682024409)11:0.00290036058698414341)18:0.01175690957440738565)50:0.01124231977036310032,(AF017123_Aucheniae_C_Sarcocyst:0.07845829629888045886,((KC556825_Capracanis_C_Sarcocys:0.01942237718217653883,((AB698065_Capracanis_C_Sarcocys:0.02895192640374849927,L24382_Capracanis_C_Sarcocysti:0.03636038016205649093)16:0.00700595921686860551,((JN226118_Capracanis_C_Sarcocys:0.01984389406187608840,((GU074011_Scandinavica_C_Sarcoc:0.08762262879664445281,JX679468_Capracanis_C_Sarcocys:0.01121123840983075971)40:0.00000113149379937262,AF006472_Capracanis_C_Sarcocys:0.01624142336015770710)71:0.01339870706176374618)59:0.00960829045718912360,(((EF056012_Capracanis_C_Sarcocys:0.02681323993331834882,L76472_Capracanis_C_Sarcocysti:0.02161292014568851408)63:0.00769934191780743439,FJ196261_Capracanis_C_Sarcocys:0.02034441259485226042)15:0.00554063351962767302,L24383_Capracanis_C_Sarcocysti:0.01948615582925661283)51:0.00729279226965891085)32:0.00636488765266365279)9:0.00678401710554730943)7:0.00401780032349596198,EF056010_Capracanis_C_Sarcocys:0.02303503225470573262)85:0.02721823149699333089)9:0.00993886626495497395)77:0.01868954325789139517)97:0.03617608211652179745)63:0.00972712198261478471,((JQ762307_Neurona_C_Sarcocystis:0.02705222563739103497,KC696570_Neurona_C_Sarcocystis:0.03144774771321321577)86:0.02496365579911957039,AF109679_Neurona_C_Sarcocystis:0.00951525491449306537)74:0.01022590336341220284)79:0.01640080401607310612,(((EU443095_Cystoisospora_C_Cysto:0.04263621826646904478,U97523_Cystoisospora_C_Cystois:0.02153572989788709799)47:0.00951732113476154440,(((AAYL01001336_Toxoplasma_C_Toxo:0.00351989770713066188,X65508_Toxoplasma_C_Toxoplasma:0.00809787889994252434)16:0.00000113149379937262,((AAYL01001562_Toxoplasma_C_Toxo:0.00115759282795246162,AAQM02001053_Toxoplasma_C_Toxo:0.00000113149379937262)24:0.00155078881552643045,ABPA02000750_Toxoplasma_C_Toxo:0.04693938855371274088)11:0.00000113149379937262)52:0.01169458044015098466,GU479631_Besnoitia_C_Toxoplasm:0.00942599329110812081)67:0.00389775200650531624)56:0.00920719982670662601,FJ012144_Cystoisospora_C_Cysto:0.10102146911960134534)66:0.01113818680962025930)99:0.05410372957817290163)98:0.05498220060223395211,(GU825688_Symbiont_group_E_Symb:0.06017798804339054980,(AF238264_Symbiont_group_C_Symb:0.02608710121803017520,JX943881_Symbiont_group_C_Symb:0.02149503561782434638)68:0.01311399022373431304)100:0.06666957738141425505)52:0.01443998936415477261)30:0.01948147296957308122,(((((GQ149767_Rhytidocystis_C_Rhyti:0.11520206807407330774,DQ273988_Rhytidocystis_C_Rhyti:0.19478045854045727969)100:0.18166838320982481303,(U83331_Rhytidocystis_C_Rhytido:0.25241147401755120727,JQ242602_Rhytidocystis_E_Rhyti:0.14759877931743667356)54:0.05672476097549925683)100:0.13493606467748534006,GU823445_Rhytidocystis_E_Rhyti:0.11900890849596204579)21:0.01923030099773128526,AB000912_Margolisiella_C_Margo:0.21733292699934897430)99:0.11354657040023119485,((((AY046819_Aggregata_E_Aggregati:0.20482126390656341108,((AY046854_Aggregata_C_Aggregati:0.15381698269353766273,AY046735_Aggregata_E_Aggregati:0.01006154266220837812)99:0.03449639431205651918,((KC188343_Aggregata_C_Aggregati:0.04883863225828444926,DQ096838_Aggregata_C_Aggregati:0.10846928079731485428)100:0.12771216190960882342,(DQ096837_Aggregata_C_Aggregati:0.21693845014355198075,KC188342_Aggregata_C_Aggregati:0.09367092707306197419)100:0.12551094273118817979)100:0.40618663371396712680)100:0.20554246341422066635)99:0.26073271581806645170,((JQ242305_Vitrella_E_Vitrella:0.04450692100278233476,(GQ483811_Vitrella_E_Vitrella:0.15603684120197050533,(GQ483768_Vitrella_E_Vitrella:0.15692590748297161052,(JF972289_Vitrella_E_Vitrella:0.29938869850419558283,(DQ174732_Brassicaformis_C_Vitr:0.06283233099328702775,GU072516_Vitrella_E_Vitrella:0.03637150637981669682)96:0.04651451996307904430)45:0.00389891748233647632)30:0.01453021610816998890)84:0.02515722679453481769)100:0.09561525227018684292,(((((((GU825508_Edax_E_Alphamonas:0.01706744756292818618,(GU969082_Edax_E_Alphamonas:0.01150633945877257980,AB695489_Edax_E_Alphamonas:0.02027209816307295326)44:0.09981296895440344707)39:0.01964322622380260813,GU067926_Edax_E_Alphamonas:0.01544492844070433080)39:0.01269411824036132709,((((KC488074_SLA_E_Alphamonas:0.01061944992899213104,((KC486470_SLA_E_Alphamonas:0.01341510177869392056,(KC488028_SLA_E_Alphamonas:0.01199021872171182612,(((KC486592_SLA_E_Alphamonas:0.02117698780849732593,((KC486642_SLA_E_Alphamonas:0.02063906542020979215,KC486463_SLA_E_Alphamonas:0.02680695201434946801)85:0.01921124243478058644,KC487817_SLA_E_Alphamonas:0.01792724339218618873)33:0.01097990523162841597)23:0.00663068675760532765,KC487676_SLA_E_Alphamonas:0.02279963416438988283)1:0.00707657622551628208,((KC487988_SLA_E_Alphamonas:0.01659265133725666350,((KC488075_SLA_E_Alphamonas:0.08471972689748547003,KC487839_SLA_E_Alphamonas:0.03219723496954833564)30:0.01566486251950004877,KC487954_SLA_E_Alphamonas:0.01452444797567695699)17:0.01561225599120346676)1:0.00675504287256847337,KC486593_SLA_E_Alphamonas:0.03612531239977417180)1:0.00648210210289152777)3:0.01179217223756918488)2:0.00742387836092638868)1:0.00117882557340984098,((KC487880_SLA_E_Alphamonas:0.01032102774288047586,(KC486695_SLA_E_Alphamonas:0.02543135614817535958,KC486062_SLA_E_Alphamonas:0.01850344273182184807)17:0.00751706524870042643)14:0.00450343150218061698,KC488125_SLA_E_Alphamonas:0.01726560779970409687)4:0.00238469027198109831)5:0.00511076052056960023)5:0.00161661215547143902,((KC488142_SLA_E_Alphamonas:0.00891477390762149269,KC487673_SLA_E_Alphamonas:0.00886765620134556329)37:0.00213524923292524428,KC487364_SLA_E_Alphamonas:0.00434831536843226056)5:0.00000113149379937262)1:0.00000113149379937262,(KC486547_SLA_E_Alphamonas:0.02308284056723938077,KC487630_SLA_E_Alphamonas:0.03256971012952328270)20:0.00000113149379937262)5:0.00105738458539087095,(((KC486121_SLA_E_Alphamonas:0.02953416908251356096,(KC487820_SLA_E_Alphamonas:0.00347712281432391215,KC486529_SLA_E_Alphamonas:0.02517043332732936747)63:0.00870478876870135754)58:0.00631637855609161469,(KC487575_SLA_E_Alphamonas:0.00956734378424123691,(KC488019_SLA_E_Alphamonas:0.04462992049920141979,(KC486076_SLA_E_Alphamonas:0.03698706185616854047,KC486818_SLA_E_Alphamonas:0.01718255791313019060)16:0.00799692411618119388)3:0.00460987881641632471)0:0.00273328776236137936)0:0.00000113149379937262,KC487197_SLA_E_Alphamonas:0.00366224123399348052)0:0.00221412440483165999)68:0.02512452048062621332)35:0.00758983588325864121,AM072916_Edax_E_Alphamonas:0.04038909600674261968)66:0.01719553424058203883,(FJ765407_BAVI_E_BAVI:0.08012497062508941448,AB721062_BAVI_E_BAVI:0.07381011018001440438)66:0.01776148715442401466)33:0.01289627946062656995,(((AF372785_Chromera_E_Chromera:0.20348738717517236840,(KC486858_Chromera_E_Chromera:0.09389768840590316523,(JN986788_Velia_C_Chromera:0.12049014007308619933,AB721060_Velia_E_Chromera:0.03666974057621483207)100:0.03926768400074795440)91:0.03268190469841907031)50:0.01931775678889685252,((((GQ411073_Hep_C_Colpodella:0.05765320350614699940,(JN245625_Hep_C_Colpodella:0.00000113149379937262,AY817009_Hep_E_Colpodella:0.01860157860895729140)100:0.07114294477983455767)100:0.09759794400997141850,EF025008_Hep_E_Colpodella:0.15051301279319725945)48:0.03032135349371409272,(JX624256_Mosquito_C_Colpodella:0.21826039321685888894,(AJ697751_Struthionis_C_Colpode:0.15404477477090705584,(AY142075_ATCC50594_C_Colpodell:0.22962265494057293447,(((AJ965111_Tetrahymenae_E_Colpod:0.12371983465366422072,AJ965114_Tetrahymenae_E_Colpod:0.02246181495773190429)100:0.05078728177370363944,(AJ965011_Tetrahymenae_E_Colpod:0.11420540533239256775,AF330214_Tetrahymenae_C_Colpod:0.02249582731871214644)100:0.04560008262710246729)100:0.05032460251619107899,(((JQ480030_Struthinionis_E_Colpo:0.06465577943169797948,(EF100376_Struthinionis_E_Colpo:0.00234379497893720404,EF100219_Struthinionis_E_Colpo:0.07293593427797120943)90:0.04307683855908683163)74:0.02465673245594775589,(EF100393_Struthinionis_E_Colpo:0.05095156504616672050,AF372786_Struthinionis_E_Colpo:0.11220093533744279757)100:0.04843707202317357879)28:0.01631070171269122931,AY816993_Struthinionis_E_Colpo:0.12304190987343188723)39:0.02528835320107367113)66:0.02967698326677622664)20:0.04777711503591279552)77:0.04283108328007082660)55:0.01117220153862426464)100:0.11903970293286979254,(JF972028_Chromera_E_Chromera:0.13153703424214632789,((EF100214_Voromonas_E_Voromonas:0.09502010265549862278,AF280076_Pontica_C_Voromonas:0.05744603067275549924)88:0.03274320377134259941,AB721057_Voromonas_E_Voromonas:0.09277547546580131033)100:0.06219878018330987635)16:0.01158937422508721747)5:0.01887689518642545264)30:0.01655753336958595487,(((FJ410710_BACO_E_BACO:0.05546809153243530827,HE655173_BACO_E_BACO:0.00674100423634889975)96:0.08136276735122122128,AY919682_BACO_E_BACO:0.01605303957231176901)96:0.03598265201028854471,(DQ244031_BACO_E_BACO:0.03743872871693131738,(((JX141342_BACO_E_BACO:0.10770968775971111187,FJ410741_BACO_E_BACO:0.00000113149379937262)100:0.05695827178451285527,(KC315835_BACO_E_BACO:0.02499373024910642518,FJ765390_BACO_E_BACO:0.12820222572917594483)53:0.00602474722405974515)9:0.00337357734386580909,(FJ410603_BACO_E_BACO:0.04747965862443702389,(AF372772_BACO_E_BACO:0.02964894464737286017,(FJ410541_BACO_E_BACO:0.07070674094841541968,(FJ410621_BACO_E_BACO:0.04029099438102892033,DQ244027_BACO_E_BACO:0.00518064602766892760)34:0.00446298322250242036)25:0.00580636986859845057)52:0.01836890881848347520)68:0.03607060269714941481)8:0.00413584436420128595)17:0.00655359479723865990)30:0.02081016022027741552)15:0.02000890932226723901)2:0.01400051017077312381,(((((((Dinoflagellata_M88521_Symbiodi:0.07243955941904076101,Dinoflagellata_AJ535392_Alexan:0.19794448106463921611)24:0.01308689290358423102,Dinoflagellata_AF077055_Pfiest:0.05167619704745186893)0:0.00687451665442746860,(Dinoflagellata_AJ415519_Proroc:0.01765606223948768677,Dinoflagellata_AB183672_Akashi:0.05811022326528696158)33:0.00831505576571400437)21:0.01795078626632004570,(Dinoflagellata_DQ146405_Syndin:0.15374463221503287258,(Dinoflagellata_AF022200_Noctil:0.15175748176595901806,(Ellobiopsis_FJ593708_Ellobiops:0.47730076530321535744,Thalassomyces_AY340590_Thalass:0.34332946256540125551)100:0.30604977463802029991)43:0.03116357207602450663)1:0.00430187528396543117)21:0.02051468527196744634,Dinoflagellata_FJ440626_Ichthy:0.25313937809923947597)38:0.01499552224701013528,((FJ832163_Filipodium_C_Apicompl:0.79500298170454919422,AY196708_Playproteum_C_Apicomp:0.75121819091237029831)68:0.21467823075550621081,(Perkinsidae_EF675616_Rana_sphe:0.13462356905402314555,(X_Cell_Parasite_GU296508_X_Cel:0.32415725680125817565,Perkinsidae_L07375_Perkinsus_s:0.05320566745762700389)97:0.05330140342167172252)92:0.04045031122154751219)8:0.02735799450073241046)7:0.01251189917500691515,((((((Hyphochytriales_X80344_Hyphoch:0.07719836265099755401,(((((Synurales_U73228_Mallomonas_ca:0.06331841678173399934,Chrysophyceae_AF109323_Paraphy:0.05541175294011472380)100:0.05500516390556745711,Eustigmatales_M87328_Nannochlo:0.12082450186636156664)73:0.01701037220081759102,(Raphidophyceae_L42529_Heterosi:0.08653952064061090632,((Xanthophyceae_U41646_Vaucheria:0.26625872140067557980,Phaeothamniophyceae_AM490831_P:0.07641185061000037304)96:0.04966025657061850368,(Phaeophycee_X53987_Fucus_gardn:0.08761467976130726809,Schizocladia_AB085614_Schizocl:0.09880204474009374183)100:0.05265237669297494899)86:0.03519430232268380698)73:0.01828322553687194638)31:0.01210746581739239637,Pelagophyceae_U14389_Pelagomon:0.13561592317178142175)34:0.01318607728551916131,(Dictyochophyceae_AB081517_Pedi:0.17617690218834516913,(Diatomea_M87325_Bacillaria_pax:0.12703234324783596598,Bolidomonas_AF167153_Bolidomon:0.07530139587849983551)95:0.04984185705543771328)51:0.02257062937296419602)50:0.02891716153436609676)48:0.01739179224517085898,Peronosporomycetes_M32705_Achl:0.16671542861527732793)45:0.03101775671379500623,((Bicosoecida_L27633_Cafeteria_r:0.33583310504079966208,(Blastocystis_AB091240_Blastocy:0.43331506725031737615,MAST3_HM163290_Solenicola_seti:0.13577116722335880183)54:0.03483372793135881135)85:0.03170069758909886681,Labyrinthulomycetes_AB022110_T:0.35368448317465595032)47:0.02043672584567383585)99:0.12187498978396486826,(Colponemida_KF651064_Colponema:0.04433119420113244141,Colponemida_KF651083_Colponema:0.04287656805553226314)99:0.05459317690928245509)65:0.03405032462367214852,Colponemida_KF651077_Acavomoni:0.13367059122515470571)49:0.00964669607625433245,((Ciliophora_U17354_Ichthyophthi:0.40199080642327478241,Ciliophora_AB252009_Paramecium:0.20469049086669216519)100:0.12468723403902651214,(Ciliophora_X53485_Oxytricha_qu:0.01343069771042508867,Ciliophora_KC193240_Sterkiella:0.01845616297532656769)100:0.15229235411526151345)100:0.19949783652960062508)81:0.03536730527881347397)14:0.01250503562478836456)2:0.01821892629256529825)24:0.01523478671370554968)8:0.01541725186621120160,((((FJ459738_Xiphocephalus_C_TG1:0.34290371805797531524,(FJ459761_Xiphocephalus_C_TG1:0.00811665486532192962,FJ459763_Xiphocephalus_C_TG1:0.09479516080346797602)94:0.06970643545548432796)24:0.01844262377133851563,(HQ910384_Xiphocephalus_E_TG1:0.22246442813078542988,HQ910371_Xiphocephalus_E_TG1:0.03834633439029450086)58:0.01573753697551870737)75:0.07550948866632704870,((((AY969144_SOIL2_E_TG1:0.20114031948353594537,((((DQ176427_Monocystis_C_TG1:0.06363497140791520013,(HE655224_Monocystis_E_TG1:0.15897437943738662591,GU320208_Monocystis_C_TG1:0.19233696734871025269)21:0.01319638546467118839)70:0.05466103947542324398,(((AY179988_ANOX1_E_TG1:0.07112932954134500163,AF372777_Monocystis_E_TG1:0.19391434183385558576)32:0.01456802069227916899,((HM228091_Monocystis_E_TG1:0.17285449025198726392,JQ480046_Monocystis_E_TG1:0.02310919582224714788)12:0.01476792537229125631,((EF024507_Monocystis_E_TG1:0.42360737815561488873,FJ459756_Monocystis_C_TG1:0.21430948129323137974)80:0.07689419329002133985,(AY821921_Monocystis_E_TG1:0.06410715636904475156,(EF024174_Monocystis_E_TG1:0.10455094347709262270,(AY605220_Monocystis_E_TG1:0.08576744716178312522,((AH008869_Monocystis_C_TG1:0.14412734381387623528,AF457127_Monocystis_C_TG1:0.07614708481142851149)45:0.01628761824021047327,(EF024426_Monocystis_E_TG1:0.28892683352354586734,EF024854_Monocystis_E_TG1:0.02493656533426764563)69:0.07639297981252743397)32:0.00953429877707757771)27:0.00976554940763295874)58:0.06821194436823724283)12:0.00986417697688748117)28:0.01785702379756869476)13:0.00815430922580695494)17:0.01701602246633155194,(EF024338_Monocystis_E_TG1:0.02212975174844148199,EF024102_Monocystis_E_TG1:0.05757330878862621654)95:0.01869283215696044415)13:0.01784900669780545984)26:0.03284080795700199812,((EF024539_Monocystis_E_TG1:0.14977059786268023811,EF024828_Monocystis_E_TG1:0.07109768293613265289)91:0.05288467697311810545,EF024769_Monocystis_E_TG1:0.19752073023953031772)60:0.04298952440046569651)75:0.09592058733961388028,((EF100322_ANOX1_E_TG1:0.06755528414100089862,EF100396_ANOX1_E_TG1:0.19472972506116695279)86:0.05930556156653034316,(JQ480025_Hoplorhynchus_E_TG1:0.08740512236123250400,(FJ459759_Pyxinia_C_TG1:1.65053943339915165645,FJ459750_Hyplorynchus_C_TG1:0.27081933000473545903)3:0.09130559677150065778)0:0.04474030494387342544)0:0.02213572938944898677)0:0.01389785287054552329)13:0.02484103094648468235,(((AF129883_Ophryocystis_C_TG1:0.15179711133826800928,((AY490099_Ophryocystis_C_TG1:0.04830502701149298750,EF586111_Ophryocystis_E_TG1:0.06134206760507831396)87:0.03793708977842561586,((HM228342_Neogregarinorida_E_TG:0.13065213379408269212,(FJ459755_Psychodiella_C_TG1:0.10366946989913244925,(AY689716_Neogregarinorida_E_TG:0.06890247777891010672,(EF666482_Ascogregarina_C_TG1:0.02308042441153097118,DQ462459_Ascogregarina_C_TG1:0.07049567098131154230)99:0.04387207974917451542)26:0.01549495807268833590)53:0.03045801505004160775)36:0.00000113149379937262,AY689757_Neogregarinorida_E_TG:0.19517437365914119818)23:0.01424824020734703073)24:0.03088591831214812511)57:0.04646141424200313924,((AY334569_Mattesia_C_TG1:0.07938278847466057053,FN546182_Mattesia_C_TG1:0.09320085618030947427)100:0.09867594945898879033,(L31843_Mattesia_C_TG1:0.18064903513936814150,AB748927_Mattesia_C_TG1:0.16778225500648241697)54:0.04277762848150961500)64:0.02480475898500693333)20:0.01167419041957372741,((AM409617_SOIL1_E_TG1:0.03795751442139810861,AM409616_SOIL1_E_TG1:0.08612656775520444175)94:0.06001010162395906816,GQ329865_Psychodiella_C_TG1:0.38470354300190118257)19:0.05162600771396321647)8:0.02783890924289857127)55:0.04714655765525600090,FJ459739_Geneiorhynchus_C_TG1:0.18840980395543638348)54:0.03978705104629322309,AB275014_ANOX2_E_TG1:0.21190253653603952078)45:0.04319647661279819167)55:0.05406267243734013545,((EU162751_Andersoni_C_Cryptospo:0.00142988221231952106,JX948130_Andersoni_C_Cryptospo:0.04216481552910024411)100:0.07597841233182675569,((DQ060422_Andersoni_C_Cryptospo:0.06115815767633718536,((AF108866_Andersoni_C_Cryptospo:0.01320274488893725430,((AF316626_Andersoni_C_Cryptospo:0.01583155954228621445,HM116387_Andersoni_C_Cryptospo:0.01897102602045811631)100:0.03226653769628035767,FJ205700_Andersoni_E_Cryptospo:0.03174633240470038642)42:0.00822742425177173248)38:0.00459626315497199331,((AB449820_Andersoni_C_Cryptospo:0.00735337272757232568,(HQ603776_Andersoni_C_Cryptospo:0.04281423731246556535,JX948125_Andersoni_C_Cryptospo:0.03907900874549560810)47:0.00136567697582500882)26:0.01087409215357559508,(AF093497_Andersoni_C_Cryptospo:0.00000113149379937262,(DQ520951_Andersoni_C_Cryptospo:0.16716753085283991842,FD407740_Andersoni_C_Cryptospo:0.01119707232707190143)39:0.00145453200670239051)64:0.01480427919296461829)64:0.01134087569801724669)35:0.00665572298318737633)62:0.01331481953098702722,(EU553590_Andersoni_C_Cryptospo:0.02159520460456581040,(((((((((JX644908_Parvum_C_Cryptosporid:0.02145496922027547923,((JQ740103_Parvum_C_Cryptosporid:0.02006863285698617938,((((AB369994_Parvum_C_Cryptosporid:0.12482548325506173659,AB369993_Parvum_C_Cryptosporid:0.03138111979944690350)70:0.04240134965641170761,JX948126_Parvum_C_Cryptosporid:0.03226568400040682322)42:0.01687746873762228234,(((AAEE01000005_Parvum_C_Cryptosp:0.00114345377544826203,AH008195_Parvum3_C_Cryptospori:0.00129106227728735686)0:0.00000113149379937262,((DQ067564_Parvum_C_Cryptosporid:0.09142368180354469576,JX298602_Parvum_C_Cryptosporid:0.02109113251033122027)25:0.01757846209974242221,AAEL01000242_Parvum_C_Cryptosp:0.00189953910947015972)2:0.00620430079240674205)0:0.00000113149379937262,((AAEE01000003_Parvum_C_Cryptosp:0.00000113149379937262,JF285332_Parvum_C_Cryptosporid:0.07027027611630642934)20:0.00434249590877394936,JX948128_Parvum_C_Cryptosporid:0.03578960407153059659)23:0.00403354960121795041)0:0.00101788320617524769)0:0.00151514657652681716,((FJ039877_Parvum3_C_Cryptospori:0.04481021526714963621,GQ368454_Parvum_C_Cryptosporid:0.00000113149379937262)72:0.00435770521294186457,(DQ520950_Parvum_C_Cryptosporid:0.07311901272167009580,JX948123_Parvum_C_Cryptosporid:0.04697471084300065131)60:0.00309441222757014019)19:0.00000113149379937262)5:0.00462375284293682024)19:0.00481984822549758572,AF108860_Parvum_C_Cryptosporid:0.01207295494759480156)23:0.00423929558848524894)26:0.00556166824516626194,(AF108862_Felis_C_Cryptosporidi:0.00160207686983754880,JQ312664_Felis_C_Cryptosporidi:0.05342055770913240603)100:0.03696354759211229607)19:0.00887359979070379695,(((AF513227_Ubiquitum_C_Cryptospo:0.01878527137724619531,(EU546853_Suis_C_Cryptosporidiu:0.00854491225194290056,EU546850_Suis_C_Cryptosporidiu:0.04760728705217744106)100:0.03483413021145127797)31:0.01131613932993832776,((((JF710254_Suis_C_Cryptosporidiu:0.01872255960965795926,((AB449851_Suis_C_Cryptosporidiu:0.00000113149379937262,AB449849_Suis_C_Cryptosporidiu:0.00237295525100790104)47:0.00000113149379937262,AB449822_Suis_C_Cryptosporidiu:0.00231017981750074580)91:0.00000113149379937262)69:0.00000113149379937262,(AY462232_Cervine_C_Cryptospori:0.02337396384462306353,AB694733_Suis_C_Cryptosporidiu:0.02328014721373365681)38:0.01066923046324078257)2:0.00627711393449944654,(JQ313943_Suis_C_Cryptosporidiu:0.01336881004207451755,JQ178283_Suis_C_Cryptosporidiu:0.01748403539808530277)49:0.00895811790044563801)6:0.00420452536312831623,EF641027_Suis_C_Cryptosporidiu:0.06184345910555404113)1:0.00299240952070527286)12:0.00792774580995733204,((JX294367_Canis_C_Cryptosporidi:0.03533603780086561758,(DQ885338_Cervine_C_Cryptospori:0.07229553125976002914,(AF262334_Muskrat_C_Cryptospori:0.05440249199621195741,((HM015880_Muskrat_C_Cryptospori:0.03300042364760354813,AY007254_Muskrat_C_Cryptospori:0.00918215024037111541)61:0.01480147533420562989,AF262333_Muskrat_C_Cryptospori:0.02891350890948199415)31:0.00645613757445386016)7:0.00488606654256566134)0:0.00221893800053722754)8:0.00917410626703906058,(JN172970_Parvum_C_Cryptosporid:0.01588908598627116614,DQ295012_Parvum_C_Cryptosporid:0.02014739612562337773)34:0.00277919951148034288)0:0.00499628444376520441)0:0.00593916612466328670)0:0.00462382151591617802,(AY120908_Canis_C_Cryptosporidi:0.00257397674940932231,DQ885334_Canis_C_Cryptosporidi:0.01195277884352176009)99:0.03474463029248230778)1:0.00907869852912639511,EU553555_Meleagridis_C_Cryptos:0.01502848396500024858)9:0.00636519622646007123,(JN858909_Seal_C_Cryptosporidiu:0.05404181103336378605,((KC445652_Meleagridis_C_Cryptos:0.11924322000967506330,AY737594_Shrew_E_Cryptosporidi:0.02036310081443622536)12:0.00218138785343307195,(((AY737589_Shrew_E_Cryptosporidi:0.06640652114236469949,EU096238_Chipmunk_C_Cryptospor:0.03306657501958296802)100:0.09584889408838058455,HM015878_Chipmunk_C_Cryptospor:0.03499772804013830813)54:0.01803349702889948253,JQ178293_Shrew_E_Cryptosporidi:0.04638607340756397551)59:0.03052484259846609607)18:0.01027812451266412255)13:0.01488305506551964447)16:0.01322127382856001961,(AB697053_Felis_C_Cryptosporidi:0.05653271906698752874,(((HQ844719_Bovis_C_Cryptosporidi:0.01082562897225421324,JQ936496_Bovis_C_Cryptosporidi:0.04567718176766714239)100:0.04306332359776990359,((KC618585_Bovis_C_Cryptosporidi:0.00914463049111384138,(JX485731_Bovis_C_Cryptosporidi:0.03670678325819686644,EF514234_Bovis_C_Cryptosporidi:0.00000113149379937262)51:0.00199108087819734525)76:0.00541019047754761392,KC582855_Bovis_C_Cryptosporidi:0.01339454326780546364)64:0.00519235426787599194)83:0.00783097637691569821,(AF316630_Bovis_C_Cryptosporidi:0.01577603895015202567,AY504515_Bovis_C_Cryptosporidi:0.03887904134607633039)74:0.00997947463450266428)47:0.00575846668238868577)39:0.00837077452647253320)70:0.01532546975606373547,(AB471647_Baileyi_C_Cryptospori:0.00921008413388828620,AF093495_Baileyi_C_Cryptospori:0.02401974445841967287)29:0.00177722843969862392)85:0.03085395219998202446,HM243548_Molnari_C_Cryptospori:0.14916648120716391457)72:0.03320517836360183800)35:0.01157647101155855063)77:0.02134764977436233446)96:0.15758424552915312189)22:0.03092799417213146912)2:0.01381268762192634780,(((AY196709_Selenidium3_C_MARCHI3:0.02263358369016970142,JQ243104_Selenidium3_E_MARCHI3:0.07920969117065676524)100:0.16731862815803802413,((AF372776_Selenidium3_E_MARCHI3:0.02462936193099696594,(EF100220_Selenidium3_E_MARCHI3:0.12553484832537967208,EF100413_Selenidium3_E_MARCHI3:0.08675332663343983397)77:0.00649377011695133691)100:0.34159789275961777166,(AF372780_Selenidium3_E_MARCHI3:0.07884459214494657364,GQ330636_Selenidium3_E_MARCHI3:0.04636105244119752972)100:0.09861323077839966034)38:0.02555226491090998447)18:0.02391282602574823155,(((AB275108_BAPI_E_BAPI:0.25782317494698286930,(((AB275008_Paralecudina_E_Cephal:0.41128021775935053039,((HM226984_Paralecudina_E_Cephal:0.14561655985170782190,(EU050982_Paralecudina_E_Cephal:0.03910793374907831077,(((AY046842_Paralecudina_E_Cephal:0.16631076611432205059,(AB252765_Paralecudina_E_Cephal:0.04380228777822482017,AY046816_Paralecudina_E_Cephal:0.18598774050902933119)100:0.06500640050539711889)75:0.04002764716826015534,AB505584_Paralecudina_E_Cephal:0.09346548645014528256)60:0.01671273097402500157,EU545737_Paralecudina_E_Cephal:0.01256422373401623604)71:0.01789598802880854739)46:0.04921871046623155915)80:0.05647635212694982615,((EU087220_Paralecudina_E_Cephal:0.03557639386345209931,FJ832158_Paralecudina_C_Cephal:0.16060025168559496911)87:0.04941027528415545961,(AF372770_Paralecudina_E_Cephal:0.06918117474899482255,AF372769_Paralecudina_E_Cephal:0.11900873310878341826)100:0.10661162348768972452)100:0.14171695546296869672)100:0.68222260679604906919)99:0.34690617738134277293,((AB275006_Veloxidium_E_MALEU:0.37294874376024822471,JN857966_Veloxidium_C_MALEU:0.18193602549533841040)90:0.12551892379136805888,((GU072529_MALEU_E_MALEU:0.20725803342757945225,(((EF100325_MALEU_E_MALEU:0.09505467549789604897,EU545799_MALEU_E_MALEU:0.20619072763602647180)100:0.78840814863635055865,(EU545690_MALEU_E_MALEU:0.03342798679894759539,AB275003_MALEU_E_MALEU:0.22438197919399424651)100:0.12174316753483557796)46:0.07542292810363987465,((FJ153785_MALEU_E_MALEU:0.07640184963907306614,AB275005_MALEU_E_MALEU:0.11633185048497321490)100:0.42372957308924136255,AB275004_MALEU_E_MALEU:0.29708642235546867116)93:0.09218500072045851534)73:0.06395234407666172682)27:0.02220764284344315526,((((((AY179977_Tuzetae_E_MALEU:0.18194030847347217317,(JF264877_Tuzetae_C_MALEU:0.06721142519236049384,(AF457128_Tuzetae_C_MALEU:0.10848173866196807180,(JF264873_Tuzetae_C_MALEU:0.05976454853541878637,JF264860_Tuzetae_C_MALEU:0.05659978477610067699)31:0.01399544025100071983)65:0.02082343896175088346)100:0.14324127163969346821)100:0.06232577105329581424,DQ093796_Lankesteria_C_MALEU:0.27346781508564260710)90:0.04879035607540110203,(((JX187607_Lankesteria_C_MALEU:0.14072688320482210078,(EU670241_Lankesteria_C_MALEU:0.11817771145294460322,EU670240_Lankesteria_C_MALEU:0.06841831739524426026)31:0.01820226887257087381)85:0.07262417975405198456,AB191437_Longissima_E_MALEU:0.21406254263009205641)98:0.08011139688048017626,((FJ832157_Longissima_C_MALEU:0.29458303049151274289,FJ832156_Longissima_C_MALEU:0.08895109862295617897)83:0.04652648066660441256,AB275002_Longissima_E_MALEU:0.10462834413378144238)50:0.02227366342567527538)68:0.02237343025131781696)100:0.09272849135184503544,((EU087182_Lithocystis_E_MALEU:0.12621371019293894933,DQ093795_Lithocystis_C_MALEU:0.16645427361537704081)98:0.08441355980377128476,(DQ093794_Pterospora_C_MALEU:0.10580439649494322030,DQ093793_Pterospora_C_MALEU:0.26319968651888275835)100:0.12511772356057657141)100:0.13985843924648980185)25:0.01888098079470493240,((FJ832159_Difficilina_C_MALEU:0.10187209754676079809,(EF100227_Difficilina_E_MALEU:0.11486491090658985936,EF100292_Difficilina_E_MALEU:0.06066857970087181223)100:0.06140139831026776573)100:0.08459623980398384147,FJ832160_Difficilina_C_MALEU:0.41519017341241887253)100:0.17233228408719719615)24:0.01713980708979394307,EU087268_Lanktuz_E_MALEU:0.23750163314859237818)79:0.04815591906255336369)98:0.13586404272678601068)100:0.59118032889426230803)18:0.07282852183964126647,(((AY179976_Polyplicarium_E_MALE:0.05133290122073298073,(AY256244_Polyplicarium_E_MALE:0.03589256601872799213,EF100216_Polyplicarium_E_MALE:0.06042630098785778392)92:0.01700898520760955532)100:0.13813200638351103011,(JF971907_Polyplicarium_E_MALE:0.19476065931353769844,(((JX535351_Polyplicarium_C_MALE:0.08471109567676735064,JX535347_Polyplicarium_C_MALE:0.18025883303641820898)100:0.04957024390205954506,((((HQ866094_Polyplicarium_E_MALE:0.04288159801000376165,JX535339_Polyplicarium_C_MALE:0.14755574200795334994)90:0.06272568270651018851,AY179975_Polyplicarium_E_MALE:0.04636752784331939214)99:0.06180091622042435673,JX535341_Polyplicarium_C_MALE:0.08848207140771381651)41:0.01285984344159843244,((JQ243516_Polyplicarium_E_MALE:0.10091084575703347659,JQ243358_Polyplicarium_E_MALE:0.01989409525889499972)29:0.03256440531589598758,(JF971875_Polyplicarium_E_MALE:0.00509802162197886110,((JF971844_Polyplicarium_E_MALE:0.05917198588899756639,JF971730_Polyplicarium_E_MALE:0.47760414239770648814)89:0.02804380806590162437,(JQ243430_Polyplicarium_E_MALE:0.11458379871677602801,JF971956_Polyplicarium_E_MALE:0.00000113149379937262)59:0.02813139980528897230)33:0.00359574245782902932)96:0.05703617005197651052)96:0.05338136597978516279)14:0.01885377938430326389)55:0.03101817674438700836,((JF971987_Polyplicarium_E_MALE:0.11309406602746018000,AB275013_Polyplicarium_E_MALE:0.07131103863381393904)92:0.09865166666376680438,AY046636_Polyplicarium_E_MALE:0.08973743969790651254)97:0.07360026863872776159)44:0.01820994795149420004)57:0.01846651374867537554)97:0.12586595633957980978,(((JX426618_Trichotokara_C_Cephal:0.52534206713134135036,AB275074_Trichotokara_E_Cephal:0.41101557054436466121)78:0.13257056159726404720,(JX426617_Trichotokara_C_Cephal:0.36330338396542882773,GU592817_Trichotokara_C_Cephal:0.38334014399594984468)50:0.08564501038198993332)100:1.82218607987797920345,((AY179974_MALE_E_MALE:0.12594268803983105220,EF100218_MALE_E_MALE:0.15950325535404868971)100:0.18717513973396193716,((AF372774_MALE_E_MALE:0.60769592000817829192,(KC440345_MALE_E_MALE:0.19658480183595367086,HM228361_MALE_E_MALE:0.05431083077473293497)99:0.13869999332730026387)68:0.07034517452169762597,(((AY179972_MALE_E_MALE:0.10865129169544497645,JN846841_MALE_E_MALE:0.03717803468224567531)80:0.02028328876930282285,((EU545657_MALE_E_MALE:0.27932635355344070938,AF530523_MALE_E_MALE:0.14697251921679646558)2:0.04863696107217931053,(AY046873_MALE_E_MALE:0.13069369221058785291,((AB275084_MALE_E_MALE:0.22286596085140178425,(AB275009_MALE_E_MALE:0.09893444664608658234,(JQ243288_MALE_E_MALE:0.27088197621759563249,JQ241853_MALE_E_MALE:0.01354651163729527277)100:0.09766734993388007102)30:0.00841540476843742440)38:0.04239141963760803544,(FJ785919_MALE_E_MALE:0.30625337090595472489,AB275010_MALE_E_MALE:0.13804095396388973982)20:0.00852642777538564940)28:0.02494861629056246283)13:0.03327096004832215403)4:0.02411587396183526022)14:0.03478507479163379934,(EF100262_MALE_E_MALE:1.01612158089420079321,(((EF100338_MALE_E_MALE:0.04655246767142341702,((EF100323_MALE_E_MALE:0.00499062362369750469,EF100311_MALE_E_MALE:0.00512224466217942043)77:0.02839341792843627990,(EF100324_MALE_E_MALE:0.04060327899971274968,(EF100312_MALE_E_MALE:0.06177004331395994502,(EF100336_MALE_E_MALE:0.31985088855383975170,EF100408_MALE_E_MALE:0.30937065242133582332)51:0.07000848611239117447)52:0.08158701243154511951)22:0.05027104182853595754)29:0.00819275479838808829)42:0.13469623698388338839,((EF100310_MALE_E_MALE:0.07375866396284361248,(((KC455206_MALE_E_MALE:0.04639109253825535184,KC455194_MALE_E_MALE:0.08538445224193812189)100:0.23868438012043782792,HM226886_MALE_E_MALE:0.02812758129427632425)100:0.12706997556693785945,HM228244_MALE_E_MALE:0.19010154991112745981)23:0.02502402017746550855)16:0.00000113149379937262,EF100329_MALE_E_MALE:0.09611410656602775715)100:0.17006278407572214539)2:0.04200292673447665603,EF100264_MALE_E_MALE:0.20325874359360374122)0:0.00000113149379937262)7:0.02669109030592276000)34:0.08643291553390397564)42:0.05547717729740007236)100:0.36827410911483426936)9:0.05847607933899984928)21:0.06104654743583808052)1:0.00000113149379937262)1:0.01691525586507343706,((AB275085_Selenidium1_E_MARCHI1:0.34280442188142762339,(FJ832162_Selenidium1_C_MARCHI1:0.15598622552835256228,FJ832161_Selenidium1_C_MARCHI1:0.35380083517571031537)100:0.17037336955101434199)76:0.05575363714498691309,(((FJ459760_Stenophora_C_TG2:0.77544598172887524434,((GAKD01007049_Thiriotia_E_Cepha:0.92299026259164906882,((((AB275070_Thiriotia_E_Cephaloid:0.36412732634555522448,HQ876006_Thiriotia_C_Cephaloid:0.38875463188243902790)100:0.21389316514962655735,((((GU971820_Thiriotia_E_Cephaloid:0.22754506059016285646,((GU824108_Thiriotia_E_Cephaloid:0.28667806928674616218,GU824495_Thiriotia_E_Cephaloid:0.32830107811905628878)92:0.13733616081015584398,(GU823753_Thiriotia_E_Cephaloid:0.07130257459575761736,GU824878_Thiriotia_E_Cephaloid:0.38388004608031378595)100:0.22886694367511850601)91:0.11334494190280744452)91:0.08661122410340502120,GU824746_Thiriotia_E_Cephaloid:0.78912533354150538045)43:0.07563662955820267542,((FJ646770_Thiriotia_E_Cephaloid:0.57361331910604651529,((FJ646772_Thiriotia_E_Cephaloid:0.35549887160056670155,AB275071_Thiriotia_E_Cephaloid:0.31576784167330695929)50:0.05176486059417550328,JN832910_Thiriotia_E_Cephaloid:0.30065891038056674622)39:0.11915410325393749336)90:0.22332998110472815356,KC911802_Thiriotia_E_Cephaloid:0.63687439660562128463)66:0.08636133724092670549)27:0.08239777773642484315,(FJ646767_Thiriotia_E_Cephaloid:0.23978982978849464058,AB275069_Thiriotia_E_Cephaloid:0.23252086045756459320)64:0.06609393525996601348)13:0.07860930115396752571)56:0.10164087873440667831,(AB275072_Thiriotia_E_Cephaloid:0.27666981570777871013,AB275073_Thiriotia_E_Cephaloid:0.18308184358685192228)100:0.45307730780601440657)72:0.15545846294271029042,((FJ976721_Ganymedes_C_Cephaloid:0.52157093391830466889,HQ876007_Heliospora_C_Cephaloi:0.35796068943366177173)84:0.13204115532969132318,((((GU072266_Cephaloidophora_E_Cep:0.36949533140010842880,GU072284_Cephaloidophora_E_Cep:0.28211064468051838539)23:0.03671482749134852286,((GU824767_Cephaloidophora_E_Cep:0.43596954480786764830,GU823843_Cephaloidophora_E_Cep:0.70977767227391841409)64:0.10685694332312517529,((HQ891114_Heliospora_C_Cephaloi:0.50174979062321956036,(AF372807_Cephaloidophora_E_Cep:0.11289562308470035834,AF372817_Cephaloidophora_E_Cep:0.22328923294576313863)100:0.16932798070130430923)81:0.09864092505088613294,(EF100236_Cephaloidophora_E_Cep:0.26566160093307250589,AB275068_Cephaloidophora_E_Cep:0.36774897157794533831)84:0.09158784616983867144)81:0.14935156710669408864)20:0.08169770365808561030)14:0.05849385387466062014,(GU072510_Cephaloidophora_E_Cep:0.31869379934202435312,(HQ876008_Cephaloidophora_C_Cep:0.52348999660391659638,(FJ646763_Cephaloidophora_E_Cep:0.18985284383324751989,((AY046643_Cephaloidophora_E_Cep:0.18758192879546170539,(GU823955_Cephaloidophora_E_Cep:0.35787595123536669606,AF290084_Cephaloidophora_E_Cep:0.12529989409218383889)34:0.07164469615240261213)100:0.34185751209952314200,(GU072099_Cephaloidophora_E_Cep:0.26850620750494974542,((HQ865571_Cephaloidophora_E_Cep:0.27972596056775794748,AB275103_Cephaloidophora_E_Cep:0.04633535044938032199)94:0.08464459526853483629,JQ004804_Cephaloidophora_E_Cep:0.18137177213003785603)63:0.04992828206472624958)30:0.06328015213764065505)55:0.02224703362179668992)37:0.05772255114706881240)21:0.04180721973663791002)13:0.03132967584321937060)55:0.08419382961474716764,EF100289_Cephaloidophora_E_Cep:0.33396331968497738885)99:0.15678581244964107100)99:0.25723149512860893351)24:0.22081535443886804448)100:1.23578421721351183749,((((((AF457130_Leidyana_C_TG2:0.19058918883497708019,FJ459754_Leidyana_C_TG2:0.07503149092136859877)88:0.05794393418090394016,FJ459753_Leidyana_C_TG2:0.12230076987935413479)100:0.38220011639619061450,(FJ459757_Leidyana_C_TG2:0.96133071316581686361,FJ459758_Leidyana_C_TG2:0.39819696435365609100)100:0.48471931556903180560)100:0.33694947822666393433,FJ459746_Leidyana_C_TG2:0.51667157638091742999)24:0.08861120222937178548,(((((AY623022_Leidyana_E_TG2:0.53048632582556531911,GQ462631_Leidyana_E_TG2:0.25035827298253165996)13:0.06740623162274252123,JN619291_Leidyana_C_TG2:0.16990806838684222035)0:0.07544681683971717068,(KC890798_Leidyana_C_TG2:0.13105880994011140372,FJ459749_Leidyana_C_TG2:0.08300681522850512917)32:0.02385487151532530645)7:0.01652993362490730658,((JQ480024_Leidyana_E_TG2:0.08425620004727903123,(L31799_Leidyana_C_TG2:0.08829196561722493786,(EF586108_Leidyana_E_TG2:0.07177146816260678019,FJ459741_Leidyana_C_TG2:0.02974418854079942387)59:0.03864373733226385277)21:0.00763115658088762625)36:0.05603301592206501314,(GQ395309_Leidyana_E_TG2:0.10844949282443992755,((JX141340_Leidyana_E_TG2:0.08367585060515136952,((GQ462751_Leidyana_E_TG2:0.07020378124361763283,FJ459752_Leidyana_C_TG2:0.22794530973080684433)35:0.03076712911034499079,JX395936_Leidyana_E_TG2:0.08156268832956400927)69:0.01171924680376308647)62:0.06587602600709573097,EF024723_Leidyana_E_TG2:0.11100758409256035464)12:0.00507177450819535584)17:0.01486787352064953063)6:0.02668758266212459609)4:0.02083484807510580655,((EU087208_Leidyana_E_TG2:0.16763770319227261352,(AY223841_Leidyana_C_TG2:0.02121343184932963921,(JN846840_Amoebogregarina_E_TG2:0.05403851569147712086,JN846839_Amoebogregarina_E_TG2:0.04540871632835511568)96:0.05994608751822622095)47:0.04608942781689452650)27:0.01848587483532691464,(GQ462637_Leidyana_E_TG2:0.07320326937768539821,FJ459737_Amoebogregarina_C_TG2:0.44987193256850788181)24:0.01735390401901989316)16:0.01669194505217623525)12:0.04194204388565691416)29:0.03501749389222989089,(((JN846836_Gregarina3_E_TG2:0.05042681758049370050,(JN846838_Gregarina3_E_TG2:0.20329951794284117916,((AY145109_Gregarina3_E_TG2:0.04928771570144483555,AF372806_Gregarina3_E_TG2:0.12778073242054513448)12:0.01411497658967074929,(GQ330638_Gregarina3_E_TG2:0.10579688708270142128,((AF372805_Gregarina3_E_TG2:0.18336073573880745657,(AF372710_Gregarina3_E_TG2:0.05590116169209056324,AF372709_Gregarina3_E_TG2:0.19052848720330600729)90:0.04484691707819056516)63:0.01717341844236426260,AF372804_Gregarina3_E_TG2:0.17928500693110499542)63:0.01330031994639974298)72:0.08501159404587668722)7:0.02897053551983914260)13:0.02128446359928707482)87:0.09655638150671237707,((AF129882_Gregarina1_C_TG2:0.47427643054327889294,FJ459742_Gregarina2_C_TG2:0.37638354114942784712)100:0.42876473834780637340,(GU823871_Gregarina1_E_TG2:0.26373369498473075989,(JF412715_Gregarina1_C_TG2:0.18206532610906747682,(FJ459745_Gregarina1_C_TG2:0.14535278102796286848,FJ459743_Gregarina1_C_TG2:0.11339105712101338330)100:0.14083595318897343396)84:0.06821522242751859588)100:0.32885273316133972754)92:0.14176692938685656054)29:0.02536665920305245306,(EF586125_Gregarina2_E_TG2:0.33328314452275453750,FJ459740_Gregarina2_C_TG2:1.06460227092539061466)57:0.08149781553236842835)26:0.04142052666429509727)100:0.31243544455681532268)35:0.06209878473606100791)21:0.04717777462010965678,(JX841772_BAGRE_E_BAGRE:0.00000113149379937262,(GU824257_BAGRE_E_BAGRE:0.08928317084574641238,GU824980_BAGRE_E_BAGRE:0.03388129137270052410)75:0.01373890729365993477)100:0.31223777068397973178)19:0.03292535766129851826,(((AB275105_Cepha1_E_Cephaloidoph:0.34983408111709224375,EU087281_Cepha1_E_Cephaloidoph:0.47110494675109659823)100:0.53531049866580171503,(EU087243_Cepha1_E_Cephaloidoph:0.02701246348324173180,AB275104_Cepha1_E_Cephaloidoph:0.00000113149379937262)100:0.72720001439408077371)100:0.65786944813915082531,(JF972365_Selenidium2_E_MARCHI2:0.18467740684214276059,(JN857969_Selenidium2_C_MARCHI2:0.08324549934713176835,((JF972220_Selenidium2_E_MARCHI2:0.07679427331838564741,(((JQ243319_Selenidium2_E_MARCHI2:0.10351239069392244307,(KC110875_Selenidium2_C_MARCHI2:0.13381860245080784422,JF972228_Selenidium2_E_MARCHI2:0.06182129115008735271)100:0.09605132412388057983)14:0.02140474970714181802,((JQ244240_Selenidium2_E_MARCHI2:0.26746310497287678620,(EU087194_Selenidium2_E_MARCHI2:0.07073140813849779218,JQ243944_Selenidium2_E_MARCHI2:0.11090564392672251637)91:0.02973868107088532484)69:0.07510379922064361335,((AB275007_Selenidium2_E_MARCHI2:0.15952824229804560274,AY046619_Selenidium2_E_MARCHI2:0.06334466951639507182)77:0.03921113835428501754,(AY046806_Selenidium2_E_MARCHI2:0.12545515556220032671,(EF100333_Selenidium2_E_MARCHI2:0.00010223170567407276,EF100387_Selenidium2_E_MARCHI2:0.12976283056514029135)100:0.24451008083243697122)26:0.02493827546703391781)35:0.04202477865357432535)1:0.01267660294406724661)13:0.02609871679272136868,(KC110871_Selenidium2_C_MARCHI2:0.12561517911405553627,(JN857968_Selenidium2_C_MARCHI2:0.12048555909860862723,(((FJ221514_Selenidium2_E_MARCHI2:0.09368194146090054464,KC110870_Selenidium2_C_MARCHI2:0.11801971664088924119)1:0.02259309062444538399,(DQ683562_Selenidium2_C_MARCHI2:0.20150613923975665975,KC110863_Selenidium2_C_MARCHI2:0.06740822152428284364)67:0.06627111625871869027)38:0.02632510205007242490,KC110864_Selenidium2_C_MARCHI2:0.20531187943068759938)94:0.11348643936669443322)47:0.04664302795056556733)39:0.04351474990254372566)7:0.03152113357329248272)6:0.01687848357610965966,JF972216_Selenidium2_E_MARCHI2:0.06296334815001783380)1:0.01055908649287169709)100:0.40333467371666764656)92:0.31723339882858447858)24:0.09629383111795535022)0:0.01538579626817910065)0:0.01306526547842366826)0:0.01860987293191712286,(JQ244457_Selenidium3_E_MARCHI3:0.09211271973886026032,AB275012_Selenidium3_E_MARCHI3:0.06463126410165566382)100:0.25889950708839565285)0:0.01080951080791634281)4:0.00884397915857313213)5:0.00411904204233557846)69:0.03842011638771836851)36:0.02769377648412374784)33:0.04258561749337138463)100:0.84389714328310838631,KF061244_Lophurae_C_Plasmodium:0.12974617167415017360)19:0.04544210872479542002,(((KF061245_Avian_C_Plasmodium:0.02182002285719594759,KF061241_Avian_C_Plasmodium:0.09943445650983058492)16:0.00545576039406405963,((((((AF145397_Avian_C_Plasmodium:0.01693166403304780313,AF145398_Avian_C_Plasmodium:0.04433014710192438590)43:0.02287193925848689940,AF145394_Avian_C_Plasmodium:0.00625600713998083861)28:0.00000113149379937262,AY625607_Avian_C_Plasmodium:0.01013117825219883583)25:0.01188929343224717078,(KF061243_Avian_C_Plasmodium:0.03368616096697546469,KF061242_Avian_C_Plasmodium:0.01127964873495912630)70:0.01572376888464008596)40:0.01595760671687102700,M61723_Avian_C_Plasmodium:0.01345564481920634610)51:0.01073023730147320588,((M14821_Avian_C_Plasmodium:0.01282353318070664563,X13706_Avian_C_Plasmodium:0.00000113149379937262)53:0.02924095540605818611,(AF463507_Avian_C_Plasmodium:0.06196334010576169671,AF159790_Avian_C_Plasmodium:0.03161017509508324413)69:0.02120286113938292874)13:0.00190534284010812518)4:0.00356284991659925124)9:0.00746372063450503106,(L11716_Avian_C_Plasmodium:0.09431452139956053582,L11717_Avian_C_Plasmodium:0.07917444998042288962)34:0.02009407224923569213)45:0.01650839809709046466)37:0.01910555617581202389,((GU816247_Falciparum1_C_Plasmod:0.00251173968750340601,(((ACBR01000677_Falciparum1_C_Pla:0.00000113149379937262,HD113450_Falciparum1_C_Plasmod:0.02430616972008969867)65:0.00378446005714118232,(GU815537_Falciparum1_C_Plasmod:0.02119217383356051393,GU815536_Falciparum1_C_Plasmod:0.04472213443559566737)47:0.01731386749235823072)100:0.15041957838296912686,AASM01001429_Falciparum1_C_Pla:0.00147600135559648564)96:0.01408270135551748133)100:0.04679059911360605728,(GU815528_Falciparum2_C_Plasmod:0.01022418481191372797,((AASM01003216_Falciparum2_C_Pla:0.03007117738970987997,(GU815524_Falciparum2_C_Plasmod:0.02011784957819960293,AASM01003107_Falciparum2_C_Pla:0.00968776573761744551)45:0.00578984625782754184)50:0.00829202601849116441,AL844504_Falciparum2_C_Plasmod:0.00125523619545235511)46:0.00136255991032535476)53:0.00793189812614248334)70:0.03006034579543766586)75:0.03460233554105174997)34:0.00914665244083000435,(((AB182493_Ovale_C_Plasmodium:0.01003410709350526821,(GQ183058_Ovale_C_Plasmodium:0.03940852866449553321,GQ183052_Ovale_C_Plasmodium:0.00637729646125815598)100:0.02562148124322231185)97:0.00976469163586202692,(AB182489_Ovale_C_Plasmodium:0.01216226205802276375,(KC633225_Ovale_C_Plasmodium:0.01110731520819528001,GU815532_Ovale_C_Plasmodium:0.01533896148887817744)21:0.00705492543745862236)38:0.00281087897285353487)99:0.02068356404894979711,(((M19712_Yoelii_C_Plasmodium:0.00194906779436645181,AJ243513_Yoelii_C_Plasmodium:0.01513617000769126343)45:0.01150904011921834516,((AABL01002193_Yoelii_C_Plasmodi:0.00386054405756254895,AABL01001608_Yoelii_C_Plasmodi:0.02791019851823451844)72:0.02587854542369843330,AABL01000525_Yoelii_C_Plasmodi:0.01602594788364753928)35:0.01497933488774280501)90:0.03127051761911085054,((DQ241815_Yoelii_C_Plasmodium:0.04238628495055409007,AF180727_Yoelii_C_Plasmodium:0.01272340610866820251)56:0.00394293454078960357,M14599_Yoelii_C_Plasmodium:0.00530595497368315308)48:0.00261475228989571130)86:0.08656899071214130270)54:0.01132532626808234640)47:0.00775999526553969397)65:0.01640801999552109897)11:0.01117096863855754699,((L08241_Vivax_C_Plasmodium:0.00553497606252107820,(((((KC750243_Vivax_C_Plasmodium:0.00000113149379937262,(KC750241_Vivax_C_Plasmodium:0.02409233463515986912,KC750246_Vivax_C_Plasmodium:0.01463061076483730856)71:0.00479260170388248839)84:0.00704047827771903979,KC750245_Vivax_C_Plasmodium:0.02040156294681774729)98:0.01858201014259291961,(GU233451_Vivax_C_Plasmodium:0.00540722981320150044,AF145335_Vivax_C_Plasmodium:0.02219328103916467371)95:0.00457521954996327213)97:0.00701798211075500746,M61722_Vivax_C_Plasmodium:0.01573385001571333403)72:0.00317637393909867179,FJ619070_Vivax_C_Plasmodium:0.02545454830942352198)33:0.00642166919705739348)18:0.00716517823137768038,(((AY579420_Vivax_C_Plasmodium:0.00877032366000462908,EU400393_Vivax_C_Plasmodium:0.00244364199547241921)83:0.02220032748853505503,(L07560_Vivax_C_Plasmodium:0.00921695773174120887,FJ619087_Vivax_C_Plasmodium:0.00920259075932740485)88:0.01516253750750510242)32:0.00354786562883662370,(((DQ660819_Vivax_C_Plasmodium:0.03405004775625570385,DQ660818_Vivax_C_Plasmodium:0.04666963079985457508)100:0.03290143972472722722,(EU400392_Vivax_C_Plasmodium:0.03482086709271976777,(U72541_Vivax_C_Plasmodium:0.03239014419601604633,FN256229_Vivax_C_Plasmodium:0.00561421198120394538)34:0.00464682308792890505)4:0.00079970244452629241)26:0.00275476519623193234,AY579415_Vivax_C_Plasmodium:0.03755362709548315525)30:0.00277317936598652556)0:0.00122528090766343360)10:0.00195079884762952354)29:0.01221596014050838758)26:0.00722599836568685056)96:0.03220495087775763349)67:0.01441772244326497941,(AB287281_Vivax_C_Plasmodium:0.02665778766200224345,(AB287285_Vivax_C_Plasmodium:0.01716603005061114254,FJ619061_Vivax_C_Plasmodium:0.01504829345626450092)100:0.03559216216613863421)88:0.01820309054505752852)37:0.00679504600273066629,(AB265789_Vivax_C_Plasmodium:0.03916287337098880300,(L08242_Vivax_C_Plasmodium:0.05078539508367579947,(AFNI01000332_Vivax_C_Plasmodiu:0.01985958907934553402,AB287275_Vivax_C_Plasmodium:0.02693710748742739886)72:0.00924840416913261069)45:0.00932564339847539309)57:0.00806839044710309580,AB287272_Vivax_C_Plasmodium:0.03800588168907764047);
