# Supplementary material for: Assessing the Diversity and Distribution of Apicomplexans in Host and Free-Living Environments Using High-Throughput Amplicon Data and a Phylogenetically Informed Reference Framework
Source: Front Microbiol. 2019 Oct 23;10:2373. doi: 10.3389/fmicb.2019.02373 (PMC6819320; doi:10.3389/fmicb.2019.02373)
Supplement: TABLE S2 — Taxonomic summary of the HTES reads at the genus level. [file Data_Sheet_3.ZIP › SI2.tre]

#NEXUS
Begin Taxa;
 Dimensions NTax=2508;
 TaxLabels AB287272_Vivax_C_Plasmodium JF714670_Vivax_C_Plasmodium U83876_Vivax_C_Plasmodium DQ350261_Vivax_C_Plasmodium DQ350271_Vivax_C_Plasmodium FJ619071_Vivax_C_Plasmodium AB287269_Vivax_C_Plasmodium AB287271_Vivax_C_Plasmodium JX090228_Hepatocystis_C_Hepato JX090231_Hepatocystis_C_Hepato JX090222_Hepatocystis_C_Hepato DQ396542_Hepatocystis_C_Hepato DQ396541_Hepatocystis_C_Hepato DQ396536_Hepatocystis_C_Hepato DQ396532_Hepatocystis_C_Hepato DQ396543_Hepatocystis_C_Hepato DQ396544_Hepatocystis_C_Hepato DQ396545_Hepatocystis_C_Hepato JX090218_Hepatocystis_C_Hepato JX090220_Hepatocystis_C_Hepato QUERY___OTU_22193_42 EU400394_Hepatocystis_C_Hepato HQ605039_Hepatocystis_C_Hepato JX090214_Hepatocystis_C_Hepato JX090215_Hepatocystis_C_Hepato JX090217_Hepatocystis_C_Hepato JX090216_Hepatocystis_C_Hepato AF488000_Malariae_C_Plasmodium QUERY___OTU_61685_4 QUERY___OTU_50989_6 QUERY___OTU_32616_15 QUERY___OTU_78702_3 AB049999_Felis_C_Babesia HQ187781_Felis_C_Babesia AF244911_Felis_C_Babesia AY452697_Felis_C_Babesia AY789075_Microti_C_Babesia KC147723_Microti_C_Babesia JX417370_Microti_C_Babesia JQ315422_Microti_C_Babesia AY534602_Microti_C_Babesia FJ225390_Microti_C_Babesia QUERY___OTU_452787_1 AY144698_Microti_C_Babesia JQ861971_Felis_C_Babesia L19080_Felis_C_Cytauxzoon AB480558_Felis_C_Cytauxzoon AY309956_Felis_C_Cytauxzoon QUERY___OTU_425934_1 QUERY___227375 QUERY___OTU_128589_2 AB188086_Rodent_C_Cytauxzoon EF222255_Rodent_C_Cytauxzoon AF245279_Rodent_C_Cytauxzoon AF499604_Bicornis_C_Theileria JN880430_Vitalii_C_Babesia EU109716_Vitalii_C_Babesia EF458198_Bigemina_C_Babesia JQ723014_Bigemina_C_Babesia AY081192_Bigemina_C_Babesia AY260179_Bigemina_C_Babesia DQ159075_Bigemina_C_Babesia AY260182_Bigemina_C_Babesia GU057380_Crassa_C_Babesia QUERY___OTU_76482_3 QUERY___OTU_104769_2 QUERY___OTU_33206_14 AY603399_Crassa_C_Babesia JX542614_Crassa_C_Babesia AY260176_Crassa_C_Babesia HQ264136_B1_C_Babesia HQ264120_B1_C_Babesia AF411338_B1_C_Babesia HQ264119_B1_C_Babesia Z15104_Caballi_C_Babesia AB734388_Caballi_C_Babesia AB734402_Caballi_C_Babesia JX049130_Caballi_C_Babesia EF643471_Bovis_C_Babesia EF458208_Bovis_C_Babesia AY150059_Bovis_C_Babesia EF458211_Bovis_C_Babesia M87566_Bovis_C_Babesia JX495403_Bovis_C_Babesia EF458217_Bovis_C_Babesia DQ402155_Bovis_C_Babesia AY260178_Bovis_C_Babesia EU376016_Bovis_C_Babesia U09834_Bovis_C_Babesia JQ682873_Bovis_C_Babesia DQ159073_Bovis_C_Babesia EF551335_Kiwiensis_C_Babesia AY190125_Divergens_C_Babesia DQ329138_Divergens_C_Babesia QUERY___OTU_59475_4 JX040642_Divergens_C_Babesia JQ993426_Divergens_C_Babesia JX083978_Divergens_C_Babesia EU182596_Divergens_C_Babesia AB480557_Hongkongensis_C_Babes QUERY___OTU_69812_3 AB053216_Canis_C_Babesia JQ867356_Hongkongensis_C_Babes AB251609_Hongkongensis_C_Babes QUERY___OTU_286205_1 QUERY___OTU_75698_3 L19079_Canis_C_Babesia AY072926_Canis_C_Babesia AB303076_Canis_C_Babesia JF825145_Canis_C_Babesia QUERY___212698 JX962780_Gibsoni_C_Babesia JF706288_Gibsoni_C_Babesia DQ184507_Gibsoni_C_Babesia FJ213579_Bovis_C_Babesia QUERY___OTU_22992_38 FJ213584_Velifera_C_Theileria QUERY___New.CleanUp.ReferenceOTU19515 JQ928914_Velifera_C_Theileria JQ928934_Velifera_C_Theileria AY735115_Luwenshuni_C_Theileri KF429799_Annulata_C_Theileria FJ605111_Annulata_C_Theileria KC599235_Annulata_C_Theileria GU570997_Annulata_C_Theileria JX112743_Mutans_C_Theileria HQ264134_Mutans_C_Theileria JX112732_Mutans_C_Theileria AY735121_Mutans_C_Theileria JX112717_Capreoli_C_Theileria GU373977_Capreoli_C_Theileria JQ861976_Capreoli_C_Theileria FJ595120_Luwenshuni_C_Theileri QUERY___OTU_357033_1 FJ668368_Luwenshuni_C_Theileri FJ668369_Luwenshuni_C_Theileri QUERY___New.ReferenceOTU7 KC735163_Luwenshuni_C_Theileri JX112734_Orientalis_C_Theileri JN252706_Orientalis_C_Theileri EU083804_Orientalis_C_Theileri JN252705_Orientalis_C_Theileri JQ360167_Orientalis_C_Theileri DQ256380_Orientalis_C_Theileri HM538196_Orientalis_C_Theileri GU373981_Capreoli_C_Theileria GU373980_Capreoli_C_Theileria AF078815_Mutans_C_Theileria JN572697_Mutans_C_Theileria AY262121_Cervi_E_Theileria JX112730_T2_C_Theileria AY260172_Capreoli_C_Theileria JQ737135_Ovis_C_Theileria JQ928927_Ovis_C_Theileria JQ928926_Ovis_C_Theileria JQ928930_Ovis_C_Theileria JQ928909_Ovis_C_Theileria JQ928923_Ovis_C_Theileria AY748465_Orientalis_C_Theileri JN086224_Mutans_C_Theileria AF097993_Velifera_C_Theileria GU733375_Velifera_C_Theileria AF419313_Equi_C_Theileria JQ390047_Equi_C_Theileria Z15105_Equi_C_Theileria AY534882_Equi_C_Theileria DQ437686_Brachyuri_C_Theileria JQ682879_Brachyuri_C_Theileria DQ437685_Brachyuri_C_Theileria AJ871610_Vesperuginis_E_Babesi DQ200887_Poelea_C_Babesia AF158706_Poelea_C_Babesia HQ285838_Poelea_C_Babesia AF158702_Poelea_C_Babesia GQ411407_Poelea_C_Babesia QUERY___V4_3132_9 QUERY___OTU_51914_6 QUERY___OTU_35232_12 QUERY___OTU_21079_49 QUERY___OTU_93138_2 QUERY___OTU_95737_2 QUERY___OTU_117221_2 QUERY___OTU_580440_1 QUERY___OTU_51842_6 HM469375_Nephromyces_C_Nephrom HM469376_Nephromyces_C_Nephrom HM469383_Nephromyces_C_Nephrom HM469382_Nephromyces_C_Nephrom HM469384_Nephromyces_C_Nephrom HM469381_Nephromyces_C_Nephrom HM469380_Nephromyces_C_Nephrom HM469377_Nephromyces_C_Nephrom HM469378_Nephromyces_C_Nephrom HM469379_Nephromyces_C_Nephrom QUERY___OTU_17009_91 QUERY___OTU_99152_2 QUERY___OTU_20419_54 QUERY___OTU_77134_3 QUERY___OTU_5987_945 QUERY___OTU_63243_4 QUERY___OTU_39722_10 QUERY___OTU_14642_139 QUERY___OTU_66973_4 QUERY___OTU_58609_4 QUERY___1846037 EU052685_Cardiosporidium_C_Car EF558768_Cardiosporidium_C_Car QUERY___OTU_55871_5 QUERY___New.CleanUp.ReferenceOTU3357 QUERY___OTU_281700_1 QUERY___OTU_56468_5 QUERY___OTU_89142_2 QUERY___OTU_83707_3 QUERY___OTU_536010_1 QUERY___OTU_91978_2 QUERY___OTU_91093_2 QUERY___OTU_38243_10 QUERY___OTU_31525_16 QUERY___OTU_67645_3 QUERY___OTU_62657_4 QUERY___OTU_347834_1 QUERY___OTU_547494_1 QUERY___New.ReferenceOTU54 QUERY___OTU_98883_2 QUERY___OTU_27271_24 QUERY___OTU_91531_2 DQ096835_Adelina_C_Adelina QUERY___OTU_33144_14 QUERY___152410 QUERY___OTU_126666_2 QUERY___OTU_66342_4 QUERY___OTU_502055_1 QUERY___OTU_12262_218 QUERY___2322804 QUERY___1108149 HQ224956_Klossia_C_Klossiellid QUERY___OTU_33513_14 QUERY___OTU_7555_619 QUERY___OTU_26693_25 QUERY___OTU_40433_9 QUERY___OTU_35875_12 QUERY___2148849 QUERY___181089 HQ224957_Dactylosoma_C_Dactylo QUERY___OTU_7210_680 QUERY___OTU_62161_4 HQ224959_Haemogregarina_C_Haem AY620232_Felis_C_Hepatozoon AY461378_Canis_C_Hepatozoon DQ111754_Canis_C_Hepatozoon HQ829448_Canis_C_Hepatozoon FJ595130_Felis_C_Hepatozoon JX679178_Felis_C_Hepatozoon AY461377_Americanum_C_Hepatozo AF176836_Americanum_C_Hepatozo EU146066_Americanum_C_Hepatozo EU146065_Americanum_C_Hepatozo EU249992_Americanum_C_Hepatozo EU146067_Americanum_C_Hepatozo FJ595134_Felis_C_Hepatozoon AB771557_Felis_C_Hepatozoon JX531964_Felis_C_Hepatozoon EU041717_Felis_C_Hepatozoon GU344682_HZ2_C_Hepatozoon FJ719814_Haemolivia_C_Hepatozo QUERY___OTU_95138_2 AF130361_Catesbianae_C_Hepatoz QUERY___214121 QUERY___160151 QUERY___34752 HQ224960_Catesbianae_C_Hepatoz QUERY___140132 QUERY___125474 QUERY___2068930 QUERY___83549 JN181157_Catesbianae_C_Hepatoz AY252109_Ayorgbor_C_Hepatozoon EF222259_Ayorgbor_C_Hepatozoon QUERY___99899 QUERY___73654 AB181504_Ayorgbor_C_Hepatozoon KC866369_Ayorgbor_C_Hepatozoon QUERY___OTU_128046_2 QUERY___29087 QUERY___218276 QUERY___2613806 QUERY___2343638 QUERY___38707 QUERY___72759 QUERY___26977 QUERY___222576 QUERY___105724 AF297085_Ayorgbor_C_Hepatozoon AY252105_Ayorgbor_C_Hepatozoon KC342528_Ayorgbor_C_Hepatozoon HM585204_Ayorgbor_C_Hepatozoon EU430236_Haemolivia_C_Hepatozo QUERY___28980 EF152220_Haemolivia_C_Hepatozo EU430238_HZ1_C_Hepatozoon QUERY___New.CleanUp.ReferenceOTU22460 QUERY___New.CleanUp.ReferenceOTU8294 QUERY___New.CleanUp.ReferenceOTU2905 QUERY___OTU_24148_33 QUERY___OTU_20786_51 QUERY___2665186 QUERY___1076638 QUERY___159243 DQ096836_Adelina_C_Adelina QUERY___OTU_85923_2 QUERY___OTU_623376_1 QUERY___OTU_2770_3001 QUERY___OTU_23874_34 QUERY___OTU_118377_2 GU479651_Goussia2_C_Goussia QUERY___V4_5427_17 QUERY___V4_2816_7 QUERY___V4_1390_31 QUERY___V4_1482_30 GU479668_Goussia1_C_Goussia GU479646_Goussia1_C_Goussia GU479655_Goussia1_C_Goussia JF261138_Goussia1_C_Goussia GU479657_Goussia1_C_Goussia FJ009241_Goussia3_C_Goussia FJ009242_Goussia3_C_Goussia JQ993671_Isospora_C_Isospora AF279667_Alabamensis_C_Eimeria AF339490_Isospora_C_Eimeria AF080613_Isospora_C_Isospora EF694007_Rabbit_C_Eimeria HQ173828_Rabbit_C_Eimeria AB769553_Bukidnonensis_C_Eimer AB769596_Bukidnonensis_C_Eimer AB769651_Bovis_C_Eimeria AB769624_Bovis_C_Eimeria AB769568_Bovis_C_Eimeria AB769579_Bovis_C_Eimeria FN298443_E3_C_Eimeria EF210322_Maxima_C_Eimeria EU044774_Maxima_E_Eimeria U67118_Maxima_C_Eimeria EF210324_Maxima_C_Eimeria HM117008_Pavonia_C_Eimeria KC305195_Maxima_C_Eimeria HM117015_Pavonia_C_Eimeria EU044768_Maxima_E_Eimeria JX312810_Tenella_C_Eimeria AF026388_Tenella_C_Eimeria KC414112_Cyclospora_C_Cyclospo AF111185_Cyclospora_C_Cyclospo AF041437_Melagrimitis_C_Eimeri AF311644_Nieschulzi_C_Eimeria AF311641_Nieschulzi_C_Eimeria U40263_Nieschulzi_C_Eimeria JX464223_Nieschulzi_C_Eimeria DQ072716_Ranae_C_Eimeria DQ167480_Ranae_C_Eimeria JQ762306_Ranae_C_Eimeria EU717219_Ranae_C_Eimeria JF419345_Macropodis_C_Eimeria JQ392575_Macropodis_C_Eimeria AF060976_Caryospora_C_Lankeste AF080611_Lankesterella_C_Lanke DQ390207_Lankesterella_C_Lanke KC696572_Caryospora_C_Lankeste DQ398107_Reichenowi_C_Eimeria AB544314_Reichenowi_C_Eimeria HE653905_Reichenowi_C_Eimeria DQ398106_Reichenowi_C_Eimeria EF586113_Reichenowi_E_Eimeria FJ904642_Serralmi_C_Calyptospo FJ904646_Funduli_C_Calyptospor GU479670_Funduli_C_Calyptospor FJ904637_Spinosa_C_Calyptospor FJ904636_Spinosa_C_Calyptospor AY043207_Choleoeimeria_C_Chole AF324217_Goussia1_C_Eimeria JX839288_Goussia1_C_Eimeria GU479634_Anguillae_C_Eimeria QUERY___New.CleanUp.ReferenceOTU6856 QUERY___New.CleanUp.ReferenceOTU14731 QUERY___New.CleanUp.ReferenceOTU437 QUERY___New.CleanUp.ReferenceOTU15022 QUERY___New.CleanUp.ReferenceOTU19550 GU479633_Anguillae_C_Eimeria GU479675_Anguillae_C_Eimeria GU479674_Anguillae_C_Eimeria GU479645_Goussia1_C_Goussia GU479635_Goussia1_C_Goussia QUERY___OTU_404027_1 AY916627_Goussia1_E_Goussia GU479636_Goussia1_C_Goussia GU479659_Goussia1_C_Goussia GU479639_Goussia1_C_Goussia GU479654_Goussia1_C_Goussia GU479667_Goussia1_C_Goussia AY728896_Goussia_X_C_Goussia QUERY___OTU_51666_6 QUERY___V4_1574_23 QUERY___OTU_575461_1 QUERY___OTU_39586_10 QUERY___216027 QUERY___OTU_81927_3 QUERY___OTU_43515_8 QUERY___OTU_61240_4 QUERY___OTU_56138_5 QUERY___OTU_124841_2 QUERY___85019 QUERY___OTU_66964_4 QUERY___OTU_118742_2 QUERY___OTU_85996_2 QUERY___OTU_16680_97 QUERY___2571769 QUERY___216797 QUERY___24769 QUERY___104937 QUERY___OTU_116319_2 AY043206_Goussia2_C_Goussia QUERY___V4_2243_8 QUERY___New.CleanUp.ReferenceOTU19167 QUERY___V4_8244_6 QUERY___OTU_227212_1 QUERY___134713 QUERY___221416 GU479656_Goussia2_C_Goussia QUERY___V4_4521_3 QUERY___OTU_49854_6 QUERY___OTU_57132_5 HM117907_Goussia2_C_Goussia QUERY___V4_6772_10 QUERY___V4_2426_18 GU479649_Goussia2_C_Goussia QUERY___198190 QUERY___173715 QUERY___216920 QUERY___100279 QUERY___OTU_207447_1 QUERY___New.CleanUp.ReferenceOTU15823 JQ029112_Zuoi_C_Sarcocystis AB251613_Zuoi_C_Sarcocystis QUERY___185004 QUERY___New.CleanUp.ReferenceOTU2784 QUERY___New.CleanUp.ReferenceOTU16893 KC201639_Zuoi_C_Sarcocystis KC878480_Zuoi_C_Sarcocystis KC878491_Singaporensis_C_Sarco QUERY___OTU_28118_22 AF434059_Singaporensis_C_Sarco AF434054_Singaporensis_C_Sarco KC878494_Singaporensis_C_Sarco KC878481_Singaporensis_C_Sarco QUERY___107197 KC201640_Singaporensis_C_Sarco QUERY___GQ330635.1.1435 QUERY___New.CleanUp.ReferenceOTU10598 AF513491_Atheridis_C_Sarcocyst AF120114_Atheridis_C_Sarcocyst AF513489_Atheridis_C_Sarcocyst AF513490_Atheridis_C_Sarcocyst QUERY___New.CleanUp.ReferenceOTU12684 QUERY___452458 QUERY___119969 QUERY___61127 QUERY___58304 QUERY___OTU_31189_16 U97524_S2_C_Sarcocystis QUERY___149852 QUERY___7328 QUERY___25348 QUERY___5969 QUERY___100370 QUERY___OTU_41432_9 HF544324_Nesbitti_C_Sarcocysti KC878478_Nesbitti_C_Sarcocysti KC878479_Nesbitti_C_Sarcocysti QUERY___New.CleanUp.ReferenceOTU6998 QUERY___New.CleanUp.ReferenceOTU7648 FJ196262_Ovalis_C_Sarcocystis QUERY___V4_742_61 QUERY___New.CleanUp.ReferenceOTU3128 GQ250988_Ovalis_C_Sarcocystis QUERY___OTU_459827_1 QUERY___124810 EU282016_Hominis_C_Sarcocystis AH006016_Hominis_C_Sarcocystis AH006014_Hominis_C_Sarcocystis JX679469_Hominis_C_Sarcocystis QUERY___165690 QUERY___23089 QUERY___OTU_116545_2 JX679470_Hominis_C_Sarcocystis U03071_Hirsuta_C_Sarcocystis QUERY___OTU_99654_2 QUERY___OTU_5228_1191 QUERY___181770 QUERY___182633 QUERY___233206 QUERY___87 AH006015_Hirsuta_C_Sarcocystis QUERY___105839 QUERY___FLTTTBF02I87T9|ICM_GPS_Ev9|GPS QUERY___OTU_74049_3 QUERY___65143 AF017121_Hirsuta_C_Sarcocystis QUERY___OTU_39683_10 EU282030_Scandinavica_C_Sarcoc QUERY___OTU_548662_1 QUERY___OTU_578726_1 QUERY___OTU_15569_119 QUERY___OTU_21286_48 QUERY___2364521 QUERY___133355 QUERY___1051178 QUERY___292241 QUERY___191434 QUERY___193218 KC209733_Hirsuta_C_Sarcocystis JX840465_Suihominis_C_Sarcocys AF176937_Suihominis_C_Sarcocys KC709517_Suihominis_C_Sarcocys QUERY___OTU_337722_1 QUERY___OTU_48957_6 AF017123_Aucheniae_C_Sarcocyst QUERY___210826 KC556825_Capracanis_C_Sarcocys QUERY___183336 QUERY___26484 AB698065_Capracanis_C_Sarcocys QUERY___OTU_114698_2 QUERY___26713 QUERY___OTU_30898_17 L24382_Capracanis_C_Sarcocysti JN226118_Capracanis_C_Sarcocys GU074011_Scandinavica_C_Sarcoc QUERY___2766659 JX679468_Capracanis_C_Sarcocys AF006472_Capracanis_C_Sarcocys EF056012_Capracanis_C_Sarcocys QUERY___OTU_28108_22 L76472_Capracanis_C_Sarcocysti QUERY___OTU_82062_3 FJ196261_Capracanis_C_Sarcocys L24383_Capracanis_C_Sarcocysti QUERY___120742 QUERY___502227 EF056010_Capracanis_C_Sarcocys JQ762307_Neurona_C_Sarcocystis KC696570_Neurona_C_Sarcocystis QUERY___82697 QUERY___1616066 QUERY___OTU_62593_4 AF109679_Neurona_C_Sarcocystis QUERY___OTU_35867_12 QUERY___58568 QUERY___133508 QUERY___OTU_370681_1 QUERY___217972 EU443095_Cystoisospora_C_Cysto U97523_Cystoisospora_C_Cystois AAYL01001336_Toxoplasma_C_Toxo X65508_Toxoplasma_C_Toxoplasma AAYL01001562_Toxoplasma_C_Toxo AAQM02001053_Toxoplasma_C_Toxo ABPA02000750_Toxoplasma_C_Toxo GU479631_Besnoitia_C_Toxoplasm QUERY___New.CleanUp.ReferenceOTU1813 QUERY___364874 FJ012144_Cystoisospora_C_Cysto QUERY___New.CleanUp.ReferenceOTU16830 QUERY___OTU_96156_2 QUERY___OTU_24529_32 QUERY___V4_3639_5 GU825688_Symbiont_group_E_Symb QUERY___OTU_65875_4 QUERY___OTU_299206_1 QUERY___OTU_23732_35 QUERY___218546 AF238264_Symbiont_group_C_Symb QUERY___OTU_34623_13 JX943881_Symbiont_group_C_Symb QUERY___OTU_27266_24 QUERY___New.CleanUp.ReferenceOTU8916 QUERY___V4_1660_23 QUERY___OTU_44201_8 QUERY___New.CleanUp.ReferenceOTU7274 QUERY___OTU_48312_6 QUERY___OTU_65259_4 QUERY___OTU_73943_3 QUERY___OTU_27350_23 GQ149767_Rhytidocystis_C_Rhyti DQ273988_Rhytidocystis_C_Rhyti U83331_Rhytidocystis_C_Rhytido JQ242602_Rhytidocystis_E_Rhyti QUERY___V4_5327_7 QUERY___OTU_35331_12 QUERY___OTU_175214_1 GU823445_Rhytidocystis_E_Rhyti QUERY___V4_6283_5 QUERY___OTU_60713_4 QUERY___OTU_19326_63 QUERY___OTU_64901_4 QUERY___109985 QUERY___182565 QUERY___129835 QUERY___OTU_67222_3 AB000912_Margolisiella_C_Margo QUERY___V4_9237_2 QUERY___New.CleanUp.ReferenceOTU18529 QUERY___OTU_91820_2 QUERY___2300161 QUERY___OTU_44457_8 QUERY___OTU_40232_9 QUERY___OTU_567914_1 QUERY___OTU_117132_2 QUERY___OTU_105425_2 QUERY___OTU_604027_1 QUERY___OTU_57473_5 QUERY___OTU_84591_2 QUERY___OTU_89551_2 QUERY___OTU_89622_2 QUERY___OTU_80720_3 QUERY___OTU_73004_3 QUERY___OTU_384125_1 QUERY___OTU_38660_10 QUERY___OTU_473801_1 QUERY___OTU_25109_30 QUERY___OTU_21814_44 QUERY___OTU_266622_1 QUERY___OTU_25146_30 QUERY___OTU_116795_2 QUERY___OTU_52013_6 QUERY___OTU_93763_2 QUERY___OTU_64859_4 QUERY___OTU_27577_23 QUERY___OTU_67912_3 QUERY___OTU_246537_1 QUERY___OTU_376184_1 QUERY___OTU_530941_1 AY046819_Aggregata_E_Aggregati QUERY___OTU_9463_391 QUERY___2070598 QUERY___155914 QUERY___OTU_16101_108 AY046854_Aggregata_C_Aggregati QUERY___2268567 QUERY___2269838 QUERY___1509484 QUERY___OTU_75283_3 AY046735_Aggregata_E_Aggregati QUERY___OTU_96044_2 QUERY___OTU_46781_7 QUERY___OTU_88415_2 QUERY___OTU_19897_58 QUERY___OTU_7683_597 QUERY___OTU_9935_352 QUERY___OTU_40469_9 QUERY___OTU_65342_4 QUERY___OTU_198811_1 QUERY___OTU_45739_7 QUERY___278930 QUERY___OTU_50043_6 QUERY___75510 QUERY___22184 KC188343_Aggregata_C_Aggregati QUERY___OTU_94645_2 QUERY___OTU_38939_10 QUERY___OTU_10985_283 QUERY___1289530 QUERY___18246 QUERY___202271 QUERY___233240 QUERY___195040 QUERY___OTU_89367_2 QUERY___225422 QUERY___38804 QUERY___197173 QUERY___38453 DQ096838_Aggregata_C_Aggregati QUERY___OTU_6538_809 QUERY___OTU_145542_1 QUERY___OTU_27632_23 QUERY___OTU_3804_1921 QUERY___OTU_26879_25 QUERY___OTU_242071_1 QUERY___74484 QUERY___59366 QUERY___2795939 QUERY___210469 QUERY___354117 QUERY___741160 QUERY___800076 QUERY___213146 QUERY___154655 QUERY___2946979 QUERY___39248 QUERY___20871 QUERY___1502245 QUERY___1230410 QUERY___7095 QUERY___1718196 QUERY___2363963 QUERY___149344 QUERY___1321267 QUERY___1278907 QUERY___121067 QUERY___26428 QUERY___10261 QUERY___10335 QUERY___160824 DQ096837_Aggregata_C_Aggregati QUERY___238634 KC188342_Aggregata_C_Aggregati QUERY___V4_19465_2 QUERY___OTU_612736_1 QUERY___OTU_500439_1 QUERY___OTU_20493_53 QUERY___OTU_80097_3 QUERY___OTU_23121_37 QUERY___OTU_119433_2 QUERY___OTU_30996_17 JQ242305_Vitrella_E_Vitrella QUERY___OTU_29427_19 QUERY___OTU_35948_12 GQ483811_Vitrella_E_Vitrella QUERY___OTU_22960_38 QUERY___OTU_13937_158 QUERY___OTU_269429_1 QUERY___OTU_54332_5 GQ483768_Vitrella_E_Vitrella QUERY___OTU_22010_43 JF972289_Vitrella_E_Vitrella QUERY___112663 QUERY___OTU_31445_16 QUERY___2467525 QUERY___OTU_50025_6 QUERY___81342 QUERY___177129 QUERY___85904 DQ174732_Brassicaformis_C_Vitr GU072516_Vitrella_E_Vitrella QUERY___AB695489.1.1762 QUERY___New.CleanUp.ReferenceOTU12594 QUERY___OTU_18985_66 QUERY___OTU_35563_12 QUERY___216992 QUERY___OTU_532688_1 QUERY___197352 QUERY___OTU_24094_33 QUERY___OTU_19503_61 QUERY___OTU_13729_164 QUERY___45625 QUERY___137025 QUERY___OTU_23542_35 QUERY___1444472 GU825508_Edax_E_Alphamonas QUERY___New.CleanUp.ReferenceOTU8149 QUERY___1635564 QUERY___OTU_546610_1 QUERY___OTU_548740_1 QUERY___OTU_113721_2 QUERY___OTU_93187_2 QUERY___OTU_51172_6 GU969082_Edax_E_Alphamonas QUERY___OTU_32225_15 QUERY___OTU_68504_3 AB695489_Edax_E_Alphamonas QUERY___New.CleanUp.ReferenceOTU23491 QUERY___OTU_31104_17 QUERY___OTU_18001_77 QUERY___OTU_43819_8 QUERY___78121 QUERY___OTU_13689_165 QUERY___OTU_73153_3 GU067926_Edax_E_Alphamonas KC488074_SLA_E_Alphamonas KC486470_SLA_E_Alphamonas KC488028_SLA_E_Alphamonas KC486592_SLA_E_Alphamonas KC486642_SLA_E_Alphamonas KC486463_SLA_E_Alphamonas KC487817_SLA_E_Alphamonas KC487676_SLA_E_Alphamonas KC487988_SLA_E_Alphamonas QUERY___OTU_113863_2 KC488075_SLA_E_Alphamonas KC487839_SLA_E_Alphamonas KC487954_SLA_E_Alphamonas KC486593_SLA_E_Alphamonas KC487880_SLA_E_Alphamonas KC486695_SLA_E_Alphamonas KC486062_SLA_E_Alphamonas KC488125_SLA_E_Alphamonas QUERY___OTU_71363_3 QUERY___OTU_409792_1 QUERY___OTU_31788_16 QUERY___229453 KC488142_SLA_E_Alphamonas KC487673_SLA_E_Alphamonas KC487364_SLA_E_Alphamonas KC486547_SLA_E_Alphamonas KC487630_SLA_E_Alphamonas QUERY___EF024016.1.1768 QUERY___New.CleanUp.ReferenceOTU5155 QUERY___New.CleanUp.ReferenceOTU20819 QUERY___New.CleanUp.ReferenceOTU12368 QUERY___New.CleanUp.ReferenceOTU7522 QUERY___New.CleanUp.ReferenceOTU18601 QUERY___New.CleanUp.ReferenceOTU16433 QUERY___New.CleanUp.ReferenceOTU16424 KC486121_SLA_E_Alphamonas KC487820_SLA_E_Alphamonas KC486529_SLA_E_Alphamonas QUERY___OTU_193244_1 QUERY___83361 QUERY___OTU_50531_6 QUERY___151413 KC487575_SLA_E_Alphamonas KC488019_SLA_E_Alphamonas KC486076_SLA_E_Alphamonas KC486818_SLA_E_Alphamonas KC487197_SLA_E_Alphamonas AM072916_Edax_E_Alphamonas QUERY___New.CleanUp.ReferenceOTU17056 FJ765407_BAVI_E_BAVI QUERY___New.CleanUp.ReferenceOTU7254 QUERY___New.CleanUp.ReferenceOTU22467 QUERY___New.CleanUp.ReferenceOTU21148 QUERY___New.CleanUp.ReferenceOTU2551 QUERY___OTU_126106_2 AB721062_BAVI_E_BAVI AF372785_Chromera_E_Chromera QUERY___New.CleanUp.ReferenceOTU2959 QUERY___V4_18084_2 QUERY___V4_3108_9 QUERY___V4_5964_2 QUERY___V4_5369_4 QUERY___V4_14225_2 QUERY___V4_11735_2 QUERY___V4_8237_2 QUERY___V4_4911_7 QUERY___OTU_94445_2 QUERY___OTU_543115_1 QUERY___OTU_56614_5 KC486858_Chromera_E_Chromera QUERY___V4_13380_2 QUERY___New.CleanUp.ReferenceOTU89 QUERY___V4_4587_4 QUERY___V4_12059_2 QUERY___V4_5381_5 QUERY___New.CleanUp.ReferenceOTU4599 QUERY___OTU_79485_3 QUERY___OTU_60201_4 QUERY___OTU_95483_2 JN986788_Velia_C_Chromera QUERY___V4_19377_2 QUERY___V4_15727_2 QUERY___V4_11382_2 QUERY___V4_114_376 QUERY___V4_3712_4 QUERY___V4_5561_4 QUERY___V4_9732_2 QUERY___New.CleanUp.ReferenceOTU11109 QUERY___New.CleanUp.ReferenceOTU21056 QUERY___New.CleanUp.ReferenceOTU6644 QUERY___New.CleanUp.ReferenceOTU1252 QUERY___209539 AB721060_Velia_E_Chromera QUERY___V4_4509_4 QUERY___OTU_15890_112 QUERY___OTU_127537_2 QUERY___198986 QUERY___OTU_166106_1 QUERY___8324 GQ411073_Hep_C_Colpodella JN245625_Hep_C_Colpodella QUERY___New.CleanUp.ReferenceOTU16758 AY817009_Hep_E_Colpodella QUERY___V4_17964_2 QUERY___V4_5151_2 QUERY___OTU_20150_56 QUERY___84899 QUERY___52453 QUERY___OTU_55111_5 QUERY___OTU_13385_174 EF025008_Hep_E_Colpodella JX624256_Mosquito_C_Colpodella QUERY___OTU_53764_5 QUERY___OTU_453402_1 QUERY___OTU_54944_5 QUERY___OTU_77625_3 QUERY___New.CleanUp.ReferenceOTU12988 QUERY___OTU_46295_7 QUERY___OTU_186299_1 QUERY___OTU_25518_28 QUERY___OTU_36810_11 QUERY___OTU_63119_4 QUERY___236466 QUERY___OTU_88356_2 QUERY___OTU_82607_3 QUERY___OTU_82747_3 QUERY___OTU_75028_3 AJ697751_Struthionis_C_Colpode QUERY___New.CleanUp.ReferenceOTU8355 QUERY___639015 AY142075_ATCC50594_C_Colpodell QUERY___OTU_84800_2 AJ965111_Tetrahymenae_E_Colpod AJ965114_Tetrahymenae_E_Colpod AJ965011_Tetrahymenae_E_Colpod QUERY___2811895 QUERY___46689 QUERY___OTU_114628_2 QUERY___OTU_88801_2 QUERY___OTU_121113_2 AF330214_Tetrahymenae_C_Colpod QUERY___OTU_24051_33 QUERY___OTU_43288_8 QUERY___2938226 JQ480030_Struthinionis_E_Colpo QUERY___50315 EF100376_Struthinionis_E_Colpo EF100219_Struthinionis_E_Colpo EF100393_Struthinionis_E_Colpo AF372786_Struthinionis_E_Colpo AY816993_Struthinionis_E_Colpo QUERY___V4_2918_8 JF972028_Chromera_E_Chromera QUERY___V4_11018_2 EF100214_Voromonas_E_Voromonas QUERY___OTU_33446_14 QUERY___OTU_13635_167 QUERY___OTU_61167_4 QUERY___OTU_11340_263 QUERY___OTU_44134_8 QUERY___OTU_9147_416 QUERY___OTU_102164_2 QUERY___2332 QUERY___85000 QUERY___OTU_612860_1 QUERY___8670 QUERY___78043 QUERY___2309569 QUERY___155718 QUERY___OTU_25517_28 QUERY___2200686 AF280076_Pontica_C_Voromonas QUERY___OTU_333268_1 AB721057_Voromonas_E_Voromonas QUERY___New.CleanUp.ReferenceOTU3190 FJ410710_BACO_E_BACO HE655173_BACO_E_BACO QUERY___156366 AY919682_BACO_E_BACO QUERY___OTU_243909_1 QUERY___OTU_94451_2 QUERY___OTU_26875_25 QUERY___OTU_26759_25 QUERY___OTU_74845_3 QUERY___OTU_22912_38 QUERY___OTU_381290_1 QUERY___10399 QUERY___OTU_106672_2 DQ244031_BACO_E_BACO JX141342_BACO_E_BACO FJ410741_BACO_E_BACO KC315835_BACO_E_BACO FJ765390_BACO_E_BACO QUERY___OTU_446113_1 QUERY___29966 FJ410603_BACO_E_BACO QUERY___V4_2122_14 AF372772_BACO_E_BACO FJ410541_BACO_E_BACO FJ410621_BACO_E_BACO QUERY___OTU_125855_2 QUERY___OTU_42155_8 QUERY___OTU_576786_1 QUERY___OTU_71214_3 QUERY___OTU_118121_2 QUERY___OTU_57366_5 QUERY___OTU_23207_37 QUERY___OTU_19646_60 QUERY___195749 QUERY___230344 QUERY___OTU_122820_2 QUERY___OTU_116819_2 QUERY___OTU_14445_145 DQ244027_BACO_E_BACO Dinoflagellata_M88521_Symbiodi Dinoflagellata_AJ535392_Alexan Dinoflagellata_AF077055_Pfiest Dinoflagellata_AJ415519_Proroc Dinoflagellata_AB183672_Akashi Dinoflagellata_DQ146405_Syndin Dinoflagellata_AF022200_Noctil Ellobiopsis_FJ593708_Ellobiops Thalassomyces_AY340590_Thalass Dinoflagellata_FJ440626_Ichthy FJ832163_Filipodium_C_Apicompl AY196708_Playproteum_C_Apicomp Perkinsidae_EF675616_Rana_sphe X_Cell_Parasite_GU296508_X_Cel Perkinsidae_L07375_Perkinsus_s Hyphochytriales_X80344_Hyphoch Synurales_U73228_Mallomonas_ca Chrysophyceae_AF109323_Paraphy Eustigmatales_M87328_Nannochlo Raphidophyceae_L42529_Heterosi Xanthophyceae_U41646_Vaucheria Phaeothamniophyceae_AM490831_P Phaeophycee_X53987_Fucus_gardn Schizocladia_AB085614_Schizocl Pelagophyceae_U14389_Pelagomon Dictyochophyceae_AB081517_Pedi Diatomea_M87325_Bacillaria_pax Bolidomonas_AF167153_Bolidomon Peronosporomycetes_M32705_Achl Bicosoecida_L27633_Cafeteria_r Blastocystis_AB091240_Blastocy MAST3_HM163290_Solenicola_seti Labyrinthulomycetes_AB022110_T Colponemida_KF651064_Colponema Colponemida_KF651083_Colponema Colponemida_KF651077_Acavomoni Ciliophora_U17354_Ichthyophthi Ciliophora_AB252009_Paramecium Ciliophora_X53485_Oxytricha_qu Ciliophora_KC193240_Sterkiella QUERY___New.CleanUp.ReferenceOTU3230 FJ459738_Xiphocephalus_C_TG1 QUERY___31970 FJ459761_Xiphocephalus_C_TG1 FJ459763_Xiphocephalus_C_TG1 HQ910384_Xiphocephalus_E_TG1 HQ910371_Xiphocephalus_E_TG1 QUERY___OTU_36969_11 AY969144_SOIL2_E_TG1 QUERY___New.CleanUp.ReferenceOTU16643 DQ176427_Monocystis_C_TG1 HE655224_Monocystis_E_TG1 GU320208_Monocystis_C_TG1 QUERY___New.CleanUp.ReferenceOTU9273 AY179988_ANOX1_E_TG1 QUERY___New.CleanUp.ReferenceOTU7297 QUERY___New.ReferenceOTU339 QUERY___New.CleanUp.ReferenceOTU2465 AF372777_Monocystis_E_TG1 HM228091_Monocystis_E_TG1 JQ480046_Monocystis_E_TG1 QUERY___EF024067.1.1737 QUERY___New.CleanUp.ReferenceOTU4587 QUERY___New.CleanUp.ReferenceOTU13403 QUERY___New.ReferenceOTU552 QUERY___OTU_102222_2 EF024507_Monocystis_E_TG1 FJ459756_Monocystis_C_TG1 QUERY___New.CleanUp.ReferenceOTU8452 AY821921_Monocystis_E_TG1 EF024174_Monocystis_E_TG1 AY605220_Monocystis_E_TG1 QUERY___OTU_30376_18 AH008869_Monocystis_C_TG1 AF457127_Monocystis_C_TG1 EF024426_Monocystis_E_TG1 QUERY___New.ReferenceOTU439 EF024854_Monocystis_E_TG1 QUERY___New.ReferenceOTU167 QUERY___New.CleanUp.ReferenceOTU18115 QUERY___New.CleanUp.ReferenceOTU11234 QUERY___New.CleanUp.ReferenceOTU10460 QUERY___New.CleanUp.ReferenceOTU21465 QUERY___New.ReferenceOTU462 QUERY___New.CleanUp.ReferenceOTU13244 QUERY___New.CleanUp.ReferenceOTU13036 QUERY___New.CleanUp.ReferenceOTU16644 EF024338_Monocystis_E_TG1 EF024102_Monocystis_E_TG1 QUERY___New.CleanUp.ReferenceOTU13960 QUERY___New.CleanUp.ReferenceOTU12772 QUERY___New.CleanUp.ReferenceOTU22832 QUERY___New.CleanUp.ReferenceOTU12152 QUERY___New.ReferenceOTU514 EF024539_Monocystis_E_TG1 QUERY___New.CleanUp.ReferenceOTU17439 QUERY___New.CleanUp.ReferenceOTU14174 QUERY___New.CleanUp.ReferenceOTU19655 QUERY___New.CleanUp.ReferenceOTU6448 QUERY___New.CleanUp.ReferenceOTU7685 QUERY___New.ReferenceOTU20 EF024828_Monocystis_E_TG1 QUERY___New.CleanUp.ReferenceOTU6274 QUERY___New.CleanUp.ReferenceOTU15039 QUERY___New.CleanUp.ReferenceOTU1710 QUERY___New.CleanUp.ReferenceOTU10167 QUERY___New.CleanUp.ReferenceOTU22489 QUERY___New.CleanUp.ReferenceOTU12557 QUERY___New.CleanUp.ReferenceOTU13436 QUERY___New.CleanUp.ReferenceOTU21904 QUERY___New.CleanUp.ReferenceOTU3252 QUERY___New.CleanUp.ReferenceOTU8837 QUERY___New.CleanUp.ReferenceOTU14621 QUERY___New.CleanUp.ReferenceOTU12741 QUERY___New.CleanUp.ReferenceOTU9286 QUERY___New.CleanUp.ReferenceOTU13907 QUERY___New.CleanUp.ReferenceOTU802 QUERY___New.CleanUp.ReferenceOTU9674 QUERY___New.CleanUp.ReferenceOTU1685 QUERY___New.CleanUp.ReferenceOTU5751 QUERY___New.CleanUp.ReferenceOTU12004 QUERY___New.CleanUp.ReferenceOTU11713 EF024769_Monocystis_E_TG1 QUERY___New.CleanUp.ReferenceOTU9169 QUERY___New.CleanUp.ReferenceOTU1188 QUERY___New.CleanUp.ReferenceOTU15822 QUERY___New.CleanUp.ReferenceOTU12442 QUERY___New.CleanUp.ReferenceOTU3510 EF100322_ANOX1_E_TG1 EF100396_ANOX1_E_TG1 JQ480025_Hoplorhynchus_E_TG1 FJ459759_Pyxinia_C_TG1 FJ459750_Hyplorynchus_C_TG1 AF129883_Ophryocystis_C_TG1 QUERY___New.CleanUp.ReferenceOTU5530 QUERY___New.CleanUp.ReferenceOTU14962 QUERY___New.CleanUp.ReferenceOTU23788 AY490099_Ophryocystis_C_TG1 QUERY___New.CleanUp.ReferenceOTU18385 QUERY___New.CleanUp.ReferenceOTU20132 EF586111_Ophryocystis_E_TG1 HM228342_Neogregarinorida_E_TG QUERY___New.CleanUp.ReferenceOTU8690 QUERY___FJ459755.1.1698 QUERY___New.CleanUp.ReferenceOTU17710 QUERY___New.CleanUp.ReferenceOTU17442 QUERY___New.CleanUp.ReferenceOTU11264 QUERY___New.CleanUp.ReferenceOTU4229 QUERY___New.CleanUp.ReferenceOTU12090 QUERY___New.CleanUp.ReferenceOTU17599 QUERY___New.CleanUp.ReferenceOTU3524 QUERY___F4UF0K402F87Z3|LTR_ARC_Ev9|ARC FJ459755_Psychodiella_C_TG1 AY689716_Neogregarinorida_E_TG QUERY___New.CleanUp.ReferenceOTU20689 QUERY___New.CleanUp.ReferenceOTU600 QUERY___New.CleanUp.ReferenceOTU7348 QUERY___New.CleanUp.ReferenceOTU20057 QUERY___New.CleanUp.ReferenceOTU12783 QUERY___New.CleanUp.ReferenceOTU20894 QUERY___New.CleanUp.ReferenceOTU1457 EF666482_Ascogregarina_C_TG1 DQ462459_Ascogregarina_C_TG1 QUERY___New.CleanUp.ReferenceOTU6613 AY689757_Neogregarinorida_E_TG QUERY___New.CleanUp.ReferenceOTU1740 QUERY___OTU_12609_204 QUERY___204382 AY334569_Mattesia_C_TG1 FN546182_Mattesia_C_TG1 L31843_Mattesia_C_TG1 AB748927_Mattesia_C_TG1 AM409617_SOIL1_E_TG1 AM409616_SOIL1_E_TG1 QUERY___1870510 QUERY___120175 GQ329865_Psychodiella_C_TG1 FJ459739_Geneiorhynchus_C_TG1 QUERY___New.ReferenceOTU326 QUERY___New.CleanUp.ReferenceOTU10135 QUERY___AB275014.1.1693 QUERY___New.CleanUp.ReferenceOTU19856 QUERY___New.CleanUp.ReferenceOTU21337 AB275014_ANOX2_E_TG1 QUERY___201216 QUERY___OTU_61556_4 QUERY___96626 QUERY___OTU_86506_2 EU162751_Andersoni_C_Cryptospo JX948130_Andersoni_C_Cryptospo QUERY___OTU_57924_5 QUERY___177896 QUERY___2741182 QUERY___1556007 QUERY___111653 QUERY___107366 QUERY___827314 DQ060422_Andersoni_C_Cryptospo AF108866_Andersoni_C_Cryptospo AF316626_Andersoni_C_Cryptospo HM116387_Andersoni_C_Cryptospo FJ205700_Andersoni_E_Cryptospo AB449820_Andersoni_C_Cryptospo HQ603776_Andersoni_C_Cryptospo JX948125_Andersoni_C_Cryptospo AF093497_Andersoni_C_Cryptospo QUERY___66009 DQ520951_Andersoni_C_Cryptospo QUERY___28233 QUERY___217579 FD407740_Andersoni_C_Cryptospo EU553590_Andersoni_C_Cryptospo QUERY___OTU_23875_34 QUERY___OTU_99003_2 QUERY___OTU_77132_3 JX644908_Parvum_C_Cryptosporid JQ740103_Parvum_C_Cryptosporid AB369994_Parvum_C_Cryptosporid AB369993_Parvum_C_Cryptosporid JX948126_Parvum_C_Cryptosporid AAEE01000005_Parvum_C_Cryptosp AH008195_Parvum3_C_Cryptospori DQ067564_Parvum_C_Cryptosporid JX298602_Parvum_C_Cryptosporid QUERY___OTU_260380_1 AAEL01000242_Parvum_C_Cryptosp AAEE01000003_Parvum_C_Cryptosp JF285332_Parvum_C_Cryptosporid JX948128_Parvum_C_Cryptosporid FJ039877_Parvum3_C_Cryptospori GQ368454_Parvum_C_Cryptosporid QUERY___174210 QUERY___OTU_110775_2 QUERY___OTU_55931_5 DQ520950_Parvum_C_Cryptosporid JX948123_Parvum_C_Cryptosporid AF108860_Parvum_C_Cryptosporid QUERY___OTU_18299_73 QUERY___OTU_5717_1034 QUERY___OTU_79319_3 QUERY___OTU_94312_2 AF108862_Felis_C_Cryptosporidi JQ312664_Felis_C_Cryptosporidi QUERY___OTU_17019_91 QUERY___OTU_158681_1 QUERY___OTU_25893_27 QUERY___OTU_19157_64 QUERY___OTU_36239_12 QUERY___226406 QUERY___OTU_39872_9 QUERY___OTU_100379_2 QUERY___OTU_65327_4 AF513227_Ubiquitum_C_Cryptospo EU546853_Suis_C_Cryptosporidiu EU546850_Suis_C_Cryptosporidiu JF710254_Suis_C_Cryptosporidiu AB449851_Suis_C_Cryptosporidiu AB449849_Suis_C_Cryptosporidiu AB449822_Suis_C_Cryptosporidiu AY462232_Cervine_C_Cryptospori AB694733_Suis_C_Cryptosporidiu JQ313943_Suis_C_Cryptosporidiu JQ178283_Suis_C_Cryptosporidiu EF641027_Suis_C_Cryptosporidiu JX294367_Canis_C_Cryptosporidi DQ885338_Cervine_C_Cryptospori AF262334_Muskrat_C_Cryptospori HM015880_Muskrat_C_Cryptospori AY007254_Muskrat_C_Cryptospori AF262333_Muskrat_C_Cryptospori QUERY___OTU_44509_8 JN172970_Parvum_C_Cryptosporid QUERY___214711 DQ295012_Parvum_C_Cryptosporid AY120908_Canis_C_Cryptosporidi DQ885334_Canis_C_Cryptosporidi EU553555_Meleagridis_C_Cryptos JN858909_Seal_C_Cryptosporidiu KC445652_Meleagridis_C_Cryptos AY737594_Shrew_E_Cryptosporidi AY737589_Shrew_E_Cryptosporidi EU096238_Chipmunk_C_Cryptospor HM015878_Chipmunk_C_Cryptospor JQ178293_Shrew_E_Cryptosporidi AB697053_Felis_C_Cryptosporidi HQ844719_Bovis_C_Cryptosporidi JQ936496_Bovis_C_Cryptosporidi KC618585_Bovis_C_Cryptosporidi JX485731_Bovis_C_Cryptosporidi EF514234_Bovis_C_Cryptosporidi KC582855_Bovis_C_Cryptosporidi QUERY___V4_6354_3 AF316630_Bovis_C_Cryptosporidi AY504515_Bovis_C_Cryptosporidi AB471647_Baileyi_C_Cryptospori QUERY___OTU_82330_3 QUERY___OTU_123217_2 AF093495_Baileyi_C_Cryptospori HM243548_Molnari_C_Cryptospori QUERY___OTU_50191_6 QUERY___OTU_19813_58 QUERY___OTU_41320_9 QUERY___OTU_548074_1 QUERY___OTU_64074_4 QUERY___OTU_504179_1 QUERY___OTU_50010_6 QUERY___745568 QUERY___OTU_337719_1 QUERY___OTU_420163_1 QUERY___OTU_18957_66 QUERY___OTU_14026_155 QUERY___191173 QUERY___V4_12784_2 QUERY___OTU_106118_2 QUERY___OTU_122721_2 QUERY___OTU_592343_1 QUERY___OTU_15711_116 QUERY___OTU_15282_125 QUERY___OTU_373481_1 QUERY___OTU_21851_44 QUERY___OTU_40676_9 QUERY___OTU_19488_61 QUERY___OTU_65379_4 QUERY___OTU_62025_4 QUERY___OTU_38781_10 AY196709_Selenidium3_C_MARCHI3 JQ243104_Selenidium3_E_MARCHI3 QUERY___OTU_124335_2 QUERY___OTU_24813_31 QUERY___OTU_115866_2 QUERY___OTU_125934_2 AF372776_Selenidium3_E_MARCHI3 EF100220_Selenidium3_E_MARCHI3 QUERY___New.CleanUp.ReferenceOTU2897 QUERY___EF100406.1.1408 EF100413_Selenidium3_E_MARCHI3 QUERY___New.CleanUp.ReferenceOTU7270 QUERY___New.CleanUp.ReferenceOTU11068 AF372780_Selenidium3_E_MARCHI3 QUERY___New.CleanUp.ReferenceOTU21213 QUERY___New.ReferenceOTU74 QUERY___New.CleanUp.ReferenceOTU13228 QUERY___New.CleanUp.ReferenceOTU13215 QUERY___New.CleanUp.ReferenceOTU3041 QUERY___New.CleanUp.ReferenceOTU21598 QUERY___New.CleanUp.ReferenceOTU8215 QUERY___New.CleanUp.ReferenceOTU14155 QUERY___New.CleanUp.ReferenceOTU19891 QUERY___New.CleanUp.ReferenceOTU19737 QUERY___New.CleanUp.ReferenceOTU4491 QUERY___New.CleanUp.ReferenceOTU16416 QUERY___New.CleanUp.ReferenceOTU5241 QUERY___New.CleanUp.ReferenceOTU18755 GQ330636_Selenidium3_E_MARCHI3 QUERY___New.CleanUp.ReferenceOTU308 QUERY___OTU_128047_2 QUERY___OTU_39719_10 QUERY___OTU_54479_5 QUERY___OTU_27515_23 QUERY___OTU_97946_2 QUERY___OTU_38415_10 QUERY___OTU_34674_13 QUERY___111466 QUERY___189703 QUERY___196390 QUERY___45039 QUERY___60263 AB275108_BAPI_E_BAPI QUERY___OTU_14759_136 QUERY___OTU_46591_7 QUERY___OTU_9106_420 QUERY___OTU_483209_1 QUERY___OTU_105905_2 QUERY___OTU_479888_1 QUERY___OTU_579752_1 QUERY___OTU_29158_20 QUERY___OTU_54248_5 QUERY___OTU_23430_36 QUERY___OTU_83908_2 QUERY___OTU_81655_3 QUERY___OTU_360717_1 QUERY___OTU_85234_2 AB275008_Paralecudina_E_Cephal QUERY___OTU_293135_1 QUERY___OTU_54368_5 QUERY___OTU_20579_53 QUERY___OTU_18101_76 QUERY___214240 HM226984_Paralecudina_E_Cephal QUERY___OTU_56610_5 QUERY___OTU_190793_1 QUERY___OTU_416515_1 QUERY___OTU_530346_1 QUERY___OTU_26750_25 EU050982_Paralecudina_E_Cephal QUERY___OTU_19139_65 QUERY___V4_6376_5 QUERY___V4_18505_2 QUERY___OTU_313893_1 QUERY___OTU_25358_29 QUERY___OTU_127472_2 AY046842_Paralecudina_E_Cephal QUERY___V4_1221_24 QUERY___V4_1435_26 QUERY___OTU_64308_4 QUERY___OTU_20857_51 QUERY___OTU_26063_27 QUERY___OTU_62267_4 AB252765_Paralecudina_E_Cephal QUERY___V4_2522_9 QUERY___V4_2905_5 QUERY___V4_15963_2 QUERY___OTU_62904_4 AY046816_Paralecudina_E_Cephal AB505584_Paralecudina_E_Cephal EU545737_Paralecudina_E_Cephal EU087220_Paralecudina_E_Cephal QUERY___OTU_10432_318 QUERY___OTU_82029_3 QUERY___OTU_37473_11 FJ832158_Paralecudina_C_Cephal AF372770_Paralecudina_E_Cephal AF372769_Paralecudina_E_Cephal QUERY___2135532 QUERY___OTU_16501_100 AB275006_Veloxidium_E_MALEU JN857966_Veloxidium_C_MALEU GU072529_MALEU_E_MALEU QUERY___V4_2903_15 EF100325_MALEU_E_MALEU EU545799_MALEU_E_MALEU QUERY___V4_12386_3 QUERY___V4_3113_15 QUERY___V4_6480_6 QUERY___V4_5098_2 QUERY___V4_688_48 QUERY___V4_3572_5 EU545690_MALEU_E_MALEU QUERY___OTU_25087_30 AB275003_MALEU_E_MALEU QUERY___OTU_196992_1 QUERY___OTU_14888_133 QUERY___OTU_26894_25 QUERY___OTU_24567_32 FJ153785_MALEU_E_MALEU AB275005_MALEU_E_MALEU QUERY___OTU_19218_64 AB275004_MALEU_E_MALEU QUERY___OTU_113260_2 QUERY___OTU_34564_13 QUERY___OTU_15752_115 QUERY___OTU_170343_1 QUERY___OTU_83572_3 QUERY___V4_7768_2 QUERY___OTU_23643_35 QUERY___OTU_185557_1 QUERY___OTU_13483_171 QUERY___120810 AY179977_Tuzetae_E_MALEU JF264877_Tuzetae_C_MALEU AF457128_Tuzetae_C_MALEU JF264873_Tuzetae_C_MALEU JF264860_Tuzetae_C_MALEU QUERY___OTU_49214_6 DQ093796_Lankesteria_C_MALEU JX187607_Lankesteria_C_MALEU QUERY___OTU_77720_3 QUERY___OTU_35897_12 EU670241_Lankesteria_C_MALEU QUERY___V4_12183_3 QUERY___OTU_28436_21 EU670240_Lankesteria_C_MALEU QUERY___OTU_459204_1 QUERY___OTU_22589_40 QUERY___OTU_26816_25 QUERY___OTU_51827_6 QUERY___OTU_10837_293 QUERY___OTU_13881_160 QUERY___OTU_13053_187 QUERY___OTU_123165_2 AB191437_Longissima_E_MALEU QUERY___OTU_51080_6 QUERY___OTU_129593_2 QUERY___V4_343_253 QUERY___V4_2970_8 QUERY___V4_4983_3 QUERY___V4_7966_2 QUERY___OTU_102277_2 QUERY___OTU_385745_1 QUERY___OTU_122042_2 QUERY___OTU_49932_6 QUERY___OTU_56636_5 QUERY___OTU_34790_13 QUERY___OTU_106683_2 QUERY___OTU_26880_25 FJ832157_Longissima_C_MALEU QUERY___V4_6309_3 QUERY___V4_4031_6 QUERY___V4_7791_4 QUERY___V4_6746_3 QUERY___V4_3139_3 QUERY___V4_8824_2 QUERY___V4_5491_9 QUERY___V4_11116_6 QUERY___V4_16789_2 QUERY___V4_4679_4 QUERY___V4_223_583 QUERY___V4_2764_7 QUERY___V4_7278_2 QUERY___OTU_62699_4 QUERY___OTU_100783_2 QUERY___OTU_51952_6 QUERY___OTU_46415_7 QUERY___OTU_43138_8 QUERY___OTU_63796_4 QUERY___OTU_8767_457 QUERY___OTU_16004_110 QUERY___OTU_35436_12 QUERY___OTU_47669_7 QUERY___OTU_46383_7 QUERY___68396 FJ832156_Longissima_C_MALEU QUERY___V4_2189_31 QUERY___OTU_64613_4 QUERY___OTU_12299_217 QUERY___OTU_63178_4 QUERY___OTU_29069_20 QUERY___OTU_25641_28 QUERY___OTU_95527_2 QUERY___139081 AB275002_Longissima_E_MALEU QUERY___OTU_56305_5 EU087182_Lithocystis_E_MALEU QUERY___V4_4789_20 DQ093795_Lithocystis_C_MALEU QUERY___V4_1093_44 QUERY___OTU_211207_1 DQ093794_Pterospora_C_MALEU QUERY___OTU_12136_224 QUERY___OTU_34585_13 QUERY___OTU_183640_1 DQ093793_Pterospora_C_MALEU QUERY___OTU_57748_5 QUERY___OTU_18030_77 QUERY___OTU_17391_85 QUERY___OTU_42633_8 QUERY___OTU_47148_7 QUERY___OTU_315068_1 QUERY___OTU_50992_6 QUERY___OTU_23718_35 QUERY___OTU_35743_12 QUERY___OTU_38648_10 QUERY___OTU_24711_31 QUERY___OTU_539567_1 QUERY___OTU_407831_1 QUERY___OTU_41646_9 QUERY___OTU_83550_3 QUERY___OTU_126061_2 QUERY___OTU_37792_11 QUERY___OTU_64228_4 QUERY___V4_6645_3 QUERY___V4_6614_3 QUERY___V4_2580_17 QUERY___V4_6600_3 QUERY___OTU_443656_1 QUERY___OTU_81264_3 QUERY___OTU_65215_4 QUERY___OTU_56944_5 QUERY___OTU_17196_88 QUERY___OTU_47389_7 QUERY___OTU_122448_2 QUERY___OTU_11065_278 QUERY___OTU_47281_7 QUERY___OTU_23650_35 QUERY___OTU_34702_13 QUERY___OTU_118349_2 QUERY___OTU_65017_4 QUERY___OTU_36067_12 FJ832159_Difficilina_C_MALEU EF100227_Difficilina_E_MALEU QUERY___V4_18151_2 QUERY___V4_1670_29 QUERY___V4_4025_5 QUERY___V4_5325_4 EF100292_Difficilina_E_MALEU QUERY___OTU_80576_3 QUERY___OTU_65968_4 QUERY___OTU_14907_133 QUERY___OTU_26081_27 QUERY___OTU_20320_55 FJ832160_Difficilina_C_MALEU QUERY___V4_4750_3 QUERY___V4_2980_8 EU087268_Lanktuz_E_MALEU QUERY___V4_4549_3 QUERY___V4_2658_14 QUERY___New.CleanUp.ReferenceOTU13618 QUERY___New.CleanUp.ReferenceOTU3157 QUERY___V4_9891_3 QUERY___New.CleanUp.ReferenceOTU23489 QUERY___OTU_104418_2 AY179976_Polyplicarium_E_MALE QUERY___OTU_79295_3 AY256244_Polyplicarium_E_MALE EF100216_Polyplicarium_E_MALE QUERY___V4_5253_5 JF971907_Polyplicarium_E_MALE QUERY___OTU_26777_25 QUERY___OTU_30698_17 QUERY___OTU_23457_36 QUERY___OTU_117950_2 QUERY___V4_4276_5 QUERY___OTU_50521_6 QUERY___OTU_72972_3 QUERY___OTU_22556_40 JX535351_Polyplicarium_C_MALE QUERY___OTU_204956_1 QUERY___OTU_454116_1 QUERY___OTU_26633_25 JX535347_Polyplicarium_C_MALE QUERY___OTU_17498_84 QUERY___OTU_77716_3 QUERY___V4_2193_36 QUERY___OTU_120096_2 QUERY___OTU_64272_4 QUERY___V4_7653_4 QUERY___OTU_479676_1 QUERY___OTU_109751_2 HQ866094_Polyplicarium_E_MALE QUERY___V4_2622_6 QUERY___OTU_129554_2 QUERY___OTU_114590_2 QUERY___OTU_97792_2 QUERY___OTU_110259_2 QUERY___OTU_445609_1 QUERY___OTU_144199_1 QUERY___OTU_114391_2 QUERY___OTU_115503_2 QUERY___OTU_124092_2 QUERY___OTU_82187_3 QUERY___OTU_104222_2 QUERY___OTU_124366_2 JX535339_Polyplicarium_C_MALE QUERY___V4_4988_3 QUERY___V4_5524_4 QUERY___V4_5958_12 QUERY___OTU_51507_6 AY179975_Polyplicarium_E_MALE QUERY___V4_8795_2 QUERY___V4_7714_2 QUERY___V4_11803_2 QUERY___OTU_259410_1 QUERY___OTU_35430_12 QUERY___OTU_20512_53 QUERY___OTU_108637_2 QUERY___OTU_43474_8 JX535341_Polyplicarium_C_MALE JQ243516_Polyplicarium_E_MALE JQ243358_Polyplicarium_E_MALE JF971875_Polyplicarium_E_MALE JF971844_Polyplicarium_E_MALE JF971730_Polyplicarium_E_MALE JQ243430_Polyplicarium_E_MALE JF971956_Polyplicarium_E_MALE QUERY___OTU_121734_2 QUERY___OTU_57697_5 QUERY___OTU_19471_61 QUERY___OTU_82222_3 QUERY___OTU_17139_89 QUERY___OTU_16469_100 QUERY___OTU_16705_96 JF971987_Polyplicarium_E_MALE AB275013_Polyplicarium_E_MALE QUERY___V4_3089_5 QUERY___OTU_46951_7 AY046636_Polyplicarium_E_MALE QUERY___New.CleanUp.ReferenceOTU8236 QUERY___OTU_66210_4 QUERY___OTU_36801_11 QUERY___96560 JX426618_Trichotokara_C_Cephal AB275074_Trichotokara_E_Cephal JX426617_Trichotokara_C_Cephal QUERY___OTU_34483_13 QUERY___189383 GU592817_Trichotokara_C_Cephal QUERY___New.CleanUp.ReferenceOTU14060 QUERY___OTU_605928_1 QUERY___OTU_120362_2 QUERY___OTU_22572_40 QUERY___OTU_21452_47 QUERY___OTU_21403_47 QUERY___OTU_24436_32 QUERY___OTU_27606_23 QUERY___OTU_13892_159 QUERY___OTU_66208_4 QUERY___OTU_78755_3 QUERY___OTU_5915_974 QUERY___OTU_8060_545 QUERY___OTU_9300_402 QUERY___OTU_37199_11 QUERY___OTU_60983_4 QUERY___75302 QUERY___221886 QUERY___OTU_40426_9 AY179974_MALE_E_MALE EF100218_MALE_E_MALE QUERY___OTU_30945_17 QUERY___OTU_15459_121 QUERY___OTU_82293_3 AF372774_MALE_E_MALE KC440345_MALE_E_MALE HM228361_MALE_E_MALE QUERY___OTU_424499_1 QUERY___V4_2931_3 QUERY___V4_422_162 QUERY___OTU_64377_4 QUERY___OTU_47393_7 QUERY___OTU_37108_11 QUERY___OTU_496729_1 QUERY___OTU_443189_1 QUERY___OTU_32736_15 QUERY___OTU_31689_16 QUERY___OTU_15631_117 QUERY___OTU_32291_15 QUERY___OTU_78543_3 AY179972_MALE_E_MALE JN846841_MALE_E_MALE QUERY___164573 QUERY___V4_7650_6 QUERY___V4_1120_72 EU545657_MALE_E_MALE QUERY___V4_3664_2 QUERY___V4_2657_16 QUERY___V4_1460_13 QUERY___196909 QUERY___14765 QUERY___123869 AF530523_MALE_E_MALE QUERY___V4_4536_6 QUERY___V4_6458_6 QUERY___V4_1489_46 QUERY___V4_13281_2 QUERY___OTU_82414_3 QUERY___OTU_73030_3 QUERY___OTU_3203_2466 AY046873_MALE_E_MALE QUERY___OTU_56028_5 QUERY___OTU_26724_25 QUERY___OTU_36081_12 QUERY___OTU_14537_142 AB275084_MALE_E_MALE QUERY___V4_2406_25 QUERY___V4_5773_6 QUERY___V4_1310_79 QUERY___V4_2324_46 QUERY___V4_2379_11 QUERY___V4_418_146 QUERY___V4_10371_4 AB275009_MALE_E_MALE JQ243288_MALE_E_MALE JQ241853_MALE_E_MALE FJ785919_MALE_E_MALE QUERY___V4_5339_2 QUERY___OTU_328629_1 QUERY___OTU_26702_25 QUERY___OTU_127952_2 QUERY___OTU_42712_8 QUERY___OTU_596947_1 QUERY___OTU_447087_1 QUERY___OTU_32419_15 QUERY___OTU_10240_330 QUERY___OTU_15189_127 QUERY___OTU_18905_67 QUERY___OTU_50290_6 QUERY___OTU_43543_8 QUERY___OTU_32380_15 QUERY___OTU_18438_71 QUERY___OTU_14754_137 QUERY___138667 QUERY___OTU_123942_2 AB275010_MALE_E_MALE QUERY___OTU_403964_1 QUERY___OTU_454815_1 EF100262_MALE_E_MALE EF100338_MALE_E_MALE EF100323_MALE_E_MALE EF100311_MALE_E_MALE EF100324_MALE_E_MALE EF100312_MALE_E_MALE EF100336_MALE_E_MALE EF100408_MALE_E_MALE QUERY___V4_6284_3 EF100310_MALE_E_MALE KC455206_MALE_E_MALE KC455194_MALE_E_MALE HM226886_MALE_E_MALE HM228244_MALE_E_MALE EF100329_MALE_E_MALE QUERY___V4_1153_45 QUERY___V4_15745_2 QUERY___V4_5609_3 QUERY___OTU_102460_2 QUERY___OTU_91792_2 QUERY___OTU_124827_2 QUERY___OTU_95748_2 QUERY___1508958 EF100264_MALE_E_MALE QUERY___V4_12705_2 QUERY___V4_13371_3 QUERY___V4_3125_24 QUERY___V4_1083_48 QUERY___OTU_85659_2 QUERY___OTU_35708_12 QUERY___OTU_38637_10 QUERY___OTU_427941_1 AB275085_Selenidium1_E_MARCHI1 QUERY___OTU_74977_3 QUERY___OTU_49718_6 QUERY___OTU_81108_3 QUERY___OTU_43188_8 QUERY___OTU_32740_15 QUERY___OTU_35896_12 QUERY___OTU_126630_2 QUERY___OTU_36242_12 FJ832162_Selenidium1_C_MARCHI1 QUERY___OTU_256870_1 QUERY___OTU_67383_3 QUERY___OTU_37838_11 QUERY___OTU_65150_4 QUERY___OTU_14607_140 QUERY___218274 QUERY___OTU_37771_11 QUERY___OTU_33634_14 QUERY___OTU_12300_217 QUERY___OTU_127978_2 QUERY___OTU_127038_2 QUERY___OTU_113544_2 QUERY___OTU_37982_10 QUERY___2480292 QUERY___103919 QUERY___212790 FJ832161_Selenidium1_C_MARCHI1 QUERY___New.ReferenceOTU411 QUERY___OTU_29671_19 QUERY___OTU_90688_2 FJ459760_Stenophora_C_TG2 QUERY___OTU_17071_90 QUERY___OTU_41346_9 QUERY___OTU_23666_35 QUERY___OTU_337648_1 QUERY___OTU_377405_1 QUERY___OTU_377958_1 QUERY___OTU_60042_4 QUERY___OTU_67451_3 QUERY___OTU_108839_2 QUERY___OTU_410381_1 QUERY___185678 QUERY___OTU_127511_2 QUERY___OTU_128786_2 QUERY___OTU_115358_2 GAKD01007049_Thiriotia_E_Cepha QUERY___OTU_114290_2 QUERY___OTU_57585_5 QUERY___OTU_108936_2 QUERY___2905323 QUERY___174298 QUERY___OTU_194891_1 QUERY___OTU_24443_32 QUERY___OTU_51287_6 QUERY___OTU_68783_3 QUERY___OTU_52885_5 QUERY___OTU_118492_2 QUERY___OTU_67758_3 QUERY___OTU_110286_2 QUERY___OTU_5351_1151 QUERY___79913 QUERY___1048576 QUERY___OTU_278851_1 QUERY___OTU_116349_2 QUERY___148895 QUERY___100910 AB275070_Thiriotia_E_Cephaloid QUERY___OTU_80750_3 QUERY___OTU_419794_1 QUERY___OTU_20155_56 QUERY___OTU_67035_3 QUERY___OTU_527399_1 QUERY___OTU_53964_5 QUERY___OTU_558383_1 QUERY___OTU_27478_23 QUERY___OTU_178627_1 QUERY___OTU_106237_2 HQ876006_Thiriotia_C_Cephaloid GU971820_Thiriotia_E_Cephaloid QUERY___134699 QUERY___OTU_36202_12 QUERY___OTU_7392_647 QUERY___OTU_22446_41 QUERY___OTU_29182_20 QUERY___2710228 QUERY___231903 QUERY___176046 QUERY___2665704 GU824108_Thiriotia_E_Cephaloid QUERY___OTU_14443_145 GU824495_Thiriotia_E_Cephaloid QUERY___OTU_13965_157 QUERY___139704 QUERY___212480 QUERY___1672 QUERY___1257736 QUERY___101460 QUERY___66203 QUERY___1938193 QUERY___50730 QUERY___162230 QUERY___2497514 GU823753_Thiriotia_E_Cephaloid GU824878_Thiriotia_E_Cephaloid QUERY___OTU_23331_36 QUERY___119292 QUERY___161927 GU824746_Thiriotia_E_Cephaloid QUERY___1516091 FJ646770_Thiriotia_E_Cephaloid FJ646772_Thiriotia_E_Cephaloid QUERY___OTU_97861_2 QUERY___OTU_113894_2 QUERY___OTU_50893_6 QUERY___159234 QUERY___OTU_56982_5 QUERY___222509 QUERY___180293 QUERY___73386 QUERY___OTU_115188_2 QUERY___143168 AB275071_Thiriotia_E_Cephaloid JN832910_Thiriotia_E_Cephaloid KC911802_Thiriotia_E_Cephaloid FJ646767_Thiriotia_E_Cephaloid QUERY___OTU_76067_3 QUERY___OTU_88991_2 QUERY___OTU_13060_187 QUERY___OTU_21416_47 QUERY___OTU_315254_1 QUERY___OTU_430935_1 QUERY___OTU_10536_312 QUERY___OTU_9745_367 QUERY___OTU_114922_2 QUERY___OTU_27682_23 QUERY___OTU_25282_29 QUERY___OTU_108996_2 QUERY___OTU_321010_1 QUERY___OTU_8825_452 QUERY___OTU_21715_45 QUERY___OTU_103127_2 QUERY___OTU_25331_29 QUERY___OTU_28400_21 QUERY___OTU_128620_2 QUERY___OTU_128011_2 QUERY___OTU_7478_633 QUERY___OTU_11790_241 QUERY___205072 QUERY___OTU_120093_2 QUERY___OTU_8750_459 QUERY___7321 QUERY___2892922 QUERY___61729 QUERY___152638 QUERY___2074813 QUERY___165238 QUERY___1784881 QUERY___1481614 QUERY___117941 QUERY___1170428 QUERY___65341 QUERY___OTU_74803_3 QUERY___19812 QUERY___2056384 QUERY___69894 QUERY___237646 QUERY___25951 QUERY___187752 QUERY___118171 QUERY___OTU_92586_2 QUERY___OTU_79726_3 QUERY___146951 QUERY___1033892 QUERY___107558 QUERY___OTU_81373_3 QUERY___OTU_434732_1 QUERY___160075 QUERY___48525 QUERY___OTU_120332_2 QUERY___OTU_113596_2 AB275069_Thiriotia_E_Cephaloid QUERY___OTU_65514_4 QUERY___OTU_83010_3 QUERY___OTU_68826_3 QUERY___OTU_45521_7 QUERY___OTU_108521_2 QUERY___OTU_35285_12 QUERY___OTU_55035_5 QUERY___OTU_60168_4 QUERY___OTU_94194_2 QUERY___OTU_191045_1 QUERY___OTU_122259_2 QUERY___OTU_419948_1 QUERY___OTU_141_70163 QUERY___OTU_118138_2 QUERY___OTU_109167_2 QUERY___OTU_70708_3 QUERY___OTU_40273_9 QUERY___OTU_32556_15 QUERY___OTU_22846_38 QUERY___OTU_72401_3 QUERY___OTU_17504_83 QUERY___OTU_2032_4537 QUERY___OTU_54629_5 QUERY___OTU_310732_1 QUERY___OTU_367608_1 QUERY___OTU_578498_1 QUERY___OTU_5916_974 QUERY___OTU_77552_3 QUERY___OTU_78627_3 QUERY___OTU_89994_2 QUERY___OTU_18588_70 QUERY___OTU_510172_1 QUERY___OTU_88923_2 QUERY___OTU_62889_4 QUERY___OTU_57354_5 QUERY___OTU_56477_5 QUERY___OTU_55981_5 QUERY___OTU_22580_40 QUERY___OTU_51558_6 QUERY___OTU_39496_10 QUERY___180111 QUERY___OTU_66696_4 QUERY___116019 QUERY___94350 QUERY___OTU_497741_1 QUERY___31416 QUERY___OTU_46588_7 QUERY___OTU_124121_2 QUERY___66459 QUERY___24105 QUERY___77757 QUERY___OTU_573135_1 QUERY___200166 QUERY___OTU_124968_2 QUERY___223 QUERY___2373498 QUERY___2572210 QUERY___86010 QUERY___88725 QUERY___OTU_56179_5 QUERY___OTU_119053_2 QUERY___OTU_60372_4 QUERY___OTU_172691_1 QUERY___OTU_105472_2 QUERY___OTU_47168_7 AB275072_Thiriotia_E_Cephaloid QUERY___OTU_125783_2 AB275073_Thiriotia_E_Cephaloid QUERY___OTU_44310_8 QUERY___227356 FJ976721_Ganymedes_C_Cephaloid QUERY___OTU_24963_30 QUERY___OTU_27539_23 QUERY___OTU_118155_2 QUERY___OTU_527851_1 QUERY___OTU_270921_1 QUERY___OTU_107760_2 QUERY___153236 QUERY___856068 HQ876007_Heliospora_C_Cephaloi GU072266_Cephaloidophora_E_Cep GU072284_Cephaloidophora_E_Cep QUERY___OTU_87142_2 QUERY___OTU_32534_15 QUERY___OTU_15887_112 QUERY___OTU_129641_2 QUERY___OTU_296231_1 QUERY___50771 QUERY___153809 QUERY___567895 QUERY___140452 GU824767_Cephaloidophora_E_Cep QUERY___OTU_295630_1 QUERY___166120 QUERY___53652 QUERY___OTU_95959_2 QUERY___133915 GU823843_Cephaloidophora_E_Cep QUERY___OTU_16910_93 QUERY___OTU_472235_1 QUERY___OTU_21450_47 QUERY___OTU_5800_1010 QUERY___OTU_7366_653 QUERY___OTU_12199_221 HQ891114_Heliospora_C_Cephaloi AF372807_Cephaloidophora_E_Cep AF372817_Cephaloidophora_E_Cep EF100236_Cephaloidophora_E_Cep QUERY___OTU_57593_5 QUERY___233278 AB275068_Cephaloidophora_E_Cep GU072510_Cephaloidophora_E_Cep QUERY___492673 QUERY___OTU_13500_171 QUERY___OTU_8144_534 QUERY___OTU_36940_11 QUERY___OTU_15770_115 QUERY___OTU_64723_4 QUERY___OTU_601250_1 QUERY___OTU_31017_17 QUERY___74011 QUERY___2372841 QUERY___231419 QUERY___203121 QUERY___2218098 QUERY___166853 QUERY___112049 QUERY___482103 QUERY___190010 QUERY___65831 QUERY___24252 QUERY___105463 QUERY___105470 QUERY___136822 QUERY___43583 QUERY___OTU_28025_22 QUERY___OTU_101411_2 QUERY___OTU_25565_28 QUERY___121077 QUERY___OTU_53280_5 HQ876008_Cephaloidophora_C_Cep QUERY___222690 QUERY___OTU_117549_2 FJ646763_Cephaloidophora_E_Cep QUERY___OTU_269272_1 QUERY___198143 QUERY___168830 QUERY___59906 QUERY___1053112 AY046643_Cephaloidophora_E_Cep QUERY___OTU_515133_1 QUERY___OTU_70215_3 QUERY___OTU_227225_1 QUERY___148081 GU823955_Cephaloidophora_E_Cep QUERY___OTU_6634_787 QUERY___OTU_2610_3274 QUERY___OTU_550746_1 QUERY___OTU_100666_2 QUERY___199686 QUERY___2518526 QUERY___1935849 QUERY___208392 QUERY___133940 QUERY___3487 QUERY___94141 QUERY___2464892 QUERY___27387 QUERY___2823960 QUERY___1826373 QUERY___2923743 QUERY___2070943 QUERY___112248 AF290084_Cephaloidophora_E_Cep GU072099_Cephaloidophora_E_Cep HQ865571_Cephaloidophora_E_Cep AB275103_Cephaloidophora_E_Cep QUERY___OTU_206157_1 QUERY___OTU_102696_2 QUERY___OTU_58527_4 QUERY___OTU_57704_5 QUERY___OTU_248868_1 QUERY___OTU_35440_12 QUERY___OTU_59504_4 QUERY___OTU_98252_2 QUERY___OTU_399237_1 QUERY___OTU_310699_1 QUERY___OTU_90454_2 QUERY___OTU_163340_1 QUERY___OTU_364310_1 QUERY___OTU_341336_1 QUERY___OTU_324106_1 QUERY___OTU_153920_1 QUERY___OTU_361_28939 QUERY___OTU_142022_1 QUERY___OTU_125944_2 QUERY___OTU_62369_4 QUERY___OTU_112983_2 QUERY___OTU_68186_3 QUERY___OTU_67795_3 QUERY___OTU_72986_3 QUERY___OTU_25492_28 QUERY___OTU_32013_15 QUERY___OTU_23449_36 QUERY___OTU_18489_71 QUERY___67819 QUERY___OTU_23762_34 QUERY___OTU_32083_15 QUERY___153733 QUERY___104860 QUERY___OTU_8600_478 QUERY___OTU_19758_59 QUERY___OTU_103174_2 QUERY___79806 QUERY___OTU_128725_2 QUERY___OTU_70944_3 QUERY___177374 QUERY___820457 QUERY___21742 QUERY___1076951 QUERY___1946909 QUERY___89463 QUERY___1543325 QUERY___147459 QUERY___2531083 QUERY___2712771 QUERY___330559 QUERY___1684192 QUERY___195305 QUERY___2225635 QUERY___44702 QUERY___160343 QUERY___104617 QUERY___31919 QUERY___75133 QUERY___OTU_571789_1 QUERY___144379 QUERY___OTU_197202_1 QUERY___83437 QUERY___OTU_44007_8 QUERY___140454 QUERY___212963 QUERY___56166 QUERY___OTU_88418_2 QUERY___196566 QUERY___OTU_39058_10 QUERY___OTU_32397_15 QUERY___187172 QUERY___OTU_57505_5 QUERY___OTU_55387_5 QUERY___2548167 QUERY___OTU_74844_3 JQ004804_Cephaloidophora_E_Cep EF100289_Cephaloidophora_E_Cep QUERY___OTU_110355_2 AF457130_Leidyana_C_TG2 FJ459754_Leidyana_C_TG2 FJ459753_Leidyana_C_TG2 FJ459757_Leidyana_C_TG2 FJ459758_Leidyana_C_TG2 FJ459746_Leidyana_C_TG2 QUERY___88318 AY623022_Leidyana_E_TG2 QUERY___31552 QUERY___2176530 GQ462631_Leidyana_E_TG2 QUERY___New.CleanUp.ReferenceOTU2625 QUERY___JN619291.1.1692 QUERY___OTU_46941_7 JN619291_Leidyana_C_TG2 QUERY___187687 KC890798_Leidyana_C_TG2 FJ459749_Leidyana_C_TG2 JQ480024_Leidyana_E_TG2 L31799_Leidyana_C_TG2 EF586108_Leidyana_E_TG2 FJ459741_Leidyana_C_TG2 GQ395309_Leidyana_E_TG2 JX141340_Leidyana_E_TG2 GQ462751_Leidyana_E_TG2 FJ459752_Leidyana_C_TG2 JX395936_Leidyana_E_TG2 QUERY___EF024723.1.1773 QUERY___1927216 QUERY___1696058 QUERY___16082 EF024723_Leidyana_E_TG2 QUERY___V4_6582_4 EU087208_Leidyana_E_TG2 AY223841_Leidyana_C_TG2 JN846840_Amoebogregarina_E_TG2 JN846839_Amoebogregarina_E_TG2 GQ462637_Leidyana_E_TG2 QUERY___318919 QUERY___76287 QUERY___OTU_112793_2 FJ459737_Amoebogregarina_C_TG2 JN846836_Gregarina3_E_TG2 JN846838_Gregarina3_E_TG2 AY145109_Gregarina3_E_TG2 QUERY___New.ReferenceOTU422 AF372806_Gregarina3_E_TG2 QUERY___GQ330638.1.1417 QUERY___New.CleanUp.ReferenceOTU18957 QUERY___New.CleanUp.ReferenceOTU683 GQ330638_Gregarina3_E_TG2 AF372805_Gregarina3_E_TG2 AF372710_Gregarina3_E_TG2 AF372709_Gregarina3_E_TG2 AF372804_Gregarina3_E_TG2 AF129882_Gregarina1_C_TG2 FJ459742_Gregarina2_C_TG2 QUERY___V4_5322_13 GU823871_Gregarina1_E_TG2 QUERY___OTU_107831_2 QUERY___189086 QUERY___221327 JF412715_Gregarina1_C_TG2 FJ459745_Gregarina1_C_TG2 FJ459743_Gregarina1_C_TG2 EF586125_Gregarina2_E_TG2 FJ459740_Gregarina2_C_TG2 QUERY___V4_5746_3 QUERY___OTU_103226_2 QUERY___1666788 QUERY___102415 QUERY___1779002 QUERY___OTU_69503_3 JX841772_BAGRE_E_BAGRE QUERY___V4_11253_3 QUERY___815401 QUERY___22900 QUERY___160444 QUERY___158268 GU824257_BAGRE_E_BAGRE QUERY___V4_2374_22 GU824980_BAGRE_E_BAGRE QUERY___OTU_9261_406 QUERY___OTU_77942_3 QUERY___OTU_92804_2 QUERY___OTU_91060_2 AB275105_Cepha1_E_Cephaloidoph EU087281_Cepha1_E_Cephaloidoph EU087243_Cepha1_E_Cephaloidoph AB275104_Cepha1_E_Cephaloidoph JF972365_Selenidium2_E_MARCHI2 QUERY___OTU_56848_5 QUERY___OTU_107354_2 QUERY___OTU_68695_3 QUERY___OTU_15670_117 QUERY___V4_7631_2 QUERY___OTU_33669_14 QUERY___OTU_14323_148 QUERY___OTU_47253_7 QUERY___OTU_77273_3 QUERY___OTU_24117_33 QUERY___OTU_99057_2 QUERY___1854131 JN857969_Selenidium2_C_MARCHI2 JF972220_Selenidium2_E_MARCHI2 JQ243319_Selenidium2_E_MARCHI2 QUERY___OTU_20491_53 KC110875_Selenidium2_C_MARCHI2 JF972228_Selenidium2_E_MARCHI2 JQ244240_Selenidium2_E_MARCHI2 QUERY___V4_3334_9 EU087194_Selenidium2_E_MARCHI2 JQ243944_Selenidium2_E_MARCHI2 QUERY___V4_20056_2 QUERY___V4_1983_9 QUERY___OTU_39238_10 QUERY___OTU_34422_13 QUERY___OTU_28571_21 QUERY___OTU_53745_5 QUERY___OTU_102035_2 QUERY___107795 QUERY___1013633 QUERY___66700 AB275007_Selenidium2_E_MARCHI2 QUERY___V4_4246_8 QUERY___V4_7203_3 QUERY___V4_3690_3 QUERY___V4_2431_13 QUERY___V4_1982_5 QUERY___V4_1500_101 QUERY___V4_2217_18 QUERY___V4_8959_2 QUERY___V4_11409_3 QUERY___OTU_12113_225 QUERY___OTU_114407_2 QUERY___222067 AY046619_Selenidium2_E_MARCHI2 QUERY___V4_6925_2 QUERY___V4_4830_4 QUERY___V4_6898_3 QUERY___OTU_9959_350 QUERY___OTU_401042_1 AY046806_Selenidium2_E_MARCHI2 EF100333_Selenidium2_E_MARCHI2 EF100387_Selenidium2_E_MARCHI2 QUERY___V4_4175_3 QUERY___OTU_44502_8 QUERY___OTU_23384_36 QUERY___83207 QUERY___OTU_119771_2 KC110871_Selenidium2_C_MARCHI2 QUERY___OTU_124070_2 QUERY___2763977 QUERY___4650 QUERY___2941058 QUERY___16141 QUERY___2373164 QUERY___231717 QUERY___210866 QUERY___17901 QUERY___3005268 QUERY___150359 QUERY___86600 QUERY___117370 QUERY___317736 JN857968_Selenidium2_C_MARCHI2 QUERY___OTU_35045_12 QUERY___OTU_174336_1 FJ221514_Selenidium2_E_MARCHI2 KC110870_Selenidium2_C_MARCHI2 QUERY___18075 QUERY___V4_5222_2 QUERY___V4_5393_2 QUERY___OTU_14811_135 QUERY___OTU_26834_25 QUERY___OTU_55452_5 QUERY___106630 QUERY___227020 QUERY___1928913 DQ683562_Selenidium2_C_MARCHI2 QUERY___OTU_78863_3 QUERY___120989 KC110863_Selenidium2_C_MARCHI2 QUERY___154162 KC110864_Selenidium2_C_MARCHI2 JF972216_Selenidium2_E_MARCHI2 QUERY___OTU_32498_15 QUERY___OTU_55939_5 QUERY___OTU_24217_33 QUERY___OTU_1075_9593 QUERY___OTU_550748_1 QUERY___OTU_41855_8 JQ244457_Selenidium3_E_MARCHI3 QUERY___V4_5518_5 QUERY___OTU_6088_920 AB275012_Selenidium3_E_MARCHI3 KF061244_Lophurae_C_Plasmodium KF061245_Avian_C_Plasmodium KF061241_Avian_C_Plasmodium AF145397_Avian_C_Plasmodium AF145398_Avian_C_Plasmodium AF145394_Avian_C_Plasmodium AY625607_Avian_C_Plasmodium KF061243_Avian_C_Plasmodium KF061242_Avian_C_Plasmodium M61723_Avian_C_Plasmodium M14821_Avian_C_Plasmodium X13706_Avian_C_Plasmodium AF463507_Avian_C_Plasmodium AF159790_Avian_C_Plasmodium L11716_Avian_C_Plasmodium L11717_Avian_C_Plasmodium GU816247_Falciparum1_C_Plasmod QUERY___OTU_65376_4 QUERY___2483950 ACBR01000677_Falciparum1_C_Pla QUERY___38495 HD113450_Falciparum1_C_Plasmod GU815537_Falciparum1_C_Plasmod GU815536_Falciparum1_C_Plasmod AASM01001429_Falciparum1_C_Pla GU815528_Falciparum2_C_Plasmod AASM01003216_Falciparum2_C_Pla GU815524_Falciparum2_C_Plasmod AASM01003107_Falciparum2_C_Pla AL844504_Falciparum2_C_Plasmod AB182493_Ovale_C_Plasmodium GQ183058_Ovale_C_Plasmodium GQ183052_Ovale_C_Plasmodium AB182489_Ovale_C_Plasmodium KC633225_Ovale_C_Plasmodium GU815532_Ovale_C_Plasmodium M19712_Yoelii_C_Plasmodium AJ243513_Yoelii_C_Plasmodium AABL01002193_Yoelii_C_Plasmodi AABL01001608_Yoelii_C_Plasmodi AABL01000525_Yoelii_C_Plasmodi DQ241815_Yoelii_C_Plasmodium AF180727_Yoelii_C_Plasmodium M14599_Yoelii_C_Plasmodium L08241_Vivax_C_Plasmodium KC750243_Vivax_C_Plasmodium KC750241_Vivax_C_Plasmodium KC750246_Vivax_C_Plasmodium KC750245_Vivax_C_Plasmodium GU233451_Vivax_C_Plasmodium AF145335_Vivax_C_Plasmodium M61722_Vivax_C_Plasmodium FJ619070_Vivax_C_Plasmodium AY579420_Vivax_C_Plasmodium EU400393_Vivax_C_Plasmodium QUERY___OTU_215611_1 L07560_Vivax_C_Plasmodium FJ619087_Vivax_C_Plasmodium DQ660819_Vivax_C_Plasmodium DQ660818_Vivax_C_Plasmodium EU400392_Vivax_C_Plasmodium U72541_Vivax_C_Plasmodium FN256229_Vivax_C_Plasmodium AY579415_Vivax_C_Plasmodium AB287281_Vivax_C_Plasmodium AB287285_Vivax_C_Plasmodium FJ619061_Vivax_C_Plasmodium AB265789_Vivax_C_Plasmodium L08242_Vivax_C_Plasmodium AFNI01000332_Vivax_C_Plasmodiu AB287275_Vivax_C_Plasmodium;
End;
Begin Trees;
 Tree tree1=[&U](AB287272_Vivax_C_Plasmodium:0.05758621335161642,(((((JF714670_Vivax_C_Plasmodium:0.018010240535721506,U83876_Vivax_C_Plasmodium:0.008663041900778422):0.040846504086794154,DQ350261_Vivax_C_Plasmodium:0.015590095834776888):0.018794679860537854,DQ350271_Vivax_C_Plasmodium:0.028277179276140135):0.021840477732233583,(FJ619071_Vivax_C_Plasmodium:0.029213098555675387,(AB287269_Vivax_C_Plasmodium:0.09426010375478748,((AB287271_Vivax_C_Plasmodium:0.044994057393507376,(((JX090228_Hepatocystis_C_Hepato:0.04969322751372712,(JX090231_Hepatocystis_C_Hepato:0.11372842255732386,JX090222_Hepatocystis_C_Hepato:0.03966589757873332):0.04947582029554726):0.09169764267578717,(DQ396542_Hepatocystis_C_Hepato:0.13123866032089704,((DQ396541_Hepatocystis_C_Hepato:0.08410066658153607,DQ396536_Hepatocystis_C_Hepato:0.09687000157575985):0.07254749774422299,(((DQ396532_Hepatocystis_C_Hepato:0.2660248551738679,(DQ396543_Hepatocystis_C_Hepato:0.06366603589429552,(DQ396544_Hepatocystis_C_Hepato:0.08978141366972857,DQ396545_Hepatocystis_C_Hepato:0.11754250697549468):0.023931981781687223):0.1687221047970303):0.050214353684565796,(JX090218_Hepatocystis_C_Hepato:0.05071923523425472,JX090220_Hepatocystis_C_Hepato:0.1081343333566425):0.07437091334518577):0.0465597440111689,(((QUERY___OTU_22193_42:0.319852,EU400394_Hepatocystis_C_Hepato:0.08922204046441612):0.08922204046441612,HQ605039_Hepatocystis_C_Hepato:0.10488680189305595):0.03586055715880624,(((JX090214_Hepatocystis_C_Hepato:0.06742506371066524,JX090215_Hepatocystis_C_Hepato:0.1191854346699675):0.04680049668873674,JX090217_Hepatocystis_C_Hepato:0.11723249727808237):0.12871712572340618,JX090216_Hepatocystis_C_Hepato:0.21100183062551506):0.0407974996717452):0.02131868300633476):0.00974773354759155):0.024946792205397313):0.029998808918723287):0.026090767098969646,((AF488000_Malariae_C_Plasmodium:0.0628379980421002,(((((QUERY___OTU_61685_4:0.289188,QUERY___OTU_50989_6:0.326975,QUERY___OTU_32616_15:0.634708,QUERY___OTU_78702_3:0.111533):0.0,(((AB049999_Felis_C_Babesia:0.03630908353805741,((((HQ187781_Felis_C_Babesia:0.03683700441507828,AF244911_Felis_C_Babesia:0.006763135717617518):0.018121403362569673,AY452697_Felis_C_Babesia:0.038128950457461966):0.010595128974519336,((AY789075_Microti_C_Babesia:0.008562674327935985,(KC147723_Microti_C_Babesia:0.013796667706177636,JX417370_Microti_C_Babesia:0.003250322808472067):0.002373413687392743):0.005790079730851602,(((JQ315422_Microti_C_Babesia:0.02203479107383628,AY534602_Microti_C_Babesia:0.007766153668810534):0.006798545436450882,FJ225390_Microti_C_Babesia:0.030881363550419132):0.027576621598838114,(QUERY___OTU_452787_1:0.294588,AY144698_Microti_C_Babesia:0.005430314520526278):0.005430314520526278):0.010862562309117285):0.027612536336240202):0.004640839114330073,JQ861971_Felis_C_Babesia:0.041766524282810503):0.006710232698176078):0.07771958663165346,(((L19080_Felis_C_Cytauxzoon:0.03773802510233694,(AB480558_Felis_C_Cytauxzoon:0.07100699164770287,AY309956_Felis_C_Cytauxzoon:0.05282184241834556):0.004862841852410902):0.046690918221622885,((((QUERY___OTU_425934_1:0.281427,QUERY___227375:0.240481,QUERY___OTU_128589_2:0.538429):0.0,AB188086_Rodent_C_Cytauxzoon:0.04128016760132895):0.04128016760132895,(EF222255_Rodent_C_Cytauxzoon:0.15974389230983016,AF245279_Rodent_C_Cytauxzoon:0.10667836750311782):0.027736078870604412):0.01617489677054339,(AF499604_Bicornis_C_Theileria:0.03613977737106159,((((((((JN880430_Vitalii_C_Babesia:0.11975453624809505,EU109716_Vitalii_C_Babesia:0.04498310813752893):0.03413750153697911,((((EF458198_Bigemina_C_Babesia:0.007391266167103233,JQ723014_Bigemina_C_Babesia:0.008336063741756357):0.01845723149006059,AY081192_Bigemina_C_Babesia:0.02216316526750671):0.019948757491973158,(AY260179_Bigemina_C_Babesia:0.025272204932594883,(DQ159075_Bigemina_C_Babesia:0.16488562958310943,AY260182_Bigemina_C_Babesia:0.022074105329773767):0.02418166765464787):0.019918261289133477):0.009845183334086599,((GU057380_Crassa_C_Babesia:0.05170407918363796,((((QUERY___OTU_76482_3:0.326162,QUERY___OTU_104769_2:0.276132,QUERY___OTU_33206_14:0.154766):0.0,AY603399_Crassa_C_Babesia:0.022123867350222176):0.022123867350222176,JX542614_Crassa_C_Babesia:0.040828685776138234):0.009110200820076944,AY260176_Crassa_C_Babesia:0.021594798897074954):0.013923441340439506):0.023366024501445835,((HQ264136_B1_C_Babesia:0.11760815540067988,HQ264120_B1_C_Babesia:0.03284509534693643):0.01642581051734829,(AF411338_B1_C_Babesia:0.07288686776160835,HQ264119_B1_C_Babesia:0.056893488257738066):0.01842572120415046):0.029215928849132773):0.005282552390983242):0.024378782539526883):0.015390291860535506,((Z15104_Caballi_C_Babesia:0.015002991876547767,(AB734388_Caballi_C_Babesia:0.014163996275447944,AB734402_Caballi_C_Babesia:0.029155210379859325):0.013031751705276358):0.018911496883659618,JX049130_Caballi_C_Babesia:0.03705069042338904):0.02340109266305285):0.01163173077340917,(((((EF643471_Bovis_C_Babesia:0.003630798275022771,((((EF458208_Bovis_C_Babesia:0.02153261678807709,AY150059_Bovis_C_Babesia:0.026069834250378572):0.03333001620481974,(EF458211_Bovis_C_Babesia:0.023204530150806642,M87566_Bovis_C_Babesia:0.03551353981291166):0.0195465794193863):0.004624321631483835,JX495403_Bovis_C_Babesia:0.011135318724525554):0.008161285460275548,EF458217_Bovis_C_Babesia:1.07664904997078E-6):0.02006649125027386):0.26331368868227,(DQ402155_Bovis_C_Babesia:0.10302950678426522,AY260178_Bovis_C_Babesia:0.018826972179131176):0.03546696875018414):0.036635532345989076,EU376016_Bovis_C_Babesia:0.031738934233144424):0.014118581909387246,U09834_Bovis_C_Babesia:0.01291329124256161):0.02258575459785877,(JQ682873_Bovis_C_Babesia:0.038959858140882736,DQ159073_Bovis_C_Babesia:0.028297935191908145):0.005700027638874915):0.0289480887475197):0.016439389514603258,(EF551335_Kiwiensis_C_Babesia:0.08050037765195348,((AY190125_Divergens_C_Babesia:0.017304204995497778,(DQ329138_Divergens_C_Babesia:0.02668952208421209,((QUERY___OTU_59475_4:0.328128,(JX040642_Divergens_C_Babesia:0.009578669330395473,JQ993426_Divergens_C_Babesia:0.03513335179961849):0.003510371662221744):0.003510371662221744,(JX083978_Divergens_C_Babesia:0.03232365510570864,EU182596_Divergens_C_Babesia:0.023498112253758002):0.0036133878753380716):0.019922538994241325):0.00723322725553079):0.015186027986953125,((AB480557_Hongkongensis_C_Babes:0.03623303504382993,((((QUERY___OTU_69812_3:0.121697,AB053216_Canis_C_Babesia:0.03733756574578076):0.03733756574578076,JQ867356_Hongkongensis_C_Babes:0.020479987769418805):0.025273798275191776,AB251609_Hongkongensis_C_Babes:0.010237681801925066):0.010149883401271669,(((QUERY___OTU_286205_1:0.167828,QUERY___OTU_75698_3:0.161193):0.0,L19079_Canis_C_Babesia:0.025423912174654846):0.025423912174654846,(AY072926_Canis_C_Babesia:0.021613121230915095,(AB303076_Canis_C_Babesia:0.007944981493428073,JF825145_Canis_C_Babesia:0.0051642609534544096):0.029780520126006804):0.034629950735859616):0.03344129635642559):0.004735288237902755):0.007502025716691324,((QUERY___212698:0.350849,JX962780_Gibsoni_C_Babesia:0.026898500859867655):0.026898500859867655,(JF706288_Gibsoni_C_Babesia:0.07097988049474704,DQ184507_Gibsoni_C_Babesia:1.07664904997078E-6):0.024350664470089683):0.020618648581780342):0.011030455888552343):0.013072899931452123):0.01675512239098636):0.058750938876956184,FJ213579_Bovis_C_Babesia:0.02931417557408602):0.07378592554943185,((((QUERY___OTU_22992_38:0.128764,FJ213584_Velifera_C_Theileria:0.019564955556694772):0.019564955556694772,((QUERY___New.CleanUp.ReferenceOTU19515:0.336489,JQ928914_Velifera_C_Theileria:0.022697426527325683):0.022697426527325683,JQ928934_Velifera_C_Theileria:0.021285352469212704):0.003230860412342345):0.014065767345243209,(AY735115_Luwenshuni_C_Theileri:0.045251247336552856,((KF429799_Annulata_C_Theileria:1.07664904997078E-6,(FJ605111_Annulata_C_Theileria:0.06826952547941348,KC599235_Annulata_C_Theileria:0.0555832383887193):0.00296462762859346):0.009214202804109686,GU570997_Annulata_C_Theileria:0.025901089647309417):0.02758270008388719):0.011432267699644857):0.004711477783426177,(((JX112743_Mutans_C_Theileria:0.011349019618744752,(HQ264134_Mutans_C_Theileria:0.021659098489933675,(JX112732_Mutans_C_Theileria:0.01709043214303239,AY735121_Mutans_C_Theileria:0.008327091345195492):0.024338171742058753):0.02041515683707768):0.013354691258581275,(((JX112717_Capreoli_C_Theileria:0.010194451184109284,GU373977_Capreoli_C_Theileria:0.029463249478136624):0.006351773907041269,(JQ861976_Capreoli_C_Theileria:0.02612056369275876,((((FJ595120_Luwenshuni_C_Theileri:0.08956060770530483,(QUERY___OTU_357033_1:0.195589,FJ668368_Luwenshuni_C_Theileri:0.020915820870390216):0.020915820870390216):0.003044078461438557,FJ668369_Luwenshuni_C_Theileri:0.004998850862549177):0.011109217601294113,(QUERY___New.ReferenceOTU7:0.405018,KC735163_Luwenshuni_C_Theileri:0.006851300594528693):0.006851300594528693):0.0178409818122755,(JX112734_Orientalis_C_Theileri:0.023616347736967972,(JN252706_Orientalis_C_Theileri:0.011215651607194793,(EU083804_Orientalis_C_Theileri:9.657677585984736E-4,(((JN252705_Orientalis_C_Theileri:0.0018808075360300545,JQ360167_Orientalis_C_Theileri:0.03617204605631952):0.033013735323582136,DQ256380_Orientalis_C_Theileri:0.009922576953821127):0.004455519875798622,HM538196_Orientalis_C_Theileri:0.007817932700655941):0.0015141268920104206):0.00712515008185326):0.0076027724976646515):0.014056820682746152):0.0032098918767419393):0.008555826106899861):0.006503217362250684,(((GU373981_Capreoli_C_Theileria:0.06647148206846357,GU373980_Capreoli_C_Theileria:0.002887396678699853):0.014508949728207255,((AF078815_Mutans_C_Theileria:0.013882967983344001,JN572697_Mutans_C_Theileria:0.014202129084032619):0.05025169712096923,AY262121_Cervi_E_Theileria:0.015378273922386875):0.021398502347289662):0.010150099561768855,(JX112730_T2_C_Theileria:0.07080975055503737,(AY260172_Capreoli_C_Theileria:1.6480185273616348E-4,JQ737135_Ovis_C_Theileria:0.04275372787447308):0.0013478764843508153):0.012152876563530968):0.0011791968604495861):0.0037712247896255885):0.003462853197183704,((JQ928927_Ovis_C_Theileria:0.024338216974032875,((JQ928926_Ovis_C_Theileria:0.06505251715067599,(JQ928930_Ovis_C_Theileria:0.0945224839795287,JQ928909_Ovis_C_Theileria:0.009230174186957069):0.010680508937169398):0.008763362937040692,JQ928923_Ovis_C_Theileria:0.039294092413837606):0.001957297587383389):0.01174487172804348,(AY748465_Orientalis_C_Theileri:0.06158161594112215,(JN086224_Mutans_C_Theileria:0.04890468301826551,(AF097993_Velifera_C_Theileria:0.007604913707669926,GU733375_Velifera_C_Theileria:0.008505558827161445):0.015069422319038682):0.0035050735325098284):0.0026894581377345963):0.0023749189795764574):0.008660714305844489):0.02756186765619087):0.029724709246083666,((AF419313_Equi_C_Theileria:0.15593619244831056,(JQ390047_Equi_C_Theileria:0.04779551618649962,(Z15105_Equi_C_Theileria:0.03803476332500495,AY534882_Equi_C_Theileria:0.031823795037336955):0.008002576825355835):0.03467281388599309):0.024584582581596143,(DQ437686_Brachyuri_C_Theileria:0.11196083401824429,(JQ682879_Brachyuri_C_Theileria:0.03674065450256732,DQ437685_Brachyuri_C_Theileria:0.041928068987140577):0.018252766175446147):0.03648510161047161):0.01023105091582749):0.018202512706073766):0.007293597207113813):0.00601115583131292):0.02294935906408654,((AJ871610_Vesperuginis_E_Babesi:0.07287227452746321,DQ200887_Poelea_C_Babesia:0.06416316118284336):0.009935532843248005,(AF158706_Poelea_C_Babesia:0.05072783154522009,(HQ285838_Poelea_C_Babesia:0.020746897350363485,(AF158702_Poelea_C_Babesia:0.032622736422527075,GQ411407_Poelea_C_Babesia:0.025487525926768187):0.01002161064590872):0.008073800089762514):0.04335420761406837):0.02523834331920559):0.035314882153395746):0.07941550896428189,((QUERY___V4_3132_9:0.096418,QUERY___OTU_51914_6:0.132492,QUERY___OTU_35232_12:0.066517):0.0,(((QUERY___OTU_21079_49:0.086481,QUERY___OTU_93138_2:0.150815,QUERY___OTU_95737_2:0.191836):0.0,(((QUERY___OTU_117221_2:0.200212,QUERY___OTU_580440_1:0.102454,QUERY___OTU_51842_6:0.135089):0.0,(((HM469375_Nephromyces_C_Nephrom:0.10995663602305561,HM469376_Nephromyces_C_Nephrom:0.043697606408268974):0.026070457341002343,(HM469383_Nephromyces_C_Nephrom:0.05325944127100013,(HM469382_Nephromyces_C_Nephrom:0.05176288831042295,HM469384_Nephromyces_C_Nephrom:0.05079134535450591):0.02839887084640143):0.036989719648091716):0.08855886025259037,(HM469381_Nephromyces_C_Nephrom:0.040303922201048586,((HM469380_Nephromyces_C_Nephrom:0.13999358110661383,(HM469377_Nephromyces_C_Nephrom:0.0655654333899037,HM469378_Nephromyces_C_Nephrom:0.18773831577409375):0.07036908805558298):0.050459674348538416,HM469379_Nephromyces_C_Nephrom:0.054234605872065945):0.04224811258891975):0.06328805889960773):0.022143587437984835):0.022143587437984835,((QUERY___OTU_17009_91:0.125974,QUERY___OTU_99152_2:0.188675,QUERY___OTU_20419_54:0.155164):0.0,(((QUERY___OTU_77134_3:0.15971,QUERY___OTU_5987_945:0.19105,QUERY___OTU_63243_4:0.177529,QUERY___OTU_39722_10:0.201481,QUERY___OTU_14642_139:0.129759,QUERY___OTU_66973_4:0.139023,QUERY___OTU_58609_4:0.428914,QUERY___1846037:0.246977):0.0,EU052685_Cardiosporidium_C_Car:0.04804552546921283):0.04804552546921283,EF558768_Cardiosporidium_C_Car:0.10407392502350422):0.023509967118267323):0.023509967118267323):0.039159175172412505):0.039159175172412505,((QUERY___OTU_55871_5:0.173465,(((QUERY___New.CleanUp.ReferenceOTU3357:0.068671,QUERY___OTU_281700_1:0.126619,QUERY___OTU_56468_5:0.063154,QUERY___OTU_89142_2:0.315591,QUERY___OTU_83707_3:0.065802,QUERY___OTU_536010_1:0.048475,QUERY___OTU_91978_2:0.062932,QUERY___OTU_91093_2:0.295173,QUERY___OTU_38243_10:0.068484,QUERY___OTU_31525_16:0.046004,QUERY___OTU_67645_3:0.032311,QUERY___OTU_62657_4:0.065818,QUERY___OTU_347834_1:0.111546,QUERY___OTU_547494_1:0.066873):0.0,(((QUERY___New.ReferenceOTU54:0.062342,QUERY___OTU_98883_2:0.330965,QUERY___OTU_27271_24:0.098553,QUERY___OTU_91531_2:0.263199):0.0,DQ096835_Adelina_C_Adelina:0.024016733751773454):0.024016733751773454,(((QUERY___OTU_33144_14:0.212977,QUERY___152410:0.5099):0.0,(((QUERY___OTU_126666_2:0.373554,QUERY___OTU_66342_4:0.176438,QUERY___OTU_502055_1:0.117782,QUERY___OTU_12262_218:0.127253,QUERY___2322804:0.559284,QUERY___1108149:0.416147):0.0,HQ224956_Klossia_C_Klossiellid:0.04959452303088594):0.04959452303088594,((QUERY___OTU_33513_14:0.19742,QUERY___OTU_7555_619:0.211231,QUERY___OTU_26693_25:0.096611,QUERY___OTU_40433_9:0.198623):0.0,(((QUERY___OTU_35875_12:0.186633,QUERY___2148849:0.724214,QUERY___181089:0.213941):0.0,HQ224957_Dactylosoma_C_Dactylo:0.02000226648300339):0.02000226648300339,(((QUERY___OTU_7210_680:0.419961,QUERY___OTU_62161_4:0.252711):0.0,HQ224959_Haemogregarina_C_Haem:0.04007987002664603):0.04007987002664603,(((AY620232_Felis_C_Hepatozoon:0.05914674843100364,((AY461378_Canis_C_Hepatozoon:0.058590270246721844,(DQ111754_Canis_C_Hepatozoon:0.047920050799102026,HQ829448_Canis_C_Hepatozoon:0.0497360545984499):0.01913664249558576):0.040259084902477926,(((FJ595130_Felis_C_Hepatozoon:0.006663909258168886,JX679178_Felis_C_Hepatozoon:0.021014660747267253):0.016213702490186707,((AY461377_Americanum_C_Hepatozo:0.03778737537707253,((AF176836_Americanum_C_Hepatozo:0.07015468373287713,(EU146066_Americanum_C_Hepatozo:0.007591430140977764,EU146065_Americanum_C_Hepatozo:0.006650503760793552):0.008245347745069777):1.07664904997078E-6,(EU249992_Americanum_C_Hepatozo:1.07664904997078E-6,EU146067_Americanum_C_Hepatozo:0.01336259058446074):0.012244841400309313):0.017167083363922805):0.02131296132149867,FJ595134_Felis_C_Hepatozoon:0.013417248489888943):0.0044121904656195116):0.007214813815164039,AB771557_Felis_C_Hepatozoon:0.016874974555770313):0.002108878693170901):0.008890982371465071):0.004492428972098284,(JX531964_Felis_C_Hepatozoon:0.08089015692227206,EU041717_Felis_C_Hepatozoon:0.14908539185032968):0.0022136027408357797):0.0069652844726618545,((((GU344682_HZ2_C_Hepatozoon:0.0387224568794813,FJ719814_Haemolivia_C_Hepatozo:0.014386246998876412):0.0049757858457767385,(((QUERY___OTU_95138_2:0.458924,AF130361_Catesbianae_C_Hepatoz:0.05470519673959324):0.05470519673959324,((QUERY___214121:0.471721,QUERY___160151:0.598298,QUERY___34752:0.513612):0.0,HQ224960_Catesbianae_C_Hepatoz:0.014333837041159403):0.014333837041159403):0.06472763066573083,(((QUERY___140132:0.530791,QUERY___125474:0.559687,QUERY___2068930:0.596979,QUERY___83549:0.251563):0.0,JN181157_Catesbianae_C_Hepatoz:0.056065201558397317):0.056065201558397317,((AY252109_Ayorgbor_C_Hepatozoon:0.01605846135535384,(((EF222259_Ayorgbor_C_Hepatozoon:0.05499526073563889,((QUERY___99899:0.447791,QUERY___73654:0.537704):0.0,AB181504_Ayorgbor_C_Hepatozoon:0.013258092399820983):0.013258092399820983):0.013333835769504258,(KC866369_Ayorgbor_C_Hepatozoon:0.07608815595612008,((QUERY___OTU_128046_2:0.464045,QUERY___29087:0.538969,QUERY___218276:0.342627,QUERY___2613806:0.569367,QUERY___2343638:0.478404,QUERY___38707:0.500404,QUERY___72759:0.503196,QUERY___26977:0.475258,QUERY___222576:0.575414,QUERY___105724:0.496527):0.0,AF297085_Ayorgbor_C_Hepatozoon:0.04600298068013872):0.04600298068013872):1.07664904997078E-6):0.019401591954628598,AY252105_Ayorgbor_C_Hepatozoon:0.02294307004923735):0.002974905087974698):0.001012125965614917,(KC342528_Ayorgbor_C_Hepatozoon:0.026011347379731927,HM585204_Ayorgbor_C_Hepatozoon:0.021694471206467312):0.0031714260329418834):0.005788493520222847):0.0013049991432551122):0.009926540364073476):0.005298658499725154,EU430236_Haemolivia_C_Hepatozo:0.024413322482320903):0.004770359593454543,((QUERY___28980:0.579837,EF152220_Haemolivia_C_Hepatozo:0.00988739730389571):0.00988739730389571,EU430238_HZ1_C_Hepatozoon:0.04023640334191259):0.05994505657165683):0.004280503928370813):0.01760754786157819):0.005815446106092704):0.05377610258281746):0.05377610258281746):0.019950581436427146):0.019950581436427146,((QUERY___New.CleanUp.ReferenceOTU22460:0.056103,QUERY___New.CleanUp.ReferenceOTU8294:0.055612,QUERY___New.CleanUp.ReferenceOTU2905:0.024972,QUERY___OTU_24148_33:0.207584,QUERY___OTU_20786_51:0.254683,QUERY___2665186:0.045011,QUERY___1076638:0.231272,QUERY___159243:0.210473):0.0,DQ096836_Adelina_C_Adelina:0.019982553794337773):0.019982553794337773):0.013458675939977394):0.04370524150714748):0.04370524150714748,(((QUERY___OTU_85923_2:0.355591,QUERY___OTU_623376_1:0.322126,QUERY___OTU_2770_3001:0.237102,QUERY___OTU_23874_34:0.134136):0.0,((((QUERY___OTU_118377_2:0.41035,(GU479651_Goussia2_C_Goussia:0.006233548771798438,((QUERY___V4_5427_17:0.021331,QUERY___V4_2816_7:0.22403,QUERY___V4_1390_31:0.16266,QUERY___V4_1482_30:0.098243):0.0,((((GU479668_Goussia1_C_Goussia:0.03166632175703802,GU479646_Goussia1_C_Goussia:0.047683413916158796):0.05287657199739692,(GU479655_Goussia1_C_Goussia:0.0195573936213443,(JF261138_Goussia1_C_Goussia:0.05845607880155318,GU479657_Goussia1_C_Goussia:0.03511082189803932):0.0442799370985538):0.0034744136537727794):0.00741682782831633,((((FJ009241_Goussia3_C_Goussia:0.03474895274694005,FJ009242_Goussia3_C_Goussia:0.02903972820058839):0.0689840160394699,(((((((JQ993671_Isospora_C_Isospora:0.036208323521763314,AF279667_Alabamensis_C_Eimeria:0.042214243357317285):8.818390116140703E-4,AF339490_Isospora_C_Eimeria:0.04477869741930278):0.0012594031196571224,(AF080613_Isospora_C_Isospora:0.016941809824238513,((((EF694007_Rabbit_C_Eimeria:0.02062213626913576,HQ173828_Rabbit_C_Eimeria:0.030614417696213255):0.012343833402455914,((AB769553_Bukidnonensis_C_Eimer:0.018555018481777125,AB769596_Bukidnonensis_C_Eimer:0.011807995775012787):0.018410891288741245,(((AB769651_Bovis_C_Eimeria:0.003971437695936303,AB769624_Bovis_C_Eimeria:0.0027877341840316034):0.002372483784793314,AB769568_Bovis_C_Eimeria:0.002402703365234006):0.005011890207157419,AB769579_Bovis_C_Eimeria:0.010290873820257878):0.021483603097486936):0.007451137989315538):0.008538428580684272,(((FN298443_E3_C_Eimeria:0.012326789777947362,(((EF210322_Maxima_C_Eimeria:0.032076723859418226,EU044774_Maxima_E_Eimeria:0.03321566465892191):0.007753988022200578,(U67118_Maxima_C_Eimeria:0.030460267511217703,EF210324_Maxima_C_Eimeria:0.01078850917059838):0.00366238257686163):0.01331827348612678,((HM117008_Pavonia_C_Eimeria:0.029222545490872612,(KC305195_Maxima_C_Eimeria:0.041845976836771166,HM117015_Pavonia_C_Eimeria:0.016208278771641094):0.011413085583514245):0.0038925189138631776,(EU044768_Maxima_E_Eimeria:0.01822132482335081,(JX312810_Tenella_C_Eimeria:0.12348790832053969,AF026388_Tenella_C_Eimeria:1.07664904997078E-6):0.012227042732765639):0.014098949640252278):0.006227928209996361):0.018937842325232792):0.009109014386897249,(KC414112_Cyclospora_C_Cyclospo:0.04179413067346761,AF111185_Cyclospora_C_Cyclospo:0.007528009756385505):0.01455006394721243):0.004263728756730001,AF041437_Melagrimitis_C_Eimeri:0.03732546980327124):0.011751300012661595):0.007602177168674384,(((AF311644_Nieschulzi_C_Eimeria:0.021252787842205675,AF311641_Nieschulzi_C_Eimeria:0.020630327380119263):0.010014992631564874,U40263_Nieschulzi_C_Eimeria:0.0018816227306136257):0.014587712179577451,JX464223_Nieschulzi_C_Eimeria:0.03605355348074419):0.007166000816145493):0.004320392411160268):0.002562488151634969):0.012161775586455583,((DQ072716_Ranae_C_Eimeria:0.015555440338280796,DQ167480_Ranae_C_Eimeria:0.02868126577292558):0.018700774697642912,(JQ762306_Ranae_C_Eimeria:0.022130450564700792,EU717219_Ranae_C_Eimeria:0.03535676145907262):0.009202154891232923):0.011180345307034698):0.005662344680183708,(JF419345_Macropodis_C_Eimeria:0.011686502313597207,JQ392575_Macropodis_C_Eimeria:0.026009382593029425):0.008176901465520909):0.003212039809740499,(AF060976_Caryospora_C_Lankeste:0.023660849746817623,((AF080611_Lankesterella_C_Lanke:0.06220804444496566,DQ390207_Lankesterella_C_Lanke:0.05050689109049348):0.0504205043878377,KC696572_Caryospora_C_Lankeste:0.005595594209624887):0.006729505269842679):0.013044059771795728):0.014502155880672957,(DQ398107_Reichenowi_C_Eimeria:0.033799915702603926,((AB544314_Reichenowi_C_Eimeria:0.015684783261776285,HE653905_Reichenowi_C_Eimeria:0.01199717584800725):0.009005380770327212,(DQ398106_Reichenowi_C_Eimeria:0.0065038113658206055,EF586113_Reichenowi_E_Eimeria:0.019262504841071948):0.007854070281490662):0.007445280290449843):0.022696484739982935):0.031172054619370757):0.019932262258974317,(((FJ904642_Serralmi_C_Calyptospo:0.07026617759520823,(FJ904646_Funduli_C_Calyptospor:0.026290438738739725,GU479670_Funduli_C_Calyptospor:0.03664982665280773):0.03618627633976061):0.022041334793082668,(FJ904637_Spinosa_C_Calyptospor:0.050051192744019424,FJ904636_Spinosa_C_Calyptospor:0.05591026980232058):0.030923528246519918):0.14888944115645475,((AY043207_Choleoeimeria_C_Chole:0.05593158083171541,AF324217_Goussia1_C_Eimeria:0.0314931787208244):0.010172779593352256,JX839288_Goussia1_C_Eimeria:0.031230458280782022):0.012568512701259112):0.014418947922178616):0.013256275734040314,((GU479634_Anguillae_C_Eimeria:0.13122958090721484,((QUERY___New.CleanUp.ReferenceOTU6856:0.223198,QUERY___New.CleanUp.ReferenceOTU14731:0.21255,QUERY___New.CleanUp.ReferenceOTU437:0.21668,QUERY___New.CleanUp.ReferenceOTU15022:0.260271,QUERY___New.CleanUp.ReferenceOTU19550:0.246059):0.0,(GU479633_Anguillae_C_Eimeria:0.039382113214078474,(GU479675_Anguillae_C_Eimeria:0.1286956970607301,GU479674_Anguillae_C_Eimeria:0.016210757753397198):0.02240783813893955):0.020434473518740944):0.020434473518740944):0.054051044020928474,(((GU479645_Goussia1_C_Goussia:0.06469318178249306,GU479635_Goussia1_C_Goussia:0.027779009895197042):0.06426073873197813,(QUERY___OTU_404027_1:0.14387,(AY916627_Goussia1_E_Goussia:0.04447784278931287,GU479636_Goussia1_C_Goussia:0.011928972593878356):0.026367493898874675):0.026367493898874675):0.024523367232398362,(GU479659_Goussia1_C_Goussia:0.03435578158709087,((GU479639_Goussia1_C_Goussia:0.04312992377400516,GU479654_Goussia1_C_Goussia:0.017560760429195042):0.020337454511317465,GU479667_Goussia1_C_Goussia:0.07466989251888477):0.0329476224151851):0.020280812705039213):0.03208270111194675):0.013703031102476813):0.005338496352865638):0.02949721763981782,AY728896_Goussia_X_C_Goussia:0.10427444384299135):0.03114261989189198):0.03114261989189198):0.025544356498637757):0.025544356498637757,(QUERY___OTU_51666_6:0.093358,(((QUERY___V4_1574_23:0.241296,QUERY___OTU_575461_1:0.05072,QUERY___OTU_39586_10:0.075816,QUERY___216027:0.285512,QUERY___OTU_81927_3:0.103388,QUERY___OTU_43515_8:0.035008,QUERY___OTU_61240_4:0.116979,QUERY___OTU_56138_5:0.131969,QUERY___OTU_124841_2:0.164494,QUERY___85019:0.007918,QUERY___OTU_66964_4:0.172724,QUERY___OTU_118742_2:0.183959,QUERY___OTU_85996_2:0.332343,QUERY___OTU_16680_97:0.108834,QUERY___2571769:0.055045,QUERY___216797:0.128948,QUERY___24769:0.204132,QUERY___104937:0.039251,QUERY___OTU_116319_2:0.302419):0.0,AY043206_Goussia2_C_Goussia:0.011546459475280947):0.011546459475280947,((QUERY___V4_2243_8:0.107559,QUERY___New.CleanUp.ReferenceOTU19167:0.372413,QUERY___V4_8244_6:0.368889,QUERY___OTU_227212_1:0.212696,QUERY___134713:0.20327,QUERY___221416:0.111939):0.0,GU479656_Goussia2_C_Goussia:0.0191436159501896):0.0191436159501896):0.004447121806048824):0.004447121806048824):0.012879009895365183,(((QUERY___V4_4521_3:0.134387,QUERY___OTU_49854_6:0.097773,QUERY___OTU_57132_5:0.148568):0.0,HM117907_Goussia2_C_Goussia:0.016248876207083707):0.016248876207083707,((QUERY___V4_6772_10:0.138584,QUERY___V4_2426_18:0.224128):0.0,GU479649_Goussia2_C_Goussia:0.02667277810426769):0.02667277810426769):0.010678585881722996):0.01663662195275398,((QUERY___198190:0.097045,QUERY___173715:0.301205,QUERY___216920:0.281008):0.0,((QUERY___100279:0.401574,(((QUERY___OTU_207447_1:0.337532,((((QUERY___New.CleanUp.ReferenceOTU15823:0.256695,JQ029112_Zuoi_C_Sarcocystis:0.01783492094573261):0.01783492094573261,AB251613_Zuoi_C_Sarcocystis:0.014264653994078743):0.029860323663534243,(QUERY___185004:0.248268,(((QUERY___New.CleanUp.ReferenceOTU2784:0.31066,QUERY___New.CleanUp.ReferenceOTU16893:0.356949):0.0,KC201639_Zuoi_C_Sarcocystis:0.017024252261562612):0.017024252261562612,(KC878480_Zuoi_C_Sarcocystis:0.030274813298752323,(KC878491_Singaporensis_C_Sarco:0.07279164918629691,((QUERY___OTU_28118_22:0.263688,(AF434059_Singaporensis_C_Sarco:0.10147378620243601,AF434054_Singaporensis_C_Sarco:0.011034859520713605):0.002091495188605952):0.002091495188605952,((KC878494_Singaporensis_C_Sarco:0.02829521887017555,KC878481_Singaporensis_C_Sarco:0.0753364510158804):0.05374083880814909,(QUERY___107197:0.23854,KC201640_Singaporensis_C_Sarco:0.011189631749011344):0.011189631749011344):0.003222820646811395):0.03109460369365874):0.012564458021982942):0.0107359256823353):0.002128891909473194):0.002128891909473194):0.020816435528168347,(QUERY___GQ330635.1.1435:0.285668,((((QUERY___New.CleanUp.ReferenceOTU10598:0.366759,AF513491_Atheridis_C_Sarcocyst:0.028211737646026393):0.028211737646026393,((AF120114_Atheridis_C_Sarcocyst:0.04444733494064623,AF513489_Atheridis_C_Sarcocyst:0.03701621996819103):0.0038944260069002285,AF513490_Atheridis_C_Sarcocyst:0.026236053441629437):0.021042267166430755):0.05046399539111933,((QUERY___New.CleanUp.ReferenceOTU12684:0.29974,QUERY___452458:0.255589,QUERY___119969:0.24884,QUERY___61127:0.230816,QUERY___58304:0.281807,QUERY___OTU_31189_16:0.448541):0.0,U97524_S2_C_Sarcocystis:0.029390079274147253):0.029390079274147253):0.015286348978028887,(((QUERY___149852:0.252151,QUERY___7328:0.286498,QUERY___25348:0.27122,QUERY___5969:0.272142,QUERY___100370:0.281401,QUERY___OTU_41432_9:0.289861):0.0,HF544324_Nesbitti_C_Sarcocysti:0.0067532402583056735):0.0067532402583056735,(KC878478_Nesbitti_C_Sarcocysti:0.004995613217259068,KC878479_Nesbitti_C_Sarcocysti:0.004975122761080308):0.015876900605171503):0.03028950099108422):0.012808321846263826):0.012808321846263826):0.006949717594184761):0.006949717594184761,((((QUERY___New.CleanUp.ReferenceOTU6998:0.282902,QUERY___New.CleanUp.ReferenceOTU7648:0.356114):0.0,FJ196262_Ovalis_C_Sarcocystis:0.018346028841365863):0.018346028841365863,((QUERY___V4_742_61:0.281509,QUERY___New.CleanUp.ReferenceOTU3128:0.356386):0.0,GQ250988_Ovalis_C_Sarcocystis:0.016545121059968037):0.016545121059968037):0.0665600933086955,(((((QUERY___OTU_459827_1:0.258207,QUERY___124810:0.389148):0.0,EU282016_Hominis_C_Sarcocystis:0.013048008304877597):0.013048008304877597,(((AH006016_Hominis_C_Sarcocystis:0.2259231383911678,AH006014_Hominis_C_Sarcocystis:0.015033386760956136):0.02157162652188629,JX679469_Hominis_C_Sarcocystis:0.025924055300123983):0.0035582200551569124,((QUERY___165690:0.282329,QUERY___23089:0.193217,QUERY___OTU_116545_2:0.333958):0.0,JX679470_Hominis_C_Sarcocystis:0.010970820139520944):0.010970820139520944):0.00315151225152851):0.027511732590569028,((U03071_Hirsuta_C_Sarcocystis:0.03025326752586424,((QUERY___OTU_99654_2:0.272577,QUERY___OTU_5228_1191:0.47394,QUERY___181770:0.297992,QUERY___182633:0.295837,QUERY___233206:0.263618,QUERY___87:0.210388):0.0,(AH006015_Hirsuta_C_Sarcocystis:0.08685180966535376,((QUERY___105839:0.318633,QUERY___FLTTTBF02I87T9|ICM_GPS_Ev9|GPS:0.234009,QUERY___OTU_74049_3:0.164513,QUERY___65143:0.168718):0.0,AF017121_Hirsuta_C_Sarcocystis:7.169812277198468E-5):7.169812277198468E-5):0.013807702629982831):0.013807702629982831):0.034447609473097086,(((QUERY___OTU_39683_10:0.546256,EU282030_Scandinavica_C_Sarcoc:0.029260430851238674):0.029260430851238674,((QUERY___OTU_548662_1:0.241361,QUERY___OTU_578726_1:0.293545,QUERY___OTU_15569_119:0.096109,QUERY___OTU_21286_48:0.263614,QUERY___2364521:0.228508,QUERY___133355:0.249977,QUERY___1051178:0.171999,QUERY___292241:0.301449,QUERY___191434:0.256656,QUERY___193218:0.267591):0.0,KC209733_Hirsuta_C_Sarcocystis:0.02541224856830915):0.02541224856830915):0.011903607588924545,(JX840465_Suihominis_C_Sarcocys:0.02560138314506038,(AF176937_Suihominis_C_Sarcocys:0.031886009579756,KC709517_Suihominis_C_Sarcocys:0.04097114563022116):0.03839715791395479):0.0426964562648869):0.0028758251557936786):0.013489312834849691):0.01282112034724474,(((QUERY___OTU_337722_1:0.461948,QUERY___OTU_48957_6:0.562938):0.0,AF017123_Aucheniae_C_Sarcocyst:0.04363736846451666):0.04363736846451666,(QUERY___210826:0.171149,((KC556825_Capracanis_C_Sarcocys:0.028817975159729,((((QUERY___183336:0.266124,QUERY___26484:0.135218):0.0,AB698065_Capracanis_C_Sarcocys:0.021170640937798427):0.021170640937798427,((QUERY___OTU_114698_2:0.401044,QUERY___26713:0.284583,QUERY___OTU_30898_17:0.131174):0.0,L24382_Capracanis_C_Sarcocysti:0.021250410269740526):0.021250410269740526):0.006109952040407921,((JN226118_Capracanis_C_Sarcocys:0.029945746068764705,((GU074011_Scandinavica_C_Sarcoc:0.08297168355970386,(QUERY___2766659:0.26843,JX679468_Capracanis_C_Sarcocys:0.005059052777969044):0.005059052777969044):1.07664904997078E-6,AF006472_Capracanis_C_Sarcocys:0.020093311922429302):0.014047367041539256):0.010485970713223897,(((EF056012_Capracanis_C_Sarcocys:0.030510044321458634,(QUERY___OTU_28108_22:0.252567,L76472_Capracanis_C_Sarcocysti:0.010856216630682047):0.010856216630682047):0.00701350690486222,(QUERY___OTU_82062_3:0.32172,FJ196261_Capracanis_C_Sarcocys:0.015310875558932034):0.015310875558932034):0.0061016659273601444,L24383_Capracanis_C_Sarcocysti:0.02367284772444532):0.013407782167787392):0.005682585122000719):0.009192254637021358):0.006197321254248963,((QUERY___120742:0.193336,QUERY___502227:0.271261):0.0,EF056010_Capracanis_C_Sarcocys:0.012015326837323136):0.012015326837323136):0.016562420139348076):0.016562420139348076):0.009888910495233534):0.022747290438565944):0.04211625322649054):0.009660485034241512,((JQ762307_Neurona_C_Sarcocystis:0.029143143255815834,KC696570_Neurona_C_Sarcocystis:0.03369189089390402):0.02351059205981562,((QUERY___82697:0.231976,QUERY___1616066:0.283355,QUERY___OTU_62593_4:0.650329):0.0,AF109679_Neurona_C_Sarcocystis:0.008703863264554752):0.008703863264554752):0.011183054433486318):0.009368922892495914):0.009368922892495914,((QUERY___OTU_35867_12:0.214539,QUERY___58568:0.191791):0.0,(((((QUERY___133508:0.208025,QUERY___OTU_370681_1:0.096401,QUERY___217972:0.30864):0.0,EU443095_Cystoisospora_C_Cysto:0.021268937447707106):0.021268937447707106,U97523_Cystoisospora_C_Cystois:0.022416610435293367):0.009904086258917045,(((AAYL01001336_Toxoplasma_C_Toxo:0.003405776649056685,X65508_Toxoplasma_C_Toxoplasma:0.008764169566334624):1.07664904997078E-6,((AAYL01001562_Toxoplasma_C_Toxo:0.0010952171503665635,AAQM02001053_Toxoplasma_C_Toxo:1.07664904997078E-6):0.0015098650946446766,ABPA02000750_Toxoplasma_C_Toxo:0.045657173940563206):1.07664904997078E-6):0.01126323501900358,GU479631_Besnoitia_C_Toxoplasm:0.010150006948913602):0.003921105896101701):0.00894637073826481,((QUERY___New.CleanUp.ReferenceOTU1813:0.322276,QUERY___364874:0.351925):0.0,FJ012144_Cystoisospora_C_Cysto:0.052944051537356714):0.052944051537356714):0.005186518813948147):0.005186518813948147):0.029214194295688344):0.029214194295688344):0.028240644850969845):0.028240644850969845,((QUERY___New.CleanUp.ReferenceOTU16830:0.240774,QUERY___OTU_96156_2:0.369037,QUERY___OTU_24529_32:0.145865):0.0,((QUERY___V4_3639_5:0.054027,GU825688_Symbiont_group_E_Symb:0.037453748684770055):0.037453748684770055,(((QUERY___OTU_65875_4:0.221189,QUERY___OTU_299206_1:0.176777,QUERY___OTU_23732_35:0.132013,QUERY___218546:0.268308):0.0,AF238264_Symbiont_group_C_Symb:0.014592759965007331):0.014592759965007331,(QUERY___OTU_34623_13:0.134894,JX943881_Symbiont_group_C_Symb:0.01226161788218489):0.01226161788218489):0.013707754026228838):0.03175794073974921):0.03175794073974921):0.016652185290815167):0.01042435612845507):0.01042435612845507,(QUERY___OTU_27266_24:0.135739,(((QUERY___New.CleanUp.ReferenceOTU8916:0.195963,QUERY___V4_1660_23:0.091679,QUERY___OTU_44201_8:0.079449):0.0,((((QUERY___New.CleanUp.ReferenceOTU7274:0.18963,QUERY___OTU_48312_6:0.224299,QUERY___OTU_65259_4:0.135744,QUERY___OTU_73943_3:0.294127):0.0,((QUERY___OTU_27350_23:0.049787,(GQ149767_Rhytidocystis_C_Rhyti:0.10811324437568758,DQ273988_Rhytidocystis_C_Rhyti:0.18865570658056294):0.0847807538827796):0.0847807538827796,(U83331_Rhytidocystis_C_Rhytido:0.23947419060021852,JQ242602_Rhytidocystis_E_Rhyti:0.14573676396189747):0.053878069475740004):0.06295310999552883):0.06295310999552883,((QUERY___V4_5327_7:0.078695,QUERY___OTU_35331_12:0.180733,QUERY___OTU_175214_1:0.458501):0.0,GU823445_Rhytidocystis_E_Rhyti:0.05575752628407448):0.05575752628407448):0.017183275438484136,((QUERY___V4_6283_5:0.347165,QUERY___OTU_60713_4:0.044702,QUERY___OTU_19326_63:0.0674,QUERY___OTU_64901_4:0.086144,QUERY___109985:0.26166,QUERY___182565:0.05658,QUERY___129835:0.034797,QUERY___OTU_67222_3:0.429455):0.0,AB000912_Margolisiella_C_Margo:0.10692528760335646):0.10692528760335646):0.05287495203012549):0.05287495203012549,((QUERY___V4_9237_2:0.072703,((((QUERY___New.CleanUp.ReferenceOTU18529:0.143292,QUERY___OTU_91820_2:0.124565,QUERY___2300161:0.478313,QUERY___OTU_44457_8:0.104471):0.0,(((QUERY___OTU_40232_9:0.023511,QUERY___OTU_567914_1:0.010112,QUERY___OTU_117132_2:0.039114,QUERY___OTU_105425_2:0.038173,QUERY___OTU_604027_1:0.103398,QUERY___OTU_57473_5:0.105116,QUERY___OTU_84591_2:0.025739,QUERY___OTU_89551_2:0.06165,QUERY___OTU_89622_2:0.008969,QUERY___OTU_80720_3:0.07678,QUERY___OTU_73004_3:0.036011,QUERY___OTU_384125_1:0.018072,QUERY___OTU_38660_10:0.143203,QUERY___OTU_473801_1:0.149782,QUERY___OTU_25109_30:0.124588,QUERY___OTU_21814_44:0.107276,QUERY___OTU_266622_1:0.179144,QUERY___OTU_25146_30:0.128453,QUERY___OTU_116795_2:0.31593,QUERY___OTU_52013_6:0.007734,QUERY___OTU_93763_2:0.058169,QUERY___OTU_64859_4:0.007792,QUERY___OTU_27577_23:0.356411,QUERY___OTU_67912_3:1.0E-6,QUERY___OTU_246537_1:0.152588,QUERY___OTU_376184_1:0.011181,QUERY___OTU_530941_1:0.309822):0.0,AY046819_Aggregata_E_Aggregati:0.10059515779233463):0.10059515779233463,((QUERY___OTU_9463_391:0.315937,QUERY___2070598:0.40925,QUERY___155914:0.296087,QUERY___OTU_16101_108:0.212833):0.0,((AY046854_Aggregata_C_Aggregati:0.14196779830624137,((QUERY___2268567:0.744126,QUERY___2269838:0.762386,QUERY___1509484:0.658435,QUERY___OTU_75283_3:0.254681):0.0,AY046735_Aggregata_E_Aggregati:0.004910611194221311):0.004910611194221311):0.03441423546652041,((QUERY___OTU_96044_2:0.286432,QUERY___OTU_46781_7:0.187833,QUERY___OTU_88415_2:0.317722,QUERY___OTU_19897_58:1.0E-6):0.0,((((QUERY___OTU_7683_597:0.433701,QUERY___OTU_9935_352:0.481592,QUERY___OTU_40469_9:0.674067,QUERY___OTU_65342_4:0.538075,QUERY___OTU_198811_1:0.6287,QUERY___OTU_45739_7:0.278624,QUERY___278930:0.563688,QUERY___OTU_50043_6:0.303423,QUERY___75510:0.423448,QUERY___22184:0.319789):0.0,KC188343_Aggregata_C_Aggregati:0.023252993173580608):0.023252993173580608,((QUERY___OTU_94645_2:0.320545,QUERY___OTU_38939_10:0.295629,QUERY___OTU_10985_283:0.381445,QUERY___1289530:0.394508,QUERY___18246:0.03649,QUERY___202271:0.40826,QUERY___233240:0.347817,QUERY___195040:0.295346,QUERY___OTU_89367_2:0.258281,QUERY___225422:0.339992,QUERY___38804:0.441535,QUERY___197173:0.477411,QUERY___38453:0.42706):0.0,DQ096838_Aggregata_C_Aggregati:0.05286401611312517):0.05286401611312517):0.11753448562822626,((QUERY___OTU_6538_809:0.280326,QUERY___OTU_145542_1:0.330787,QUERY___OTU_27632_23:0.354472,QUERY___OTU_3804_1921:0.396719,QUERY___OTU_26879_25:0.360787,QUERY___OTU_242071_1:0.277296,QUERY___74484:0.483298,QUERY___59366:0.371433,QUERY___2795939:0.440147,QUERY___210469:0.632592):0.0,(((QUERY___354117:0.331715,QUERY___741160:0.288314,QUERY___800076:0.278299,QUERY___213146:0.312164,QUERY___154655:0.433556,QUERY___2946979:0.265866,QUERY___39248:0.343472,QUERY___20871:0.400644,QUERY___1502245:0.321231,QUERY___1230410:0.368107,QUERY___7095:0.342563,QUERY___1718196:0.293297,QUERY___2363963:0.272837,QUERY___149344:0.343737,QUERY___1321267:0.462763,QUERY___1278907:0.370095,QUERY___121067:0.481775,QUERY___26428:0.832579,QUERY___10261:0.588887,QUERY___10335:0.255635,QUERY___160824:0.278683):0.0,DQ096837_Aggregata_C_Aggregati:0.10128294660326628):0.10128294660326628,(QUERY___238634:0.577448,KC188342_Aggregata_C_Aggregati:0.04423677818248211):0.04423677818248211):0.054367337869926924):0.054367337869926924):0.17828212250736353):0.17828212250736353):0.09391223700556248):0.09391223700556248):0.12054676346566945):0.12054676346566945,(((QUERY___V4_19465_2:0.176908,QUERY___OTU_612736_1:0.187036,QUERY___OTU_500439_1:0.231227,QUERY___OTU_20493_53:0.101678,QUERY___OTU_80097_3:0.137306,QUERY___OTU_23121_37:0.071938,QUERY___OTU_119433_2:0.1254,QUERY___OTU_30996_17:0.11618):0.0,(JQ242305_Vitrella_E_Vitrella:0.046614235956546866,((QUERY___OTU_29427_19:0.138847,QUERY___OTU_35948_12:0.083338):0.0,(GQ483811_Vitrella_E_Vitrella:0.15238332851485833,(((QUERY___OTU_22960_38:0.106561,QUERY___OTU_13937_158:0.099329,QUERY___OTU_269429_1:0.220312,QUERY___OTU_54332_5:0.20708):0.0,GQ483768_Vitrella_E_Vitrella:0.07072808993071047):0.07072808993071047,(QUERY___OTU_22010_43:0.20207,(JF972289_Vitrella_E_Vitrella:0.29102880181018237,((QUERY___112663:0.204374,QUERY___OTU_31445_16:0.112596,QUERY___2467525:0.056407):0.0,(((QUERY___OTU_50025_6:0.313268,QUERY___81342:0.218986,QUERY___177129:0.239,QUERY___85904:0.274864):0.0,DQ174732_Brassicaformis_C_Vitr:0.032821001520068345):0.032821001520068345,GU072516_Vitrella_E_Vitrella:0.03441438746331755):0.023583338546879516):0.023583338546879516):0.0014426375233610378):0.0014426375233610378):0.014862899545326892):0.011738517939931938):0.011738517939931938):0.04812530430524463):0.04812530430524463,((((((((QUERY___AB695489.1.1762:0.010124,QUERY___New.CleanUp.ReferenceOTU12594:0.039357,QUERY___OTU_18985_66:0.12232,QUERY___OTU_35563_12:0.094024,QUERY___216992:0.115513,QUERY___OTU_532688_1:0.213696,QUERY___197352:0.19085,QUERY___OTU_24094_33:0.099309,QUERY___OTU_19503_61:0.137113,QUERY___OTU_13729_164:0.135098,QUERY___45625:0.110632,QUERY___137025:0.094217,QUERY___OTU_23542_35:0.108922,QUERY___1444472:0.212177):0.0,(GU825508_Edax_E_Alphamonas:0.015706784800155037,((QUERY___New.CleanUp.ReferenceOTU8149:0.040556,QUERY___1635564:0.284436,QUERY___OTU_546610_1:0.312023,QUERY___OTU_548740_1:0.229998,QUERY___OTU_113721_2:0.341216,QUERY___OTU_93187_2:0.194892,QUERY___OTU_51172_6:0.652811):0.0,(GU969082_Edax_E_Alphamonas:0.011037177447791499,((QUERY___OTU_32225_15:0.865923,QUERY___OTU_68504_3:0.861255):0.0,AB695489_Edax_E_Alphamonas:0.0098905414807335):0.0098905414807335):0.049396984203483534):0.049396984203483534):0.009451575292997986):0.009451575292997986,((QUERY___New.CleanUp.ReferenceOTU23491:0.293253,QUERY___OTU_31104_17:0.160361,QUERY___OTU_18001_77:0.110947,QUERY___OTU_43819_8:0.079798,QUERY___78121:0.12699,QUERY___OTU_13689_165:0.152952,QUERY___OTU_73153_3:0.110963):0.0,GU067926_Edax_E_Alphamonas:0.00815214062405954):0.00815214062405954):0.011564969728106982,((((KC488074_SLA_E_Alphamonas:0.010208135610202005,((KC486470_SLA_E_Alphamonas:0.013781397730859197,(KC488028_SLA_E_Alphamonas:0.01156535744806723,(((KC486592_SLA_E_Alphamonas:0.02152474198650334,((KC486642_SLA_E_Alphamonas:0.021213725422852974,KC486463_SLA_E_Alphamonas:0.025493338278394857):0.018170981185526604,KC487817_SLA_E_Alphamonas:0.017220784552455504):0.010524054581947502):0.0061826676737879276,KC487676_SLA_E_Alphamonas:0.021956224590981545):0.006774998157992269,((KC487988_SLA_E_Alphamonas:0.01589197986496536,(((QUERY___OTU_113863_2:0.203084,KC488075_SLA_E_Alphamonas:0.040718071701393944):0.040718071701393944,KC487839_SLA_E_Alphamonas:0.03181214968565762):0.015232109485508145,KC487954_SLA_E_Alphamonas:0.01486900790260505):0.015081864875112759):0.006367791191004724,KC486593_SLA_E_Alphamonas:0.03782042355595463):0.006475674380684896):0.011126394367031903):0.006955231513914325):0.0011340782602853527,((KC487880_SLA_E_Alphamonas:0.009810450705472153,(KC486695_SLA_E_Alphamonas:0.024228869774244034,KC486062_SLA_E_Alphamonas:0.01767330482283837):0.007181556408751178):0.004253993555556893,KC488125_SLA_E_Alphamonas:0.01773536870852331):0.0022156341449522834):0.004912624513893627):0.001492523785971031,((((QUERY___OTU_71363_3:0.283226,QUERY___OTU_409792_1:0.265936,QUERY___OTU_31788_16:0.164911,QUERY___229453:0.286248):0.0,KC488142_SLA_E_Alphamonas:0.004644045396109919):0.004644045396109919,KC487673_SLA_E_Alphamonas:0.008483121419323251):0.0022252071796952638,KC487364_SLA_E_Alphamonas:0.00414625503949962):1.07664904997078E-6):1.07664904997078E-6,(KC486547_SLA_E_Alphamonas:0.02215827049345858,KC487630_SLA_E_Alphamonas:0.031062429477045392):1.07664904997078E-6):0.0020789924355934827,(((((QUERY___EF024016.1.1768:0.28564,QUERY___New.CleanUp.ReferenceOTU5155:0.328652,QUERY___New.CleanUp.ReferenceOTU20819:0.297129,QUERY___New.CleanUp.ReferenceOTU12368:0.306684,QUERY___New.CleanUp.ReferenceOTU7522:0.223501,QUERY___New.CleanUp.ReferenceOTU18601:0.310395,QUERY___New.CleanUp.ReferenceOTU16433:0.292641,QUERY___New.CleanUp.ReferenceOTU16424:0.232133):0.0,KC486121_SLA_E_Alphamonas:0.014200124993928443):0.014200124993928443,(KC487820_SLA_E_Alphamonas:0.003342922900946847,KC486529_SLA_E_Alphamonas:0.025239526066465946):0.008826900984033346):0.00720601986982594,(((QUERY___OTU_193244_1:0.152179,QUERY___83361:0.079924,QUERY___OTU_50531_6:0.101226,QUERY___151413:0.130939):0.0,KC487575_SLA_E_Alphamonas:0.004961934180105892):0.004961934180105892,(KC488019_SLA_E_Alphamonas:0.044084699642955506,(KC486076_SLA_E_Alphamonas:0.035044786982928566,KC486818_SLA_E_Alphamonas:0.016815814983245015):0.007968043356131129):0.004293173484018133):0.003228640787091275):1.07664904997078E-6,KC487197_SLA_E_Alphamonas:0.003857700010966843):0.0028302428296223927):0.02626641059969308):0.007091830747675249,AM072916_Edax_E_Alphamonas:0.038191823441823446):0.01682463405200202,(QUERY___New.CleanUp.ReferenceOTU17056:0.162232,(FJ765407_BAVI_E_BAVI:0.08151566780065822,((QUERY___New.CleanUp.ReferenceOTU7254:0.036975,QUERY___New.CleanUp.ReferenceOTU22467:0.019668,QUERY___New.CleanUp.ReferenceOTU21148:0.028385,QUERY___New.CleanUp.ReferenceOTU2551:0.358967,QUERY___OTU_126106_2:0.18074):0.0,AB721062_BAVI_E_BAVI:0.0348809586104135):0.0348809586104135):0.008583118872229031):0.008583118872229031):0.013753904956906031,(((AF372785_Chromera_E_Chromera:0.19671985414685705,(QUERY___New.CleanUp.ReferenceOTU2959:0.21773,(((QUERY___V4_18084_2:0.052053,QUERY___V4_3108_9:0.062576,QUERY___V4_5964_2:0.065254,QUERY___V4_5369_4:0.06314,QUERY___V4_14225_2:0.049674,QUERY___V4_11735_2:0.075218,QUERY___V4_8237_2:0.066511,QUERY___V4_4911_7:0.076414,QUERY___OTU_94445_2:0.109515,QUERY___OTU_543115_1:0.228712,QUERY___OTU_56614_5:0.109076):0.0,KC486858_Chromera_E_Chromera:0.04700529483558686):0.04700529483558686,(QUERY___V4_13380_2:0.043304,(((QUERY___New.CleanUp.ReferenceOTU89:0.036504,QUERY___V4_4587_4:0.079996,QUERY___V4_12059_2:0.095304,QUERY___V4_5381_5:0.078639,QUERY___New.CleanUp.ReferenceOTU4599:0.253258,QUERY___OTU_79485_3:0.371799,QUERY___OTU_60201_4:0.482965,QUERY___OTU_95483_2:0.361836):0.0,JN986788_Velia_C_Chromera:0.05991809970815496):0.05991809970815496,((QUERY___V4_19377_2:0.080735,QUERY___V4_15727_2:0.039192,QUERY___V4_11382_2:0.088505,QUERY___V4_114_376:0.04238,QUERY___V4_3712_4:0.104486,QUERY___V4_5561_4:0.098987,QUERY___V4_9732_2:0.115563,QUERY___New.CleanUp.ReferenceOTU11109:0.042876,QUERY___New.CleanUp.ReferenceOTU21056:0.056542,QUERY___New.CleanUp.ReferenceOTU6644:0.038146,QUERY___New.CleanUp.ReferenceOTU1252:0.12187,QUERY___209539:0.616074):0.0,AB721060_Velia_E_Chromera:0.018099209823264392):0.018099209823264392):0.019020701113775865):0.019020701113775865):0.015355114495872301):0.015355114495872301):0.019336168315242416,(((QUERY___V4_4509_4:0.104966,QUERY___OTU_15890_112:0.102249,QUERY___OTU_127537_2:0.176946,QUERY___198986:0.134551):0.0,(((QUERY___OTU_166106_1:0.139391,((QUERY___8324:1.0E-6,GQ411073_Hep_C_Colpodella:0.028410074625034816):0.028410074625034816,(JN245625_Hep_C_Colpodella:1.07664904997078E-6,(QUERY___New.CleanUp.ReferenceOTU16758:0.029913,AY817009_Hep_E_Colpodella:0.009012411347182028):0.009012411347182028):0.06703814684866358):0.04963990381386507):0.04963990381386507,((QUERY___V4_17964_2:0.164368,QUERY___V4_5151_2:0.008704,QUERY___OTU_20150_56:0.290419,QUERY___84899:0.264894,QUERY___52453:0.19575,QUERY___OTU_55111_5:0.125689,QUERY___OTU_13385_174:0.105536):0.0,EF025008_Hep_E_Colpodella:0.07303796344378133):0.07303796344378133):0.028265487681500744,(JX624256_Mosquito_C_Colpodella:0.20756512951776884,((QUERY___OTU_53764_5:0.16344,QUERY___OTU_453402_1:0.200568,QUERY___OTU_54944_5:0.205021,QUERY___OTU_77625_3:0.216424):0.0,(((QUERY___New.CleanUp.ReferenceOTU12988:0.063207,QUERY___OTU_46295_7:0.184054,QUERY___OTU_186299_1:0.310261,QUERY___OTU_25518_28:0.246501,QUERY___OTU_36810_11:0.227239,QUERY___OTU_63119_4:0.225899,QUERY___236466:0.23485,QUERY___OTU_88356_2:0.227454,QUERY___OTU_82607_3:0.244397,QUERY___OTU_82747_3:0.248524,QUERY___OTU_75028_3:0.498858):0.0,AJ697751_Struthionis_C_Colpode:0.07411433202759958):0.07411433202759958,(((QUERY___New.CleanUp.ReferenceOTU8355:0.103515,QUERY___639015:1.0E-6):0.0,AY142075_ATCC50594_C_Colpodell:0.10747077646437053):0.10747077646437053,((QUERY___OTU_84800_2:0.655341,((AJ965111_Tetrahymenae_E_Colpod:0.11911596305937948,AJ965114_Tetrahymenae_E_Colpod:0.02017744529410539):0.05018890630389099,(AJ965011_Tetrahymenae_E_Colpod:0.1254996894800183,((QUERY___2811895:0.009147,QUERY___46689:0.10081,QUERY___OTU_114628_2:0.361376,QUERY___OTU_88801_2:0.840242,QUERY___OTU_121113_2:0.61036):0.0,AF330214_Tetrahymenae_C_Colpod:0.010458456853857144):0.010458456853857144):0.04592161000273081):0.02269489899415531):0.02269489899415531,(((QUERY___OTU_24051_33:0.334089,QUERY___OTU_43288_8:0.563365):0.0,((QUERY___2938226:0.207945,(JQ480030_Struthinionis_E_Colpo:0.07443404160137003,(QUERY___50315:0.232369,(EF100376_Struthinionis_E_Colpo:0.002189844117239746,EF100219_Struthinionis_E_Colpo:0.07058819231715417):0.01524733470927251):0.01524733470927251):0.017333981639179305):0.017333981639179305,(EF100393_Struthinionis_E_Colpo:0.0496805576974583,AF372786_Struthinionis_E_Colpo:0.11103011607749233):0.04634039029204612):0.008722775694164686):0.008722775694164686,AY816993_Struthinionis_E_Colpo:0.11530442145338722):0.026875504825453582):0.029024821985732686):0.0466012998856232):0.01950687509666808):0.01950687509666808):0.015383508566330332):0.0575001425531339):0.0575001425531339,((QUERY___V4_2918_8:1.0E-6,JF972028_Chromera_E_Chromera:0.06671497201496272):0.06671497201496272,(QUERY___V4_11018_2:0.093505,((EF100214_Voromonas_E_Voromonas:0.09536911177691887,((QUERY___OTU_33446_14:0.345111,QUERY___OTU_13635_167:0.130726,QUERY___OTU_61167_4:0.119381,QUERY___OTU_11340_263:0.138724,QUERY___OTU_44134_8:0.20446,QUERY___OTU_9147_416:0.158174,QUERY___OTU_102164_2:0.194814,QUERY___2332:0.213858,QUERY___85000:0.208527,QUERY___OTU_612860_1:0.230953,QUERY___8670:0.280502,QUERY___78043:0.056726,QUERY___2309569:0.046543,QUERY___155718:0.02738,QUERY___OTU_25517_28:0.161284,QUERY___2200686:0.027574):0.0,AF280076_Pontica_C_Voromonas:0.028642385457891363):0.028642385457891363):0.03138614151826835,(QUERY___OTU_333268_1:0.129578,AB721057_Voromonas_E_Voromonas:0.046470494556328644):0.046470494556328644):0.0316352091127899):0.0316352091127899):0.01002884718096594):0.019374269462002262):0.019700892692837892,(((QUERY___New.CleanUp.ReferenceOTU3190:0.408481,(FJ410710_BACO_E_BACO:0.05182963313184642,HE655173_BACO_E_BACO:0.006746568586768739):0.04099859929653328):0.04099859929653328,(QUERY___156366:0.169075,AY919682_BACO_E_BACO:0.008444792410916776):0.008444792410916776):0.03675761839559989,(((QUERY___OTU_243909_1:0.175931,QUERY___OTU_94451_2:0.320874,QUERY___OTU_26875_25:0.281816,QUERY___OTU_26759_25:0.195493,QUERY___OTU_74845_3:0.20236,QUERY___OTU_22912_38:0.18749,QUERY___OTU_381290_1:0.285764,QUERY___10399:0.18501,QUERY___OTU_106672_2:0.178263):0.0,DQ244031_BACO_E_BACO:0.017737501644545076):0.017737501644545076,(((JX141342_BACO_E_BACO:0.1044537031432785,FJ410741_BACO_E_BACO:1.07664904997078E-6):0.055797877029405515,(KC315835_BACO_E_BACO:0.026886010028094272,FJ765390_BACO_E_BACO:0.12270364571409069):0.005135481753028419):0.00297393292282452,((QUERY___OTU_446113_1:0.140799,QUERY___29966:0.120271):0.0,(FJ410603_BACO_E_BACO:0.04510907227416647,(QUERY___V4_2122_14:0.114451,(AF372772_BACO_E_BACO:0.029583035069231725,(FJ410541_BACO_E_BACO:0.0700616310801741,(FJ410621_BACO_E_BACO:0.040349184163993246,((QUERY___OTU_125855_2:0.366692,QUERY___OTU_42155_8:0.270213,QUERY___OTU_576786_1:0.246125,QUERY___OTU_71214_3:0.283596,QUERY___OTU_118121_2:0.264221,QUERY___OTU_57366_5:0.240832,QUERY___OTU_23207_37:0.125654,QUERY___OTU_19646_60:0.134649,QUERY___195749:0.087249,QUERY___230344:0.090755,QUERY___OTU_122820_2:0.238859,QUERY___OTU_116819_2:0.337319,QUERY___OTU_14445_145:0.252347):0.0,DQ244027_BACO_E_BACO:0.0024466658995121447):0.0024466658995121447):0.004087920392183158):0.0061848948799834115):0.010295129760556096):0.010295129760556096):0.01710616820178729):0.01710616820178729):0.004282506674214721):0.006941084762654091):0.020997284453340637):0.019564252178315217):0.017094083774742155,(((((((Dinoflagellata_M88521_Symbiodi:0.06946472918361152,Dinoflagellata_AJ535392_Alexan:0.18869832955015833):0.014942179902928149,Dinoflagellata_AF077055_Pfiest:0.051912860998797494):0.004934920011569467,(Dinoflagellata_AJ415519_Proroc:0.016991543658450747,Dinoflagellata_AB183672_Akashi:0.05581788388226294):0.008219260435162235):0.015092162162248486,(Dinoflagellata_DQ146405_Syndin:0.14982238823905092,(Dinoflagellata_AF022200_Noctil:0.14680934534119428,(Ellobiopsis_FJ593708_Ellobiops:0.4399534118605587,Thalassomyces_AY340590_Thalass:0.3220738041515571):0.2805184382849544):0.029064750291918223):0.004430896233658518):0.019867620428640025,Dinoflagellata_FJ440626_Ichthy:0.24376493301289257):0.013823466305030443,((FJ832163_Filipodium_C_Apicompl:0.7197233949443576,AY196708_Playproteum_C_Apicomp:0.689142913666796):0.19336145021007925,(Perkinsidae_EF675616_Rana_sphe:0.1339256634902644,(X_Cell_Parasite_GU296508_X_Cel:0.3074426329069444,Perkinsidae_L07375_Perkinsus_s:0.0537091651001863):0.05107117980459315):0.03918360109892423):0.024711614919403067):0.013826848596274127,((((((Hyphochytriales_X80344_Hyphoch:0.07160996146840676,(((((Synurales_U73228_Mallomonas_ca:0.06625702249957495,Chrysophyceae_AF109323_Paraphy:0.05444650280101264):0.053618635517915306,Eustigmatales_M87328_Nannochlo:0.11034084591688659):0.01618122730180761,(Raphidophyceae_L42529_Heterosi:0.08495789292393939,((Xanthophyceae_U41646_Vaucheria:0.2595293725529425,Phaeothamniophyceae_AM490831_P:0.07474946223622424):0.046193856937320234,(Phaeophycee_X53987_Fucus_gardn:0.08361363811476147,Schizocladia_AB085614_Schizocl:0.10765568616323344):0.057830014564642734):0.03665972387011689):0.018236688710248534):0.011309987233441088,Pelagophyceae_U14389_Pelagomon:0.1303083548369489):0.010480320697219617,(Dictyochophyceae_AB081517_Pedi:0.16448701727444973,(Diatomea_M87325_Bacillaria_pax:0.11649879804893724,Bolidomonas_AF167153_Bolidomon:0.07380935483452304):0.052385513855883685):0.022274374196632616):0.033526586500454876):0.020452397045317015,Peronosporomycetes_M32705_Achl:0.16280245463330276):0.029854329958892152,((Bicosoecida_L27633_Cafeteria_r:0.3197307258457368,(Blastocystis_AB091240_Blastocy:0.41456739087318156,MAST3_HM163290_Solenicola_seti:0.13394830149260256):0.032089616896091105):0.029316556798320608,Labyrinthulomycetes_AB022110_T:0.3421798566550577):0.020460089039172093):0.12949917993207877,(Colponemida_KF651064_Colponema:0.045449209016846216,Colponemida_KF651083_Colponema:0.04307262084645402):0.05167382093094261):0.0350508331519378,Colponemida_KF651077_Acavomoni:0.12900992243129633):0.011819309105186027,((Ciliophora_U17354_Ichthyophthi:0.3634572659641902,Ciliophora_AB252009_Paramecium:0.19610406164291855):0.11465849348359901,(Ciliophora_X53485_Oxytricha_qu:0.01252304861225977,Ciliophora_KC193240_Sterkiella:0.017147619026432647):0.1445553663078465):0.1896836773404061):0.039632960117691726):0.013120523988130602):0.01671446206814563):0.017638010924475686):0.01445233751502553,(QUERY___New.CleanUp.ReferenceOTU3230:0.166472,((((FJ459738_Xiphocephalus_C_TG1:0.32707663616743243,(QUERY___31970:0.116661,(FJ459761_Xiphocephalus_C_TG1:0.008499664255190137,FJ459763_Xiphocephalus_C_TG1:0.09070729340988062):0.037453837159634816):0.037453837159634816):0.019319021158598775,(HQ910384_Xiphocephalus_E_TG1:0.22606265010455834,HQ910371_Xiphocephalus_E_TG1:0.03961049476980452):0.012271513208338206):0.07772980307699157,(QUERY___OTU_36969_11:0.353844,((((AY969144_SOIL2_E_TG1:0.1902102054916533,((QUERY___New.CleanUp.ReferenceOTU16643:0.052866,(((DQ176427_Monocystis_C_TG1:0.06933192662018384,(HE655224_Monocystis_E_TG1:0.1517359934096694,GU320208_Monocystis_C_TG1:0.1886105170391416):0.01224606456127069):0.05186238779963157,((((QUERY___New.CleanUp.ReferenceOTU9273:0.039187,AY179988_ANOX1_E_TG1:0.03558439146864549):0.03558439146864549,((QUERY___New.CleanUp.ReferenceOTU7297:0.041073,QUERY___New.ReferenceOTU339:0.045339,QUERY___New.CleanUp.ReferenceOTU2465:0.064248):0.0,AF372777_Monocystis_E_TG1:0.09238592529690404):0.09238592529690404):0.014147456769767138,((HM228091_Monocystis_E_TG1:0.1697566134635395,JQ480046_Monocystis_E_TG1:0.023049689236925238):0.013388176828190466,((((QUERY___EF024067.1.1737:0.01422,QUERY___New.CleanUp.ReferenceOTU4587:0.06617,QUERY___New.CleanUp.ReferenceOTU13403:0.038525,QUERY___New.ReferenceOTU552:0.044449,QUERY___OTU_102222_2:1.069643):0.0,EF024507_Monocystis_E_TG1:0.20021575753343174):0.20021575753343174,FJ459756_Monocystis_C_TG1:0.20871724786160223):0.07263599819863963,((QUERY___New.CleanUp.ReferenceOTU8452:0.054892,AY821921_Monocystis_E_TG1:0.031873058802091875):0.031873058802091875,(EF024174_Monocystis_E_TG1:0.10365829496415468,(AY605220_Monocystis_E_TG1:0.0820584639488965,(((QUERY___OTU_30376_18:1.0E-6,AH008869_Monocystis_C_TG1:0.07084609618684796):0.07084609618684796,AF457127_Monocystis_C_TG1:0.07628621748020563):0.016461880228687668,(EF024426_Monocystis_E_TG1:0.2796364124220915,(QUERY___New.ReferenceOTU439:0.041445,EF024854_Monocystis_E_TG1:0.012119967013263244):0.012119967013263244):0.07506844492987028):0.009290577057074183):0.009470689778652298):0.06556405881157207):0.008821076268518137):0.022426419492126197):0.006849136919455971):0.014521391983567073,(((QUERY___New.ReferenceOTU167:0.07523,QUERY___New.CleanUp.ReferenceOTU18115:0.066569,QUERY___New.CleanUp.ReferenceOTU11234:0.055651,QUERY___New.CleanUp.ReferenceOTU10460:0.037697,QUERY___New.CleanUp.ReferenceOTU21465:0.086222,QUERY___New.ReferenceOTU462:0.089635,QUERY___New.CleanUp.ReferenceOTU13244:0.054251,QUERY___New.CleanUp.ReferenceOTU13036:0.051237,QUERY___New.CleanUp.ReferenceOTU16644:0.033488):0.0,EF024338_Monocystis_E_TG1:0.015405739614541968):0.015405739614541968,EF024102_Monocystis_E_TG1:0.06515264967572088):0.02277574265071121):0.018284532237445323):0.030709349895587525,((((QUERY___New.CleanUp.ReferenceOTU13960:0.036926,QUERY___New.CleanUp.ReferenceOTU12772:0.085178,QUERY___New.CleanUp.ReferenceOTU22832:0.035074,QUERY___New.CleanUp.ReferenceOTU12152:0.050256,QUERY___New.ReferenceOTU514:0.023287):0.0,EF024539_Monocystis_E_TG1:0.0776976320821849):0.0776976320821849,((QUERY___New.CleanUp.ReferenceOTU17439:0.032503,QUERY___New.CleanUp.ReferenceOTU14174:0.039687,QUERY___New.CleanUp.ReferenceOTU19655:0.042802,QUERY___New.CleanUp.ReferenceOTU6448:0.077099,QUERY___New.CleanUp.ReferenceOTU7685:0.089617,QUERY___New.ReferenceOTU20:0.093866):0.0,EF024828_Monocystis_E_TG1:0.03448963726545183):0.03448963726545183):0.05104222854355476,((QUERY___New.CleanUp.ReferenceOTU6274:0.028944,QUERY___New.CleanUp.ReferenceOTU15039:0.071448,QUERY___New.CleanUp.ReferenceOTU1710:0.069263,QUERY___New.CleanUp.ReferenceOTU10167:0.034351,QUERY___New.CleanUp.ReferenceOTU22489:0.049514,QUERY___New.CleanUp.ReferenceOTU12557:0.055925,QUERY___New.CleanUp.ReferenceOTU13436:0.065415,QUERY___New.CleanUp.ReferenceOTU21904:0.082677,QUERY___New.CleanUp.ReferenceOTU3252:0.086449,QUERY___New.CleanUp.ReferenceOTU8837:0.081876,QUERY___New.CleanUp.ReferenceOTU14621:0.071328,QUERY___New.CleanUp.ReferenceOTU12741:0.073073,QUERY___New.CleanUp.ReferenceOTU9286:0.060276,QUERY___New.CleanUp.ReferenceOTU13907:0.069796,QUERY___New.CleanUp.ReferenceOTU802:0.053522,QUERY___New.CleanUp.ReferenceOTU9674:0.048281,QUERY___New.CleanUp.ReferenceOTU1685:0.058449,QUERY___New.CleanUp.ReferenceOTU5751:0.04227,QUERY___New.CleanUp.ReferenceOTU12004:0.047289,QUERY___New.CleanUp.ReferenceOTU11713:0.04399):0.0,EF024769_Monocystis_E_TG1:0.09465666050833986):0.09465666050833986):0.043610890288260026):0.04551659659780865):0.04551659659780865,((((QUERY___New.CleanUp.ReferenceOTU9169:0.023264,QUERY___New.CleanUp.ReferenceOTU1188:0.019534,QUERY___New.CleanUp.ReferenceOTU15822:0.040816,QUERY___New.CleanUp.ReferenceOTU12442:0.056164,QUERY___New.CleanUp.ReferenceOTU3510:0.058152):0.0,EF100322_ANOX1_E_TG1:0.03228395504474344):0.03228395504474344,EF100396_ANOX1_E_TG1:0.19101287858997487):0.06164200714457623,(JQ480025_Hoplorhynchus_E_TG1:0.09478095924319241,(FJ459759_Pyxinia_C_TG1:1.4787254628820992,FJ459750_Hyplorynchus_C_TG1:0.2691068941110041):0.0773996759348195):0.036774703412828305):0.021533341147263376):0.013561458373083975):0.025492951958867114,(((AF129883_Ophryocystis_C_TG1:0.1476130750305021,((((QUERY___New.CleanUp.ReferenceOTU5530:0.076517,QUERY___New.CleanUp.ReferenceOTU14962:0.079446,QUERY___New.CleanUp.ReferenceOTU23788:0.09224):0.0,AY490099_Ophryocystis_C_TG1:0.023247611256526093):0.023247611256526093,((QUERY___New.CleanUp.ReferenceOTU18385:0.032242,QUERY___New.CleanUp.ReferenceOTU20132:0.010159):0.0,EF586111_Ophryocystis_E_TG1:0.028988339277427767):0.028988339277427767):0.03573559327110168,((HM228342_Neogregarinorida_E_TG:0.12969612586702384,(((QUERY___New.CleanUp.ReferenceOTU8690:0.0343,QUERY___FJ459755.1.1698:0.015998,QUERY___New.CleanUp.ReferenceOTU17710:0.022304,QUERY___New.CleanUp.ReferenceOTU17442:0.011894,QUERY___New.CleanUp.ReferenceOTU11264:0.042835,QUERY___New.CleanUp.ReferenceOTU4229:0.014246,QUERY___New.CleanUp.ReferenceOTU12090:0.037943,QUERY___New.CleanUp.ReferenceOTU17599:0.028409,QUERY___New.CleanUp.ReferenceOTU3524:0.013147,QUERY___F4UF0K402F87Z3|LTR_ARC_Ev9|ARC:0.308628):0.0,FJ459755_Psychodiella_C_TG1:0.051060960027600494):0.051060960027600494,(AY689716_Neogregarinorida_E_TG:0.06820318093596901,((QUERY___New.CleanUp.ReferenceOTU20689:0.033557,QUERY___New.CleanUp.ReferenceOTU600:0.050192,QUERY___New.CleanUp.ReferenceOTU7348:0.062296,QUERY___New.CleanUp.ReferenceOTU20057:0.087773,QUERY___New.CleanUp.ReferenceOTU12783:0.042726,QUERY___New.CleanUp.ReferenceOTU20894:0.063922,QUERY___New.CleanUp.ReferenceOTU1457:0.083574):0.0,(EF666482_Ascogregarina_C_TG1:0.027776945735515726,DQ462459_Ascogregarina_C_TG1:0.07161648545108103):0.021521228357219823):0.021521228357219823):0.01590303669239969):0.02943567125298942):1.07664904997078E-6,(QUERY___New.CleanUp.ReferenceOTU6613:0.050998,AY689757_Neogregarinorida_E_TG:0.09179722387993625):0.09179722387993625):0.013602297824782448):0.030422118629169347):0.04365132559211789,((((QUERY___New.CleanUp.ReferenceOTU1740:0.123736,QUERY___OTU_12609_204:0.411919,QUERY___204382:0.280929):0.0,AY334569_Mattesia_C_TG1:0.038273060724017614):0.038273060724017614,FN546182_Mattesia_C_TG1:0.0954359931063238):0.09365257527368884,(L31843_Mattesia_C_TG1:0.17563940021378013,AB748927_Mattesia_C_TG1:0.1677125964651465):0.041418554763460735):0.02360024839366011):0.01008239016464885,((AM409617_SOIL1_E_TG1:0.036501086584943755,AM409616_SOIL1_E_TG1:0.08506301193592258):0.05873593342812436,((QUERY___1870510:0.220661,QUERY___120175:0.199709):0.0,GQ329865_Psychodiella_C_TG1:0.1791023365873323):0.1791023365873323):0.05371040234780019):0.026983042972758213):0.04269190928657676,FJ459739_Geneiorhynchus_C_TG1:0.183354107215479):0.0377884338657129,((QUERY___New.ReferenceOTU326:0.031426,QUERY___New.CleanUp.ReferenceOTU10135:0.034064,QUERY___AB275014.1.1693:0.023536,QUERY___New.CleanUp.ReferenceOTU19856:0.058634,QUERY___New.CleanUp.ReferenceOTU21337:0.072226):0.0,AB275014_ANOX2_E_TG1:0.10012483468618977):0.10012483468618977):0.02159512789053665):0.02159512789053665):0.05154110045825994,(((QUERY___201216:0.128492,QUERY___OTU_61556_4:0.349475,QUERY___96626:0.140243):0.0,((QUERY___OTU_86506_2:0.193141,EU162751_Andersoni_C_Cryptospo:3.8235268085443216E-4):3.8235268085443216E-4,JX948130_Andersoni_C_Cryptospo:0.04108696223454484):0.0384844158852857):0.0384844158852857,(((QUERY___OTU_57924_5:0.315083,QUERY___177896:0.203248,QUERY___2741182:0.277744,QUERY___1556007:0.153638):0.0,(((QUERY___111653:0.378092,QUERY___107366:0.327818,QUERY___827314:0.21417):0.0,DQ060422_Andersoni_C_Cryptospo:0.030982529232138737):0.030982529232138737,((AF108866_Andersoni_C_Cryptospo:0.012746666755716923,((AF316626_Andersoni_C_Cryptospo:0.014809435310546732,HM116387_Andersoni_C_Cryptospo:0.017933577472284454):0.03330770707252867,FJ205700_Andersoni_E_Cryptospo:0.030263430938304456):0.00852487687941708):0.004074115256157065,((AB449820_Andersoni_C_Cryptospo:0.007063228597378295,(HQ603776_Andersoni_C_Cryptospo:0.04098717812225636,JX948125_Andersoni_C_Cryptospo:0.03771023328259817):0.0011859889760022226):0.010553595272540838,(AF093497_Andersoni_C_Cryptospo:1.07664904997078E-6,((QUERY___66009:0.671604,DQ520951_Andersoni_C_Cryptospo:0.08150796221158929):0.08150796221158929,((QUERY___28233:0.388279,QUERY___217579:0.397382):0.0,FD407740_Andersoni_C_Cryptospo:0.006537870061793582):0.006537870061793582):0.0014483113895797646):0.014594203674179247):0.011068720924583851):0.006418426959282402):0.006794421477436077):0.006794421477436077,(EU553590_Andersoni_C_Cryptospo:0.020489667970236658,(QUERY___OTU_23875_34:0.191263,((((QUERY___OTU_99003_2:0.274429,((QUERY___OTU_77132_3:0.193712,(((((JX644908_Parvum_C_Cryptosporid:0.022039485522101058,((JQ740103_Parvum_C_Cryptosporid:0.01919815893755666,((((AB369994_Parvum_C_Cryptosporid:0.11730776988760025,AB369993_Parvum_C_Cryptosporid:0.029782308043823216):0.03984814050968879,JX948126_Parvum_C_Cryptosporid:0.030540425522438203):0.016362394931169318,(((AAEE01000005_Parvum_C_Cryptosp:0.001085180731002392,AH008195_Parvum3_C_Cryptospori:0.001218434602883152):1.07664904997078E-6,((DQ067564_Parvum_C_Cryptosporid:0.09127950581367421,JX298602_Parvum_C_Cryptosporid:0.019813099332967158):0.017523286265179804,(QUERY___OTU_260380_1:0.251723,AAEL01000242_Parvum_C_Cryptosp:8.664309225614832E-4):8.664309225614832E-4):0.005989188489644287):1.07664904997078E-6,((AAEE01000003_Parvum_C_Cryptosp:9.429575483361389E-4,JF285332_Parvum_C_Cryptosporid:0.06574922263978981):0.003076010382438334,JX948128_Parvum_C_Cryptosporid:0.03366835475858508):0.003891067486136053):8.401536579671698E-4):0.0013714645243818433,((FJ039877_Parvum3_C_Cryptospori:0.0418753610630015,GQ368454_Parvum_C_Cryptosporid:1.07664904997078E-6):0.004083748094008687,(QUERY___174210:0.546731,(((QUERY___OTU_110775_2:0.223935,QUERY___OTU_55931_5:0.270811):0.0,DQ520950_Parvum_C_Cryptosporid:0.03575492047375682):0.03575492047375682,JX948123_Parvum_C_Cryptosporid:0.04444685504182935):0.001468641400643062):0.001468641400643062):1.07664904997078E-6):0.004064212305569022):0.005408270008732947,AF108860_Parvum_C_Cryptosporid:0.017622740754018432):0.003872445422778503):0.004292331455988597,(((QUERY___OTU_18299_73:0.270804,QUERY___OTU_5717_1034:0.184833,QUERY___OTU_79319_3:0.311798,QUERY___OTU_94312_2:0.312048):0.0,AF108862_Felis_C_Cryptosporidi:0.00152724560678575):0.00152724560678575,JQ312664_Felis_C_Cryptosporidi:0.047944542074286674):0.03569839108532997):0.01000489229909596,(((((QUERY___OTU_17019_91:0.32328,QUERY___OTU_158681_1:0.260051,QUERY___OTU_25893_27:0.463146,QUERY___OTU_19157_64:0.355239,QUERY___OTU_36239_12:0.492101,QUERY___226406:0.215167,QUERY___OTU_39872_9:0.403306,QUERY___OTU_100379_2:0.415061,QUERY___OTU_65327_4:0.243747):0.0,AF513227_Ubiquitum_C_Cryptospo:0.009229564747465101):0.009229564747465101,(EU546853_Suis_C_Cryptosporidiu:0.007850488375448352,EU546850_Suis_C_Cryptosporidiu:0.045476557118067445):0.03344702364074049):0.011228152907294299,((((JF710254_Suis_C_Cryptosporidiu:0.017402511331050276,((AB449851_Suis_C_Cryptosporidiu:1.07664904997078E-6,AB449849_Suis_C_Cryptosporidiu:0.002166997817942948):1.07664904997078E-6,AB449822_Suis_C_Cryptosporidiu:0.002122746160188091):1.07664904997078E-6):1.07664904997078E-6,(AY462232_Cervine_C_Cryptospori:0.02217471853759986,AB694733_Suis_C_Cryptosporidiu:0.023101744088413152):0.010659611054538623):0.0056379511183871365,(JQ313943_Suis_C_Cryptosporidiu:0.012587687849576206,JQ178283_Suis_C_Cryptosporidiu:0.01649411632423422):0.008519922095852108):0.005176488871062526,EF641027_Suis_C_Cryptosporidiu:0.06054628613185162):0.003985018161947682):0.007253906409609351,((JX294367_Canis_C_Cryptosporidi:0.03461162834676204,(DQ885338_Cervine_C_Cryptospori:0.07027523952864641,(AF262334_Muskrat_C_Cryptospori:0.05627336659962241,((HM015880_Muskrat_C_Cryptospori:0.032269165445194904,AY007254_Muskrat_C_Cryptospori:0.00869527232761739):0.014590075510538507,AF262333_Muskrat_C_Cryptospori:0.027359439600783943):0.005905098023417467):0.004748067925232087):0.0023964149636894077):0.011491683023722098,((QUERY___OTU_44509_8:0.309404,JN172970_Parvum_C_Cryptosporid:0.007363128220719612):0.007363128220719612,(QUERY___214711:0.212889,DQ295012_Parvum_C_Cryptosporid:0.010819612904463557):0.010819612904463557):0.004331983458490477):0.004288592230566724):0.005864006289668862):0.005026251901320239,(AY120908_Canis_C_Cryptosporidi:0.0023628013083633595,DQ885334_Canis_C_Cryptosporidi:0.011154062097112819):0.03208948834801505):0.00988268326452157,EU553555_Meleagridis_C_Cryptos:0.014204005186683593):0.003389007597288965):0.003389007597288965,(JN858909_Seal_C_Cryptosporidiu:0.0523882851342017,((KC445652_Meleagridis_C_Cryptos:0.11568465485433518,AY737594_Shrew_E_Cryptosporidi:0.02055643939529304):0.0022066637507639915,(((AY737589_Shrew_E_Cryptosporidi:0.06590497044017207,EU096238_Chipmunk_C_Cryptospor:0.03365528724984761):0.09481971447765401,HM015878_Chipmunk_C_Cryptospor:0.03200316910444625):0.02000118488224558,JQ178293_Shrew_E_Cryptosporidi:0.04596688839784642):0.030463265911856607):0.010654627368590753):0.015857977622043256):0.006588033273393822):0.006588033273393822,(AB697053_Felis_C_Cryptosporidi:0.05888908795306477,(((HQ844719_Bovis_C_Cryptosporidi:0.010212342094815556,JQ936496_Bovis_C_Cryptosporidi:0.0437624366844383):0.04290036788673289,((KC618585_Bovis_C_Cryptosporidi:0.008589897389546972,(JX485731_Bovis_C_Cryptosporidi:0.034580572328138444,EF514234_Bovis_C_Cryptosporidi:1.07664904997078E-6):0.0019288275397753136):0.005253792258636668,KC582855_Bovis_C_Cryptosporidi:0.012637587544191099):0.005519848137715136):0.008340192339517142,((QUERY___V4_6354_3:0.562276,AF316630_Bovis_C_Cryptosporidi:0.007495282765460099):0.007495282765460099,AY504515_Bovis_C_Cryptosporidi:0.03918792478515373):0.008987651285527106):0.005963256083330684):0.008746201061803726):0.013830774304418222,(AB471647_Baileyi_C_Cryptospori:0.00844782248508878,((QUERY___OTU_82330_3:0.138307,QUERY___OTU_123217_2:0.230138):0.0,AF093495_Baileyi_C_Cryptospori:0.011601353292896213):0.011601353292896213):0.0017846151578023582):0.0290508337302725,HM243548_Molnari_C_Cryptospori:0.1425239926231882):0.017487611517875284):0.017487611517875284):0.010994022014124354):0.01850856913279378):0.15074928588588363):0.013508122841639223):0.013508122841639223):0.006179298151490779):0.006179298151490779,((((QUERY___OTU_50191_6:0.121868,QUERY___OTU_19813_58:0.09064,QUERY___OTU_41320_9:0.091599,QUERY___OTU_548074_1:0.096168,QUERY___OTU_64074_4:0.066729,QUERY___OTU_504179_1:0.181335,QUERY___OTU_50010_6:0.137646,QUERY___745568:0.570648,QUERY___OTU_337719_1:0.230275,QUERY___OTU_420163_1:0.150784,QUERY___OTU_18957_66:0.074702,QUERY___OTU_14026_155:0.097941,QUERY___191173:0.586716):0.0,(((QUERY___V4_12784_2:0.115856,QUERY___OTU_106118_2:0.118127,QUERY___OTU_122721_2:0.13114,QUERY___OTU_592343_1:0.159366,QUERY___OTU_15711_116:0.173704,QUERY___OTU_15282_125:0.164564,QUERY___OTU_373481_1:0.175411,QUERY___OTU_21851_44:0.330043,QUERY___OTU_40676_9:0.124006,QUERY___OTU_19488_61:0.08947,QUERY___OTU_65379_4:0.158045,QUERY___OTU_62025_4:0.092946,QUERY___OTU_38781_10:0.066079):0.0,AY196709_Selenidium3_C_MARCHI3:0.010604228104204137):0.010604228104204137,JQ243104_Selenidium3_E_MARCHI3:0.07829849521785834):0.08203602728207286):0.08203602728207286,(((QUERY___OTU_124335_2:1.0E-6,QUERY___OTU_24813_31:0.151444,QUERY___OTU_115866_2:0.085802,QUERY___OTU_125934_2:0.267385):0.0,(AF372776_Selenidium3_E_MARCHI3:0.024054269660612495,(EF100220_Selenidium3_E_MARCHI3:0.12143512029385936,((QUERY___New.CleanUp.ReferenceOTU2897:0.043455,QUERY___EF100406.1.1408:0.025344):0.0,EF100413_Selenidium3_E_MARCHI3:0.0433033258117971):0.0433033258117971):0.005972857068471197):0.1617511288709538):0.1617511288709538,(((QUERY___New.CleanUp.ReferenceOTU7270:0.029156,QUERY___New.CleanUp.ReferenceOTU11068:0.02937):0.0,AF372780_Selenidium3_E_MARCHI3:0.03920340362014885):0.03920340362014885,((QUERY___New.CleanUp.ReferenceOTU21213:0.061758,QUERY___New.ReferenceOTU74:0.018358,QUERY___New.CleanUp.ReferenceOTU13228:0.0552,QUERY___New.CleanUp.ReferenceOTU13215:0.069887,QUERY___New.CleanUp.ReferenceOTU3041:0.037595,QUERY___New.CleanUp.ReferenceOTU21598:0.027299,QUERY___New.CleanUp.ReferenceOTU8215:0.021591,QUERY___New.CleanUp.ReferenceOTU14155:0.038624,QUERY___New.CleanUp.ReferenceOTU19891:0.04073,QUERY___New.CleanUp.ReferenceOTU19737:0.050638,QUERY___New.CleanUp.ReferenceOTU4491:0.049307,QUERY___New.CleanUp.ReferenceOTU16416:0.009848,QUERY___New.CleanUp.ReferenceOTU5241:0.048319,QUERY___New.CleanUp.ReferenceOTU18755:0.029916):0.0,GQ330636_Selenidium3_E_MARCHI3:0.023086804300316493):0.023086804300316493):0.10081588970659335):0.023080345744927108):0.02717181114052108,(((((QUERY___New.CleanUp.ReferenceOTU308:0.341784,QUERY___OTU_128047_2:0.167798,QUERY___OTU_39719_10:0.578423,QUERY___OTU_54479_5:0.129681,QUERY___OTU_27515_23:0.142858,QUERY___OTU_97946_2:0.326993,QUERY___OTU_38415_10:0.194567,QUERY___OTU_34674_13:0.531935,QUERY___111466:0.865847,QUERY___189703:0.755078,QUERY___196390:0.465148,QUERY___45039:0.601294,QUERY___60263:0.490502):0.0,AB275108_BAPI_E_BAPI:0.12562061411198666):0.12562061411198666,((((QUERY___OTU_14759_136:1.0E-6,QUERY___OTU_46591_7:1.0E-6,QUERY___OTU_9106_420:0.001389,QUERY___OTU_483209_1:0.014472):0.0,(((QUERY___OTU_105905_2:0.064428,QUERY___OTU_479888_1:0.026687,QUERY___OTU_579752_1:0.163586,QUERY___OTU_29158_20:0.057546,QUERY___OTU_54248_5:0.102277,QUERY___OTU_23430_36:0.132638,QUERY___OTU_83908_2:0.028235,QUERY___OTU_81655_3:1.0E-6,QUERY___OTU_360717_1:1.0E-6,QUERY___OTU_85234_2:1.0E-6):0.0,AB275008_Paralecudina_E_Cephal:0.19504113240952237):0.19504113240952237,((QUERY___OTU_293135_1:0.174305,QUERY___OTU_54368_5:0.230031,QUERY___OTU_20579_53:1.0E-6,QUERY___OTU_18101_76:0.215882,QUERY___214240:0.084802):0.0,((HM226984_Paralecudina_E_Cephal:0.1327610591744696,(QUERY___OTU_56610_5:2.4E-4,(((QUERY___OTU_190793_1:0.017013,QUERY___OTU_416515_1:0.058627,QUERY___OTU_530346_1:0.043716,QUERY___OTU_26750_25:0.063529):0.0,EU050982_Paralecudina_E_Cephal:0.018400016180541625):0.018400016180541625,(((QUERY___OTU_19139_65:0.001649,(((QUERY___V4_6376_5:0.056667,QUERY___V4_18505_2:0.24946,QUERY___OTU_313893_1:0.031462,QUERY___OTU_25358_29:0.025794,QUERY___OTU_127472_2:0.045619):0.0,AY046842_Paralecudina_E_Cephal:0.08345485779691392):0.08345485779691392,(QUERY___V4_1221_24:0.041686,(((QUERY___V4_1435_26:0.019732,QUERY___OTU_64308_4:0.089267,QUERY___OTU_20857_51:0.085371,QUERY___OTU_26063_27:0.056278,QUERY___OTU_62267_4:0.008613):0.0,AB252765_Paralecudina_E_Cephal:0.021080673098495567):0.021080673098495567,((QUERY___V4_2522_9:0.01397,QUERY___V4_2905_5:0.06077,QUERY___V4_15963_2:0.034397,QUERY___OTU_62904_4:0.031672):0.0,AY046816_Paralecudina_E_Cephal:0.08796789086298078):0.08796789086298078):0.030635628785022444):0.030635628785022444):0.01929430886391764):0.01929430886391764,AB505584_Paralecudina_E_Cephal:0.09048545821003148):0.015897132920540534,EU545737_Paralecudina_E_Cephal:0.01218898197058887):0.017219581209253116):0.022900726827525572):0.022900726827525572):0.05831050920186016,((EU087220_Paralecudina_E_Cephal:0.03351974154096792,((QUERY___OTU_10432_318:0.081139,QUERY___OTU_82029_3:0.03117,QUERY___OTU_37473_11:1.0E-6):0.0,FJ832158_Paralecudina_C_Cephal:0.07574051509527494):0.07574051509527494):0.04414001878294916,(AF372770_Paralecudina_E_Cephal:0.06662765363757536,AF372769_Paralecudina_E_Cephal:0.11099586024250895):0.1031472014203033):0.12896324617395918):0.29743298297962034):0.29743298297962034):0.15398425182189351):0.15398425182189351,(QUERY___2135532:0.260401,(((QUERY___OTU_16501_100:1.0E-6,AB275006_Veloxidium_E_MALEU:0.1725581915371145):0.1725581915371145,JN857966_Veloxidium_C_MALEU:0.18002007805697032):0.11301621809265937,((GU072529_MALEU_E_MALEU:0.19214386292173752,(((QUERY___V4_2903_15:0.113871,(EF100325_MALEU_E_MALEU:0.09184687319985961,EU545799_MALEU_E_MALEU:0.1957361984058699):0.3684184368180376):0.3684184368180376,((QUERY___V4_12386_3:0.130634,QUERY___V4_3113_15:0.303812,QUERY___V4_6480_6:0.206918,QUERY___V4_5098_2:0.323874):0.0,(((QUERY___V4_688_48:0.012416,QUERY___V4_3572_5:0.043961):0.0,EU545690_MALEU_E_MALEU:0.014318717347027344):0.014318717347027344,(QUERY___OTU_25087_30:1.0E-6,AB275003_MALEU_E_MALEU:0.1091487466052586):0.1091487466052586):0.06239270690600795):0.06239270690600795):0.06833989434942482,(((QUERY___OTU_196992_1:0.279011,QUERY___OTU_14888_133:0.219953,QUERY___OTU_26894_25:0.223196,QUERY___OTU_24567_32:0.271128):0.0,(FJ153785_MALEU_E_MALEU:0.07491154461905752,AB275005_MALEU_E_MALEU:0.11180019980849651):0.19561102781467143):0.19561102781467143,(QUERY___OTU_19218_64:0.015745,AB275004_MALEU_E_MALEU:0.14498898819851164):0.14498898819851164):0.08429665636971798):0.057041356770223955):0.024796328472248517,((QUERY___OTU_113260_2:0.273698,((QUERY___OTU_34564_13:0.370276,(((QUERY___OTU_15752_115:0.155297,QUERY___OTU_170343_1:0.126081):0.0,(((QUERY___OTU_83572_3:0.449175,(((QUERY___V4_7768_2:0.161094,QUERY___OTU_23643_35:0.449012,QUERY___OTU_185557_1:0.393983,QUERY___OTU_13483_171:0.297224,QUERY___120810:0.282626):0.0,AY179977_Tuzetae_E_MALEU:0.08590011461042311):0.08590011461042311,(JF264877_Tuzetae_C_MALEU:0.06512500473243106,(AF457128_Tuzetae_C_MALEU:0.10352229058270149,(JF264873_Tuzetae_C_MALEU:0.05756962536368101,JF264860_Tuzetae_C_MALEU:0.054633878175377903):0.01436567520176188):0.021225128577036532):0.13499180761715138):0.030157541860871547):0.030157541860871547,(QUERY___OTU_49214_6:1.0E-6,DQ093796_Lankesteria_C_MALEU:0.12933092193227122):0.12933092193227122):0.044720475257103334,(((JX187607_Lankesteria_C_MALEU:0.14441044057800992,(((QUERY___OTU_77720_3:0.041153,QUERY___OTU_35897_12:0.150099):0.0,EU670241_Lankesteria_C_MALEU:0.057949778186520494):0.057949778186520494,((QUERY___V4_12183_3:0.0341,QUERY___OTU_28436_21:0.006948):0.0,EU670240_Lankesteria_C_MALEU:0.032091940315450054):0.032091940315450054):0.015729616076665436):0.0721428221041874,((QUERY___OTU_459204_1:0.129283,QUERY___OTU_22589_40:0.203399,QUERY___OTU_26816_25:0.063955,QUERY___OTU_51827_6:1.0E-6,QUERY___OTU_10837_293:0.119922,QUERY___OTU_13881_160:0.047085,QUERY___OTU_13053_187:0.146365,QUERY___OTU_123165_2:0.093277):0.0,AB191437_Longissima_E_MALEU:0.10048472113540811):0.10048472113540811):0.0758441419917591,(((QUERY___OTU_51080_6:0.124944,QUERY___OTU_129593_2:0.127481):0.0,(((QUERY___V4_343_253:0.054619,QUERY___V4_2970_8:0.055291,QUERY___V4_4983_3:0.078791,QUERY___V4_7966_2:0.062515,QUERY___OTU_102277_2:0.178813,QUERY___OTU_385745_1:0.186377,QUERY___OTU_122042_2:0.060077,QUERY___OTU_49932_6:0.231531,QUERY___OTU_56636_5:0.218869,QUERY___OTU_34790_13:0.082343,QUERY___OTU_106683_2:0.151996,QUERY___OTU_26880_25:0.125064):0.0,FJ832157_Longissima_C_MALEU:0.13593460062379573):0.13593460062379573,((QUERY___V4_6309_3:0.105704,QUERY___V4_4031_6:0.051597,QUERY___V4_7791_4:0.047175,QUERY___V4_6746_3:0.272176,QUERY___V4_3139_3:0.215927,QUERY___V4_8824_2:0.112322,QUERY___V4_5491_9:0.274535,QUERY___V4_11116_6:0.044175,QUERY___V4_16789_2:0.242086,QUERY___V4_4679_4:0.123756,QUERY___V4_223_583:0.239333,QUERY___V4_2764_7:0.15817,QUERY___V4_7278_2:0.122028,QUERY___OTU_62699_4:0.109392,QUERY___OTU_100783_2:0.040784,QUERY___OTU_51952_6:0.16558,QUERY___OTU_46415_7:0.074121,QUERY___OTU_43138_8:0.103856,QUERY___OTU_63796_4:0.056572,QUERY___OTU_8767_457:0.235215,QUERY___OTU_16004_110:0.204473,QUERY___OTU_35436_12:0.225775,QUERY___OTU_47669_7:0.095841,QUERY___OTU_46383_7:0.058407,QUERY___68396:0.179664):0.0,FJ832156_Longissima_C_MALEU:0.041319061586345386):0.041319061586345386):0.021697693322439565):0.021697693322439565,((QUERY___V4_2189_31:0.009747,QUERY___OTU_64613_4:0.109568,QUERY___OTU_12299_217:3.09E-4,QUERY___OTU_63178_4:0.152199,QUERY___OTU_29069_20:0.187095,QUERY___OTU_25641_28:0.135314,QUERY___OTU_95527_2:0.10601,QUERY___139081:0.158724):0.0,AB275002_Longissima_E_MALEU:0.05021627285170406):0.05021627285170406):0.0250270241340785):0.020235754660696003):0.04248545251023029):0.04248545251023029,(QUERY___OTU_56305_5:0.559997,((EU087182_Lithocystis_E_MALEU:0.12604721156881005,(QUERY___V4_4789_20:0.04864,DQ093795_Lithocystis_C_MALEU:0.07857687299947284):0.07857687299947284):0.07612341254418759,(((QUERY___V4_1093_44:0.0479,QUERY___OTU_211207_1:0.090389):0.0,DQ093794_Pterospora_C_MALEU:0.05188468141655987):0.05188468141655987,((QUERY___OTU_12136_224:0.026268,QUERY___OTU_34585_13:0.018636,QUERY___OTU_183640_1:0.27483):0.0,DQ093793_Pterospora_C_MALEU:0.12195283527426731):0.12195283527426731):0.12256800063253413):0.06434412705955447):0.06434412705955447):0.010270590448309809):0.010270590448309809,((QUERY___OTU_57748_5:0.240163,QUERY___OTU_18030_77:0.280202,QUERY___OTU_17391_85:0.250545,QUERY___OTU_42633_8:0.082675,QUERY___OTU_47148_7:0.133653):0.0,(((QUERY___OTU_315068_1:0.105016,QUERY___OTU_50992_6:0.093281,QUERY___OTU_23718_35:0.133504,QUERY___OTU_35743_12:0.057611,QUERY___OTU_38648_10:0.127556,QUERY___OTU_24711_31:0.271911,QUERY___OTU_539567_1:0.095049,QUERY___OTU_407831_1:0.177213,QUERY___OTU_41646_9:0.118266,QUERY___OTU_83550_3:0.213151,QUERY___OTU_126061_2:0.048366,QUERY___OTU_37792_11:0.087488,QUERY___OTU_64228_4:0.123634):0.0,(((QUERY___V4_6645_3:0.059638,QUERY___V4_6614_3:0.080647,QUERY___V4_2580_17:0.011738,QUERY___V4_6600_3:0.057851,QUERY___OTU_443656_1:0.177117,QUERY___OTU_81264_3:0.279116,QUERY___OTU_65215_4:0.11744,QUERY___OTU_56944_5:0.027945,QUERY___OTU_17196_88:0.014081,QUERY___OTU_47389_7:0.215181,QUERY___OTU_122448_2:0.127232,QUERY___OTU_11065_278:0.101899,QUERY___OTU_47281_7:0.045482,QUERY___OTU_23650_35:0.197652,QUERY___OTU_34702_13:0.15343,QUERY___OTU_118349_2:0.169431,QUERY___OTU_65017_4:0.102099,QUERY___OTU_36067_12:0.102052):0.0,FJ832159_Difficilina_C_MALEU:0.04665250071074809):0.04665250071074809,(EF100227_Difficilina_E_MALEU:0.11184960075926935,((QUERY___V4_18151_2:0.079822,QUERY___V4_1670_29:0.073866,QUERY___V4_4025_5:0.203219,QUERY___V4_5325_4:0.180726):0.0,EF100292_Difficilina_E_MALEU:0.02961781920129327):0.02961781920129327):0.06716287666096325):0.04228898866582162):0.04228898866582162,((QUERY___OTU_80576_3:0.152128,QUERY___OTU_65968_4:0.273339,QUERY___OTU_14907_133:0.262427,QUERY___OTU_26081_27:0.282535,QUERY___OTU_20320_55:0.343992):0.0,FJ832160_Difficilina_C_MALEU:0.18813124054738098):0.18813124054738098):0.08202385181587289):0.08202385181587289):0.009207715647005121):0.009207715647005121,((QUERY___V4_4750_3:0.103121,QUERY___V4_2980_8:0.062866):0.0,EU087268_Lanktuz_E_MALEU:0.1101293739098988):0.1101293739098988):0.04358619185076509):0.1263415010849054):0.26008181744465403):0.26008181744465403):0.06506987244430658,((QUERY___V4_4549_3:0.226468,QUERY___V4_2658_14:0.234611,QUERY___New.CleanUp.ReferenceOTU13618:0.380317,QUERY___New.CleanUp.ReferenceOTU3157:0.300623):0.0,(((QUERY___V4_9891_3:0.126926,QUERY___New.CleanUp.ReferenceOTU23489:0.573313):0.0,(((QUERY___OTU_104418_2:0.521366,AY179976_Polyplicarium_E_MALE:0.023391409794623123):0.023391409794623123,((QUERY___OTU_79295_3:0.806956,AY256244_Polyplicarium_E_MALE:0.019603974403227323):0.019603974403227323,EF100216_Polyplicarium_E_MALE:0.057051280093110834):0.02170367290393257):0.13043508355934477,((QUERY___V4_5253_5:0.038276,JF971907_Polyplicarium_E_MALE:0.09512840636797908):0.09512840636797908,((((QUERY___OTU_26777_25:0.099701,QUERY___OTU_30698_17:0.065118,QUERY___OTU_23457_36:0.14586,QUERY___OTU_117950_2:0.397166):0.0,(((QUERY___V4_4276_5:0.331845,QUERY___OTU_50521_6:0.049818,QUERY___OTU_72972_3:0.242738,QUERY___OTU_22556_40:0.272561):0.0,JX535351_Polyplicarium_C_MALE:0.04136535378104923):0.04136535378104923,((QUERY___OTU_204956_1:0.020714,QUERY___OTU_454116_1:1.0E-6,QUERY___OTU_26633_25:0.00403):0.0,JX535347_Polyplicarium_C_MALE:0.08622035000741239):0.08622035000741239):0.023018278765071454):0.023018278765071454,((QUERY___OTU_17498_84:0.040186,QUERY___OTU_77716_3:0.128754):0.0,((((QUERY___V4_2193_36:0.061609,QUERY___OTU_120096_2:0.150089,QUERY___OTU_64272_4:0.041036):0.0,(((QUERY___V4_7653_4:0.239183,QUERY___OTU_479676_1:0.109902,QUERY___OTU_109751_2:0.136212):0.0,(HQ866094_Polyplicarium_E_MALE:0.043328699005711555,((QUERY___V4_2622_6:0.123181,QUERY___OTU_129554_2:0.376259,QUERY___OTU_114590_2:0.33947,QUERY___OTU_97792_2:0.470173,QUERY___OTU_110259_2:0.523079,QUERY___OTU_445609_1:0.685925,QUERY___OTU_144199_1:0.626082,QUERY___OTU_114391_2:0.556739,QUERY___OTU_115503_2:0.45744,QUERY___OTU_124092_2:0.308623,QUERY___OTU_82187_3:0.455382,QUERY___OTU_104222_2:0.291025,QUERY___OTU_124366_2:0.384079):0.0,JX535339_Polyplicarium_C_MALE:0.07123057689916672):0.07123057689916672):0.028176032452497446):0.028176032452497446,((QUERY___V4_4988_3:0.016292,QUERY___V4_5524_4:0.175746,QUERY___V4_5958_12:0.145775,QUERY___OTU_51507_6:0.063845):0.0,AY179975_Polyplicarium_E_MALE:0.02283261338049083):0.02283261338049083):0.028872845501660995):0.028872845501660995,((QUERY___V4_8795_2:0.083094,QUERY___V4_7714_2:0.085757,QUERY___V4_11803_2:0.090829,QUERY___OTU_259410_1:0.049879,QUERY___OTU_35430_12:0.135442,QUERY___OTU_20512_53:0.017123,QUERY___OTU_108637_2:0.045954,QUERY___OTU_43474_8:0.103329):0.0,JX535341_Polyplicarium_C_MALE:0.04340777620415382):0.04340777620415382):0.012383434025557711,((JQ243516_Polyplicarium_E_MALE:0.09840753372864057,JQ243358_Polyplicarium_E_MALE:0.019977859980075122):0.03332141622046662,(JF971875_Polyplicarium_E_MALE:0.004877354330105951,((JF971844_Polyplicarium_E_MALE:0.05732338737368477,JF971730_Polyplicarium_E_MALE:0.4440502508519546):0.027507752535243367,(JQ243430_Polyplicarium_E_MALE:0.10819645635858431,JF971956_Polyplicarium_E_MALE:1.07664904997078E-6):0.026764389396742663):0.0037769481864194585):0.05419290165293017):0.05162863403734173):0.00978447306693102):0.00978447306693102):0.030192049189338124,((QUERY___OTU_121734_2:0.030493,QUERY___OTU_57697_5:0.075112,QUERY___OTU_19471_61:0.086747,QUERY___OTU_82222_3:0.158159):0.0,(((QUERY___OTU_17139_89:0.004856,QUERY___OTU_16469_100:1.0E-6,QUERY___OTU_16705_96:0.082133):0.0,(JF971987_Polyplicarium_E_MALE:0.10796360302573407,AB275013_Polyplicarium_E_MALE:0.0716212846054388):0.04665271754797623):0.04665271754797623,((QUERY___V4_3089_5:0.020298,QUERY___OTU_46951_7:1.0E-6):0.0,AY046636_Polyplicarium_E_MALE:0.042683016636975386):0.042683016636975386):0.034594241962430106):0.034594241962430106):0.01926295223398191):0.017450736549317638):0.060962538509651894):0.060962538509651894,(((QUERY___New.CleanUp.ReferenceOTU8236:0.139677,QUERY___OTU_66210_4:0.340231,QUERY___OTU_36801_11:1.0E-6,QUERY___96560:0.355045):0.0,((JX426618_Trichotokara_C_Cephal:0.45999488553200035,AB275074_Trichotokara_E_Cephal:0.3943168573265702):0.110046284485141,(JX426617_Trichotokara_C_Cephal:0.32327953038649115,((QUERY___OTU_34483_13:0.086996,QUERY___189383:0.04003):0.0,GU592817_Trichotokara_C_Cephal:0.17543010128188055):0.17543010128188055):0.08292755622680782):0.7751389217389878):0.7751389217389878,((QUERY___New.CleanUp.ReferenceOTU14060:0.143482,QUERY___OTU_605928_1:0.23872,QUERY___OTU_120362_2:0.207804,QUERY___OTU_22572_40:0.070669,QUERY___OTU_21452_47:0.135723,QUERY___OTU_21403_47:0.131801,QUERY___OTU_24436_32:0.072636,QUERY___OTU_27606_23:0.093622,QUERY___OTU_13892_159:0.05812,QUERY___OTU_66208_4:0.079685,QUERY___OTU_78755_3:0.10838,QUERY___OTU_5915_974:0.197067,QUERY___OTU_8060_545:0.045074,QUERY___OTU_9300_402:0.081717,QUERY___OTU_37199_11:0.047594):0.0,((QUERY___OTU_60983_4:0.51464,(((QUERY___75302:0.312467,QUERY___221886:0.649572,QUERY___OTU_40426_9:0.666835):0.0,AY179974_MALE_E_MALE:0.05934853054754602):0.05934853054754602,EF100218_MALE_E_MALE:0.15453454013768878):0.0888619711195094):0.0888619711195094,((QUERY___OTU_30945_17:0.134437,QUERY___OTU_15459_121:0.130368,QUERY___OTU_82293_3:0.142116):0.0,((AF372774_MALE_E_MALE:0.573528197751535,(KC440345_MALE_E_MALE:0.18665654885118027,HM228361_MALE_E_MALE:0.052987539319821024):0.1322254651226936):0.06538677988092277,(QUERY___OTU_424499_1:0.152433,(((((QUERY___V4_2931_3:0.06953,QUERY___V4_422_162:0.026592,QUERY___OTU_64377_4:0.084815,QUERY___OTU_47393_7:0.043519,QUERY___OTU_37108_11:0.118268,QUERY___OTU_496729_1:0.088437,QUERY___OTU_443189_1:0.121162,QUERY___OTU_32736_15:0.063326,QUERY___OTU_31689_16:0.17204,QUERY___OTU_15631_117:0.137316,QUERY___OTU_32291_15:0.202831,QUERY___OTU_78543_3:0.903929):0.0,AY179972_MALE_E_MALE:0.05181311438458368):0.05181311438458368,JN846841_MALE_E_MALE:0.041392920171875604):0.021767268035547793,(QUERY___164573:0.310839,((((QUERY___V4_7650_6:0.09433,QUERY___V4_1120_72:0.08745):0.0,EU545657_MALE_E_MALE:0.12882996904422392):0.12882996904422392,((QUERY___V4_3664_2:0.085391,QUERY___V4_2657_16:0.288443,QUERY___V4_1460_13:0.024905,QUERY___196909:0.337643,QUERY___14765:0.291054,QUERY___123869:0.359685):0.0,AF530523_MALE_E_MALE:0.06969239805651405):0.06969239805651405):0.04791672968896348,(QUERY___V4_4536_6:0.127243,(((QUERY___V4_6458_6:0.291907,QUERY___V4_1489_46:0.328045,QUERY___V4_13281_2:0.03696,QUERY___OTU_82414_3:0.049894,QUERY___OTU_73030_3:0.063359,QUERY___OTU_3203_2466:0.511216):0.0,AY046873_MALE_E_MALE:0.06177890552388072):0.06177890552388072,((((QUERY___OTU_56028_5:0.046367,QUERY___OTU_26724_25:0.034059,QUERY___OTU_36081_12:0.074035,QUERY___OTU_14537_142:0.025281):0.0,AB275084_MALE_E_MALE:0.10493035704790038):0.10493035704790038,(((QUERY___V4_2406_25:0.039812,QUERY___V4_5773_6:0.035801,QUERY___V4_1310_79:0.039646,QUERY___V4_2324_46:0.011989,QUERY___V4_2379_11:0.028013,QUERY___V4_418_146:0.036052,QUERY___V4_10371_4:0.049241):0.0,AB275009_MALE_E_MALE:0.04683161530840716):0.04683161530840716,(JQ243288_MALE_E_MALE:0.26522618151345656,JQ241853_MALE_E_MALE:0.012673595917241008):0.09584838511277322):0.009218886618434374):0.0400730653311663,(FJ785919_MALE_E_MALE:0.2903492038196081,((QUERY___V4_5339_2:0.051328,QUERY___OTU_328629_1:0.194957,QUERY___OTU_26702_25:0.028519,QUERY___OTU_127952_2:0.156588,QUERY___OTU_42712_8:0.014959,QUERY___OTU_596947_1:0.032907,QUERY___OTU_447087_1:0.061826,QUERY___OTU_32419_15:0.082333,QUERY___OTU_10240_330:0.01986,QUERY___OTU_15189_127:1.0E-6,QUERY___OTU_18905_67:0.047387,QUERY___OTU_50290_6:0.009579,QUERY___OTU_43543_8:0.024866,QUERY___OTU_32380_15:0.189125,QUERY___OTU_18438_71:0.186821,QUERY___OTU_14754_137:0.215549,QUERY___138667:0.404707,QUERY___OTU_123942_2:0.413489):0.0,AB275010_MALE_E_MALE:0.06731049261834049):0.06731049261834049):0.013000788623742876):0.023165724264403744):0.016337700135945325):0.016337700135945325):0.011318653768292861):0.011318653768292861):0.032749116110850386,(((QUERY___OTU_403964_1:0.161331,QUERY___OTU_454815_1:0.164764):0.0,EF100262_MALE_E_MALE:0.4638363278291352):0.4638363278291352,(((EF100338_MALE_E_MALE:0.04452799215689379,((EF100323_MALE_E_MALE:0.004777651724674633,EF100311_MALE_E_MALE:0.006507971295947135):0.02708990166949223,(EF100324_MALE_E_MALE:0.03856067392835118,(EF100312_MALE_E_MALE:0.05905028629823154,(EF100336_MALE_E_MALE:0.28737219678420894,EF100408_MALE_E_MALE:0.2933937046371614):0.0626807180378578):0.0759443683215313):0.04770886559556759):0.006970634380628187):0.13030525928103248,(QUERY___V4_6284_3:0.280037,((EF100310_MALE_E_MALE:0.06984670067169058,(((KC455206_MALE_E_MALE:0.04535512952678807,KC455194_MALE_E_MALE:0.0843073465166629):0.22399403114792993,HM226886_MALE_E_MALE:0.026433580700451344):0.13035816735208022,HM228244_MALE_E_MALE:0.18245524991254275):0.025305628837459515):1.07664904997078E-6,EF100329_MALE_E_MALE:0.09389564220674955):0.08481732216411615):0.08481732216411615):0.03978334842155852,((QUERY___V4_1153_45:0.413269,QUERY___V4_15745_2:0.371728,QUERY___V4_5609_3:0.16061,QUERY___OTU_102460_2:0.329666,QUERY___OTU_91792_2:0.443934,QUERY___OTU_124827_2:0.2619,QUERY___OTU_95748_2:0.458299,QUERY___1508958:0.20506):0.0,EF100264_MALE_E_MALE:0.0988800852813526):0.0988800852813526):1.07664904997078E-6):0.025566873218031305):0.04070679382205207):0.04070679382205207):0.026390601929817247):0.026390601929817247):0.176541413918026):0.176541413918026):0.04855266939591803):0.028603364336752465):0.028603364336752465):1.07664904997078E-6):0.01689085509407555,((((QUERY___V4_12705_2:0.198412,QUERY___V4_13371_3:0.198212,QUERY___V4_3125_24:0.191667,QUERY___V4_1083_48:0.183621,QUERY___OTU_85659_2:0.112854,QUERY___OTU_35708_12:0.161377,QUERY___OTU_38637_10:0.110257,QUERY___OTU_427941_1:0.149971):0.0,AB275085_Selenidium1_E_MARCHI1:0.1673048624287447):0.1673048624287447,((QUERY___OTU_74977_3:0.141879,QUERY___OTU_49718_6:0.148937,QUERY___OTU_81108_3:0.158791,QUERY___OTU_43188_8:0.083327,QUERY___OTU_32740_15:0.223499):0.0,(((QUERY___OTU_35896_12:0.26776,QUERY___OTU_126630_2:0.059035,QUERY___OTU_36242_12:0.15727):0.0,FJ832162_Selenidium1_C_MARCHI1:0.07362174461248752):0.07362174461248752,((QUERY___OTU_256870_1:0.196328,QUERY___OTU_67383_3:0.082901,QUERY___OTU_37838_11:0.01232,QUERY___OTU_65150_4:0.110123,QUERY___OTU_14607_140:0.175576,QUERY___218274:0.237376,QUERY___OTU_37771_11:0.547147,QUERY___OTU_33634_14:0.386259,QUERY___OTU_12300_217:0.441111,QUERY___OTU_127978_2:0.41563,QUERY___OTU_127038_2:0.404314,QUERY___OTU_113544_2:0.474081,QUERY___OTU_37982_10:0.507423,QUERY___2480292:0.609219,QUERY___103919:0.459667,QUERY___212790:0.465975):0.0,FJ832161_Selenidium1_C_MARCHI1:0.16422368440240265):0.16422368440240265):0.08164003979539432):0.08164003979539432):0.04920747150466081,(((((QUERY___New.ReferenceOTU411:0.061956,QUERY___OTU_29671_19:3.87E-4,QUERY___OTU_90688_2:0.412655):0.0,FJ459760_Stenophora_C_TG2:0.3573047548949504):0.3573047548949504,(((QUERY___OTU_17071_90:0.329456,QUERY___OTU_41346_9:1.0E-6,QUERY___OTU_23666_35:0.382398,QUERY___OTU_337648_1:0.335976,QUERY___OTU_377405_1:0.153115,QUERY___OTU_377958_1:0.067796,QUERY___OTU_60042_4:0.158654,QUERY___OTU_67451_3:0.004488,QUERY___OTU_108839_2:0.393239,QUERY___OTU_410381_1:0.369125,QUERY___185678:0.047627,QUERY___OTU_127511_2:0.271392,QUERY___OTU_128786_2:0.161061,QUERY___OTU_115358_2:0.698567):0.0,(GAKD01007049_Thiriotia_E_Cepha:0.8592032522105238,(QUERY___OTU_114290_2:0.194,((((((QUERY___OTU_57585_5:0.270917,QUERY___OTU_108936_2:0.577426,QUERY___2905323:0.014181,QUERY___174298:0.091293,QUERY___OTU_194891_1:0.135864,QUERY___OTU_24443_32:0.041292,QUERY___OTU_51287_6:0.580523,QUERY___OTU_68783_3:0.145519,QUERY___OTU_52885_5:0.144777,QUERY___OTU_118492_2:0.184651,QUERY___OTU_67758_3:0.187252,QUERY___OTU_110286_2:0.644865,QUERY___OTU_5351_1151:0.034245,QUERY___79913:0.043521,QUERY___1048576:0.05901,QUERY___OTU_278851_1:0.061828,QUERY___OTU_116349_2:0.78134,QUERY___148895:0.033281,QUERY___100910:1.0E-6):0.0,AB275070_Thiriotia_E_Cephaloid:0.17033700096998458):0.17033700096998458,((QUERY___OTU_80750_3:0.042114,QUERY___OTU_419794_1:0.065187,QUERY___OTU_20155_56:0.024948,QUERY___OTU_67035_3:0.29109,QUERY___OTU_527399_1:0.664041,QUERY___OTU_53964_5:0.238339,QUERY___OTU_558383_1:0.224357,QUERY___OTU_27478_23:0.459192,QUERY___OTU_178627_1:0.255019,QUERY___OTU_106237_2:0.534009):0.0,HQ876006_Thiriotia_C_Cephaloid:0.17257309866335804):0.17257309866335804):0.1867364943303818,((((GU971820_Thiriotia_E_Cephaloid:0.21728130898500014,(QUERY___134699:0.010791,((((QUERY___OTU_36202_12:0.197205,QUERY___OTU_7392_647:0.083487,QUERY___OTU_22446_41:0.183233,QUERY___OTU_29182_20:0.106566,QUERY___2710228:0.157743,QUERY___231903:0.323102,QUERY___176046:0.15373,QUERY___2665704:0.064606):0.0,GU824108_Thiriotia_E_Cephaloid:0.1316701403457577):0.1316701403457577,(QUERY___OTU_14443_145:0.191176,GU824495_Thiriotia_E_Cephaloid:0.1521806031920302):0.1521806031920302):0.13144633057754113,(((QUERY___OTU_13965_157:0.080994,QUERY___139704:0.210821,QUERY___212480:0.173854,QUERY___1672:0.357434,QUERY___1257736:0.126249,QUERY___101460:0.103197,QUERY___66203:0.127176,QUERY___1938193:0.211008,QUERY___50730:0.082599,QUERY___162230:0.1046,QUERY___2497514:0.054393):0.0,GU823753_Thiriotia_E_Cephaloid:0.03354044735671411):0.03354044735671411,GU824878_Thiriotia_E_Cephaloid:0.3566449892090118):0.21032707722710753):0.05330182789599178):0.05330182789599178):0.08154069597801804,((QUERY___OTU_23331_36:0.026882,QUERY___119292:0.114496,QUERY___161927:0.023937):0.0,GU824746_Thiriotia_E_Cephaloid:0.3579003796157938):0.3579003796157938):0.06495011703633148,(((QUERY___1516091:0.440821,FJ646770_Thiriotia_E_Cephaloid:0.24909756038963976):0.24909756038963976,((FJ646772_Thiriotia_E_Cephaloid:0.3183137590113643,((QUERY___OTU_97861_2:0.201342,QUERY___OTU_113894_2:0.201051,QUERY___OTU_50893_6:0.136044,QUERY___159234:0.060446,QUERY___OTU_56982_5:0.041968,QUERY___222509:0.082963,QUERY___180293:1.0E-6,QUERY___73386:0.078976,QUERY___OTU_115188_2:0.16116,QUERY___143168:0.071113):0.0,AB275071_Thiriotia_E_Cephaloid:0.14683773639782827):0.14683773639782827):0.037104153149038276,JN832910_Thiriotia_E_Cephaloid:0.28353913591134533):0.11167935003318713):0.20383899748330778,KC911802_Thiriotia_E_Cephaloid:0.5753456509631553):0.07345138548037972):0.07041358418665941,(FJ646767_Thiriotia_E_Cephaloid:0.21536369764874513,((QUERY___OTU_76067_3:0.197321,QUERY___OTU_88991_2:0.199347,QUERY___OTU_13060_187:0.051471,QUERY___OTU_21416_47:0.062095,QUERY___OTU_315254_1:0.073052,QUERY___OTU_430935_1:0.063894,QUERY___OTU_10536_312:0.053608,QUERY___OTU_9745_367:0.019659,QUERY___OTU_114922_2:0.302915,QUERY___OTU_27682_23:0.029943,QUERY___OTU_25282_29:0.041888,QUERY___OTU_108996_2:0.129604,QUERY___OTU_321010_1:0.114987,QUERY___OTU_8825_452:0.090438,QUERY___OTU_21715_45:0.043264,QUERY___OTU_103127_2:0.090789,QUERY___OTU_25331_29:0.104384,QUERY___OTU_28400_21:0.466608,QUERY___OTU_128620_2:0.057806,QUERY___OTU_128011_2:0.341697,QUERY___OTU_7478_633:0.071587,QUERY___OTU_11790_241:0.208883,QUERY___205072:0.064679,QUERY___OTU_120093_2:0.205263,QUERY___OTU_8750_459:0.059334,QUERY___7321:0.075705,QUERY___2892922:0.088669,QUERY___61729:0.116705,QUERY___152638:0.112797,QUERY___2074813:0.108346,QUERY___165238:0.108464,QUERY___1784881:0.101033,QUERY___1481614:0.16651,QUERY___117941:0.065764,QUERY___1170428:0.105713,QUERY___65341:0.054844,QUERY___OTU_74803_3:0.281358,QUERY___19812:0.082314,QUERY___2056384:0.077354,QUERY___69894:0.124922,QUERY___237646:0.097583,QUERY___25951:0.069408,QUERY___187752:0.099056,QUERY___118171:0.12639,QUERY___OTU_92586_2:0.304653,QUERY___OTU_79726_3:0.273248,QUERY___146951:0.10417,QUERY___1033892:0.07441,QUERY___107558:0.048587,QUERY___OTU_81373_3:0.263164,QUERY___OTU_434732_1:0.244427,QUERY___160075:0.047526,QUERY___48525:0.259243,QUERY___OTU_120332_2:0.229676,QUERY___OTU_113596_2:0.212542):0.0,AB275069_Thiriotia_E_Cephaloid:0.1097336185895493):0.1097336185895493):0.06161439945415371):0.06672758474719606):0.08439933301575742,(((QUERY___OTU_65514_4:0.330542,QUERY___OTU_83010_3:0.283668,QUERY___OTU_68826_3:0.186716,QUERY___OTU_45521_7:0.374808,QUERY___OTU_108521_2:0.284086,QUERY___OTU_35285_12:0.209432,QUERY___OTU_55035_5:0.383094,QUERY___OTU_60168_4:0.313242,QUERY___OTU_94194_2:0.374469,QUERY___OTU_191045_1:0.233471,QUERY___OTU_122259_2:0.259104,QUERY___OTU_419948_1:0.615091,QUERY___OTU_141_70163:0.089001,QUERY___OTU_118138_2:0.379512,QUERY___OTU_109167_2:0.166885,QUERY___OTU_70708_3:0.280286,QUERY___OTU_40273_9:0.631642,QUERY___OTU_32556_15:0.130608,QUERY___OTU_22846_38:0.343357,QUERY___OTU_72401_3:0.499103,QUERY___OTU_17504_83:0.282127,QUERY___OTU_2032_4537:0.093416,QUERY___OTU_54629_5:0.345898,QUERY___OTU_310732_1:0.7588,QUERY___OTU_367608_1:0.175193,QUERY___OTU_578498_1:0.250352,QUERY___OTU_5916_974:0.043151,QUERY___OTU_77552_3:0.281344,QUERY___OTU_78627_3:0.213868,QUERY___OTU_89994_2:0.171991,QUERY___OTU_18588_70:0.011346,QUERY___OTU_510172_1:0.124875,QUERY___OTU_88923_2:0.147728,QUERY___OTU_62889_4:0.112159,QUERY___OTU_57354_5:0.063335,QUERY___OTU_56477_5:0.129556,QUERY___OTU_55981_5:0.229553,QUERY___OTU_22580_40:0.149633,QUERY___OTU_51558_6:0.328304,QUERY___OTU_39496_10:0.158089,QUERY___180111:0.161256,QUERY___OTU_66696_4:0.541719,QUERY___116019:0.094782,QUERY___94350:0.171468,QUERY___OTU_497741_1:0.17768,QUERY___31416:0.05731,QUERY___OTU_46588_7:0.455358,QUERY___OTU_124121_2:0.247238,QUERY___66459:0.114813,QUERY___24105:0.132738,QUERY___77757:0.090763,QUERY___OTU_573135_1:0.621446,QUERY___200166:0.111726,QUERY___OTU_124968_2:0.501287,QUERY___223:0.109465,QUERY___2373498:0.150115,QUERY___2572210:0.106971,QUERY___86010:0.312478,QUERY___88725:0.095702,QUERY___OTU_56179_5:0.455975,QUERY___OTU_119053_2:0.629137,QUERY___OTU_60372_4:0.399312,QUERY___OTU_172691_1:0.09705,QUERY___OTU_105472_2:0.715322,QUERY___OTU_47168_7:0.203297):0.0,AB275072_Thiriotia_E_Cephaloid:0.12720994219467824):0.12720994219467824,(QUERY___OTU_125783_2:0.385858,AB275073_Thiriotia_E_Cephaloid:0.08662293553396892):0.08662293553396892):0.4190279605084036):0.13099714306512122,((((QUERY___OTU_44310_8:1.0E-6,QUERY___227356:1.0E-6):0.0,FJ976721_Ganymedes_C_Cephaloid:0.23149923658434943):0.23149923658434943,((QUERY___OTU_24963_30:1.0E-6,QUERY___OTU_27539_23:0.796745,QUERY___OTU_118155_2:0.421815,QUERY___OTU_527851_1:0.141804,QUERY___OTU_270921_1:0.273387,QUERY___OTU_107760_2:0.183596,QUERY___153236:0.335356,QUERY___856068:0.248273):0.0,HQ876007_Heliospora_C_Cephaloi:0.16109650989428187):0.16109650989428187):0.1180408248291053,((((GU072266_Cephaloidophora_E_Cep:0.3437005911141416,GU072284_Cephaloidophora_E_Cep:0.2641624172548312):0.031030553295410986,((((QUERY___OTU_87142_2:0.035797,QUERY___OTU_32534_15:0.209928,QUERY___OTU_15887_112:0.203837,QUERY___OTU_129641_2:0.095365,QUERY___OTU_296231_1:0.214237,QUERY___50771:0.217132,QUERY___153809:1.0E-6,QUERY___567895:0.066276,QUERY___140452:0.040505):0.0,GU824767_Cephaloidophora_E_Cep:0.20509747345896512):0.20509747345896512,((QUERY___OTU_295630_1:0.594948,QUERY___166120:1.0E-6,QUERY___53652:0.27589,QUERY___OTU_95959_2:0.507248,QUERY___133915:0.118123):0.0,GU823843_Cephaloidophora_E_Cep:0.32414065801070685):0.32414065801070685):0.08987927098797051,((((QUERY___OTU_16910_93:0.068849,QUERY___OTU_472235_1:0.294181,QUERY___OTU_21450_47:0.240937,QUERY___OTU_5800_1010:0.243152,QUERY___OTU_7366_653:0.253414,QUERY___OTU_12199_221:0.336063):0.0,HQ891114_Heliospora_C_Cephaloi:0.22875574796042852):0.22875574796042852,(AF372807_Cephaloidophora_E_Cep:0.10354358087082959,AF372817_Cephaloidophora_E_Cep:0.20843281714269257):0.16052615487221716):0.09042214651687046,(EF100236_Cephaloidophora_E_Cep:0.2584205939853153,((QUERY___OTU_57593_5:0.012275,QUERY___233278:0.050203):0.0,AB275068_Cephaloidophora_E_Cep:0.1678966924124989):0.1678966924124989):0.08295375010354562):0.13321462349010157):0.08285277714206435):0.061810810080964805,(GU072510_Cephaloidophora_E_Cep:0.30202705517730716,(((QUERY___492673:0.075764,QUERY___OTU_13500_171:0.028811,QUERY___OTU_8144_534:0.103802,QUERY___OTU_36940_11:0.043389,QUERY___OTU_15770_115:0.008657,QUERY___OTU_64723_4:0.055549,QUERY___OTU_601250_1:0.1561,QUERY___OTU_31017_17:0.113654,QUERY___74011:0.07653,QUERY___2372841:0.103794,QUERY___231419:0.161,QUERY___203121:0.046103,QUERY___2218098:0.119306,QUERY___166853:0.660853,QUERY___112049:0.125447,QUERY___482103:0.157184,QUERY___190010:0.133606,QUERY___65831:0.059399,QUERY___24252:0.06268,QUERY___105463:0.14762,QUERY___105470:0.038359,QUERY___136822:0.123364,QUERY___43583:0.026948,QUERY___OTU_28025_22:0.055565,QUERY___OTU_101411_2:0.264947,QUERY___OTU_25565_28:0.259581,QUERY___121077:0.144597,QUERY___OTU_53280_5:0.16199):0.0,HQ876008_Cephaloidophora_C_Cep:0.23768096017814044):0.23768096017814044,(((QUERY___222690:0.511799,QUERY___OTU_117549_2:0.470454):0.0,FJ646763_Cephaloidophora_E_Cep:0.08418929304275717):0.08418929304275717,(((QUERY___OTU_269272_1:0.285169,QUERY___198143:0.220841,QUERY___168830:0.280396,QUERY___59906:0.443431,QUERY___1053112:0.331725):0.0,(AY046643_Cephaloidophora_E_Cep:0.18751421173404847,(((QUERY___OTU_515133_1:0.079177,QUERY___OTU_70215_3:0.262418,QUERY___OTU_227225_1:0.246664,QUERY___148081:0.0313):0.0,GU823955_Cephaloidophora_E_Cep:0.1638925208464567):0.1638925208464567,((QUERY___OTU_6634_787:1.0E-6,QUERY___OTU_2610_3274:1.0E-6,QUERY___OTU_550746_1:0.234036,QUERY___OTU_100666_2:0.237115,QUERY___199686:0.203721,QUERY___2518526:0.061397,QUERY___1935849:0.413938,QUERY___208392:0.235444,QUERY___133940:0.077747,QUERY___3487:0.092215,QUERY___94141:0.246087,QUERY___2464892:0.239043,QUERY___27387:0.303197,QUERY___2823960:0.531503,QUERY___1826373:0.022292,QUERY___2923743:0.570247,QUERY___2070943:0.195852,QUERY___112248:0.135533):0.0,AF290084_Cephaloidophora_E_Cep:0.059751795751300685):0.059751795751300685):0.06245128808267222):0.15990842506860806):0.15990842506860806,(GU072099_Cephaloidophora_E_Cep:0.253021784691603,((HQ865571_Cephaloidophora_E_Cep:0.2684498589687095,AB275103_Cephaloidophora_E_Cep:0.045719265107019715):0.0812822384449882,((QUERY___OTU_206157_1:0.268396,QUERY___OTU_102696_2:0.236834,QUERY___OTU_58527_4:0.07237,QUERY___OTU_57704_5:0.046741,QUERY___OTU_248868_1:0.113324,QUERY___OTU_35440_12:0.072881,QUERY___OTU_59504_4:0.151946,QUERY___OTU_98252_2:0.264199,QUERY___OTU_399237_1:0.080216,QUERY___OTU_310699_1:0.084965,QUERY___OTU_90454_2:0.099284,QUERY___OTU_163340_1:0.199911,QUERY___OTU_364310_1:0.113047,QUERY___OTU_341336_1:0.089333,QUERY___OTU_324106_1:0.044559,QUERY___OTU_153920_1:0.195179,QUERY___OTU_361_28939:0.011303,QUERY___OTU_142022_1:0.099267,QUERY___OTU_125944_2:0.060046,QUERY___OTU_62369_4:0.1987,QUERY___OTU_112983_2:0.179869,QUERY___OTU_68186_3:0.118901,QUERY___OTU_67795_3:0.219192,QUERY___OTU_72986_3:0.161382,QUERY___OTU_25492_28:0.07644,QUERY___OTU_32013_15:0.1806,QUERY___OTU_23449_36:0.100736,QUERY___OTU_18489_71:0.087303,QUERY___67819:0.075199,QUERY___OTU_23762_34:0.182417,QUERY___OTU_32083_15:0.176498,QUERY___153733:0.052799,QUERY___104860:0.046879,QUERY___OTU_8600_478:0.108724,QUERY___OTU_19758_59:0.110766,QUERY___OTU_103174_2:0.12664,QUERY___79806:0.147091,QUERY___OTU_128725_2:0.034943,QUERY___OTU_70944_3:0.129103,QUERY___177374:0.051955,QUERY___820457:0.163307,QUERY___21742:0.114127,QUERY___1076951:0.100962,QUERY___1946909:0.128732,QUERY___89463:0.114061,QUERY___1543325:0.162265,QUERY___147459:0.183403,QUERY___2531083:0.084801,QUERY___2712771:0.15069,QUERY___330559:0.099497,QUERY___1684192:0.059864,QUERY___195305:0.128491,QUERY___2225635:0.104474,QUERY___44702:0.189321,QUERY___160343:0.043785,QUERY___104617:0.059782,QUERY___31919:0.09151,QUERY___75133:0.19256,QUERY___OTU_571789_1:0.135222,QUERY___144379:0.06388,QUERY___OTU_197202_1:0.757614,QUERY___83437:0.145405,QUERY___OTU_44007_8:0.035413,QUERY___140454:0.094234,QUERY___212963:0.082763,QUERY___56166:0.162322,QUERY___OTU_88418_2:0.261799,QUERY___196566:0.135932,QUERY___OTU_39058_10:0.042231,QUERY___OTU_32397_15:0.035437,QUERY___187172:0.036086,QUERY___OTU_57505_5:0.718471,QUERY___OTU_55387_5:0.049782,QUERY___2548167:0.257649,QUERY___OTU_74844_3:0.132511):0.0,JQ004804_Cephaloidophora_E_Cep:0.08562580358403032):0.08562580358403032):0.04557016654821684):0.05993683720592322):0.024342509104196573):0.0533689704240664):0.0402483779411873):0.025652636346906267):0.07222146093556107,EF100289_Cephaloidophora_E_Cep:0.31578512787874413):0.14606821806102255):0.2229133839451925):0.08995254760894451):0.08995254760894451):0.5354688050406973):0.5354688050406973,(QUERY___OTU_110355_2:0.330475,((((((AF457130_Leidyana_C_TG2:0.1858900504293312,FJ459754_Leidyana_C_TG2:0.07786458293503212):0.04802861323603795,FJ459753_Leidyana_C_TG2:0.12179918196892463):0.3561699613055553,(FJ459757_Leidyana_C_TG2:0.8544899082231592,FJ459758_Leidyana_C_TG2:0.37322156509884014):0.4286773081976369):0.29996555617126275,FJ459746_Leidyana_C_TG2:0.4857490683310083):0.08508282084606351,((((((QUERY___88318:0.240235,AY623022_Leidyana_E_TG2:0.24143684268866575):0.24143684268866575,((QUERY___31552:0.349558,QUERY___2176530:0.178102):0.0,GQ462631_Leidyana_E_TG2:0.10526154210137059):0.10526154210137059):0.07099259644612357,((QUERY___New.CleanUp.ReferenceOTU2625:0.063671,QUERY___JN619291.1.1692:0.005758,QUERY___OTU_46941_7:0.103251):0.0,JN619291_Leidyana_C_TG2:0.08310719713696622):0.08310719713696622):0.06987560076607405,((QUERY___187687:0.143327,KC890798_Leidyana_C_TG2:0.06411782347514568):0.06411782347514568,FJ459749_Leidyana_C_TG2:0.08434576462534539):0.02533161104280452):0.017451406933106182,((JQ480024_Leidyana_E_TG2:0.08438609622498051,(L31799_Leidyana_C_TG2:0.0873748925421958,(EF586108_Leidyana_E_TG2:0.06601494914962512,FJ459741_Leidyana_C_TG2:0.02990883741835494):0.03587978263117355):0.012377088323213811):0.056246903763168765,(GQ395309_Leidyana_E_TG2:0.10287508883413361,((JX141340_Leidyana_E_TG2:0.08171887892025628,((GQ462751_Leidyana_E_TG2:0.06842766744059685,FJ459752_Leidyana_C_TG2:0.2145320665258352):0.028367804906640398,JX395936_Leidyana_E_TG2:0.07959019199791816):0.024894974682443376):0.05651180391488757,((QUERY___EF024723.1.1773:0.018856,QUERY___1927216:0.10528,QUERY___1696058:0.086043,QUERY___16082:0.123107):0.0,EF024723_Leidyana_E_TG2:0.05426040678190472):0.05426040678190472):0.007342371651676654):0.012283248985595609):0.027577639979383953):0.026286267502989673,(((QUERY___V4_6582_4:1.0E-6,EU087208_Leidyana_E_TG2:0.08144675069204359):0.08144675069204359,(AY223841_Leidyana_C_TG2:0.021246034763173206,(JN846840_Amoebogregarina_E_TG2:0.052628529327529566,JN846839_Amoebogregarina_E_TG2:0.04717344243516662):0.056718629044295484):0.04427033042959435):0.01689241629769674,(GQ462637_Leidyana_E_TG2:0.07153972344579336,((QUERY___318919:0.179128,QUERY___76287:0.161267,QUERY___OTU_112793_2:0.046978):0.0,FJ459737_Amoebogregarina_C_TG2:0.20934358875968273):0.20934358875968273):0.018843058493162018):0.01312765346068256):0.03642237087705756):0.0318170933651879,(((JN846836_Gregarina3_E_TG2:0.05311994111832748,(JN846838_Gregarina3_E_TG2:0.19171493146876029,((AY145109_Gregarina3_E_TG2:0.04428777121300416,(QUERY___New.ReferenceOTU422:0.026759,AF372806_Gregarina3_E_TG2:0.062377603393119):0.062377603393119):0.0140313761897209,(((QUERY___GQ330638.1.1417:1.0E-6,QUERY___New.CleanUp.ReferenceOTU18957:0.023544,QUERY___New.CleanUp.ReferenceOTU683:0.032091):0.0,GQ330638_Gregarina3_E_TG2:0.050544932293141824):0.050544932293141824,((AF372805_Gregarina3_E_TG2:0.1745491807002658,(AF372710_Gregarina3_E_TG2:0.052893559246373324,AF372709_Gregarina3_E_TG2:0.17951285178377976):0.0450522198593548):0.01591116049381789,AF372804_Gregarina3_E_TG2:0.17049254304587366):0.01350748080488264):0.07641068771820793):0.028104682011730255):0.017062798502634306):0.08927394467175594,((AF129882_Gregarina1_C_TG2:0.4318240090138804,FJ459742_Gregarina2_C_TG2:0.3506535106968591):0.40784377671962135,((QUERY___V4_5322_13:0.003048,GU823871_Gregarina1_E_TG2:0.12322755688976372):0.12322755688976372,(((QUERY___OTU_107831_2:0.183832,QUERY___189086:0.22756,QUERY___221327:0.142649):0.0,JF412715_Gregarina1_C_TG2:0.08544754440831123):0.08544754440831123,(FJ459745_Gregarina1_C_TG2:0.14022290225679032,FJ459743_Gregarina1_C_TG2:0.10713355836814989):0.13255655431410587):0.0629076084661714):0.30600417398246155):0.11974547607196341):0.022920675845327806,(EF586125_Gregarina2_E_TG2:0.3124862497951819,FJ459740_Gregarina2_C_TG2:0.9554639641633708):0.07568194436888111):0.04119257442448726):0.15202527721872225):0.15202527721872225):0.05229532240598798):0.04203321541465603,((QUERY___V4_5746_3:0.096149,QUERY___OTU_103226_2:0.195908,QUERY___1666788:0.239909,QUERY___102415:0.040992,QUERY___1779002:0.078832,QUERY___OTU_69503_3:0.736826):0.0,(JX841772_BAGRE_E_BAGRE:1.07664904997078E-6,(((QUERY___V4_11253_3:0.004089,QUERY___815401:0.255224,QUERY___22900:0.125593,QUERY___160444:0.012379,QUERY___158268:0.237983):0.0,GU824257_BAGRE_E_BAGRE:0.04255379756146872):0.04255379756146872,(QUERY___V4_2374_22:1.0E-6,GU824980_BAGRE_E_BAGRE:0.016303495226023368):0.016303495226023368):0.014918048879556957):0.14862918776398074):0.14862918776398074):0.026133975282128942,(((QUERY___OTU_9261_406:0.328722,QUERY___OTU_77942_3:0.40778,QUERY___OTU_92804_2:0.462444,QUERY___OTU_91060_2:0.520356):0.0,((AB275105_Cepha1_E_Cephaloidoph:0.32509642736993594,EU087281_Cepha1_E_Cephaloidoph:0.4307856319261265):0.4792521476579958,(EU087243_Cepha1_E_Cephaloidoph:0.025765524758327447,AB275104_Cepha1_E_Cephaloidoph:1.07664904997078E-6):0.6435525799364626):0.2961068285433802):0.2961068285433802,(JF972365_Selenidium2_E_MARCHI2:0.17356388323660618,((QUERY___OTU_56848_5:1.0E-6,QUERY___OTU_107354_2:0.461097,QUERY___OTU_68695_3:0.085588,QUERY___OTU_15670_117:1.0E-6):0.0,(((QUERY___V4_7631_2:0.074698,QUERY___OTU_33669_14:0.015106,QUERY___OTU_14323_148:0.363431,QUERY___OTU_47253_7:0.122593,QUERY___OTU_77273_3:0.056397,QUERY___OTU_24117_33:0.11461,QUERY___OTU_99057_2:0.576394,QUERY___1854131:0.026745):0.0,JN857969_Selenidium2_C_MARCHI2:0.041671226782934355):0.041671226782934355,((JF972220_Selenidium2_E_MARCHI2:0.07332700775806743,(((JQ243319_Selenidium2_E_MARCHI2:0.0981335823589574,((QUERY___OTU_20491_53:1.0E-6,KC110875_Selenidium2_C_MARCHI2:0.06310256222469654):0.06310256222469654,JF972228_Selenidium2_E_MARCHI2:0.056529264935785854):0.08675035122535335):0.021419671501124567,((JQ244240_Selenidium2_E_MARCHI2:0.2565438508497265,((QUERY___V4_3334_9:0.069987,EU087194_Selenidium2_E_MARCHI2:0.03353165332242846):0.03353165332242846,JQ243944_Selenidium2_E_MARCHI2:0.10668010297959026):0.028510483004541357):0.06977499133696187,((((QUERY___V4_20056_2:0.007311,QUERY___V4_1983_9:0.076462,QUERY___OTU_39238_10:0.283682,QUERY___OTU_34422_13:0.115388,QUERY___OTU_28571_21:0.07611,QUERY___OTU_53745_5:0.555854,QUERY___OTU_102035_2:0.488344,QUERY___107795:0.606594,QUERY___1013633:0.652903,QUERY___66700:0.821438):0.0,AB275007_Selenidium2_E_MARCHI2:0.07660172272705483):0.07660172272705483,((QUERY___V4_4246_8:0.106964,QUERY___V4_7203_3:0.103273,QUERY___V4_3690_3:0.08172,QUERY___V4_2431_13:0.079974,QUERY___V4_1982_5:0.09332,QUERY___V4_1500_101:0.084664,QUERY___V4_2217_18:0.061317,QUERY___V4_8959_2:0.074891,QUERY___V4_11409_3:0.084766,QUERY___OTU_12113_225:0.243517,QUERY___OTU_114407_2:0.583762,QUERY___222067:0.540573):0.0,AY046619_Selenidium2_E_MARCHI2:0.030157476941782373):0.030157476941782373):0.038462326737658904,(((QUERY___V4_6925_2:0.039497,QUERY___V4_4830_4:0.018459,QUERY___V4_6898_3:0.033892,QUERY___OTU_9959_350:1.0E-6,QUERY___OTU_401042_1:0.015626):0.0,AY046806_Selenidium2_E_MARCHI2:0.061186991508261616):0.061186991508261616,(EF100333_Selenidium2_E_MARCHI2:1.07664904997078E-6,EF100387_Selenidium2_E_MARCHI2:0.12458229573378499):0.2362309623472832):0.019891985584255097):0.044396523201961156):0.01083226275425496):0.027627241691757367,(((QUERY___V4_4175_3:0.080596,QUERY___OTU_44502_8:0.075147,QUERY___OTU_23384_36:0.041334,QUERY___83207:0.802929,QUERY___OTU_119771_2:0.791074):0.0,KC110871_Selenidium2_C_MARCHI2:0.058360662335561704):0.058360662335561704,(((QUERY___OTU_124070_2:0.089494,QUERY___2763977:0.080882,QUERY___4650:0.788841,QUERY___2941058:0.43887,QUERY___16141:0.583999,QUERY___2373164:0.61842,QUERY___231717:0.599988,QUERY___210866:0.717643,QUERY___17901:0.474097,QUERY___3005268:0.602783,QUERY___150359:0.674784,QUERY___86600:0.486313,QUERY___117370:0.539988,QUERY___317736:0.49798):0.0,JN857968_Selenidium2_C_MARCHI2:0.05773598239943917):0.05773598239943917,((QUERY___OTU_35045_12:0.469327,QUERY___OTU_174336_1:0.490934):0.0,(((FJ221514_Selenidium2_E_MARCHI2:0.09649976580275973,KC110870_Selenidium2_C_MARCHI2:0.10191340965964303):0.01997456228862749,(QUERY___18075:0.005773,(((QUERY___V4_5222_2:0.081088,QUERY___V4_5393_2:0.024093,QUERY___OTU_14811_135:0.535075,QUERY___OTU_26834_25:1.0E-6,QUERY___OTU_55452_5:0.015059,QUERY___106630:0.759522,QUERY___227020:0.594057,QUERY___1928913:0.74112):0.0,DQ683562_Selenidium2_C_MARCHI2:0.09197037523530287):0.09197037523530287,((QUERY___OTU_78863_3:0.011599,QUERY___120989:0.056611):0.0,KC110863_Selenidium2_C_MARCHI2:0.030013365336878282):0.030013365336878282):0.029381371901257836):0.029381371901257836):0.024693874936169268,(QUERY___154162:0.573803,KC110864_Selenidium2_C_MARCHI2:0.0892643146991265):0.0892643146991265):0.051616854145194846):0.051616854145194846):0.04292881928951751):0.03919009595759296):0.03364151140227817):0.015997214094634348,JF972216_Selenidium2_E_MARCHI2:0.0654854868671222):0.00624192586337072):0.18203008779142466):0.18203008779142466):0.27452083368214936):0.08984974109524017):0.016927584367896976):0.009863563163286794):0.021866085386931175,((QUERY___OTU_32498_15:0.115862,QUERY___OTU_55939_5:0.158529,QUERY___OTU_24217_33:0.102253,QUERY___OTU_1075_9593:0.047,QUERY___OTU_550748_1:0.130789,QUERY___OTU_41855_8:0.122563):0.0,(JQ244457_Selenidium3_E_MARCHI3:0.09380129473039933,((QUERY___V4_5518_5:0.150385,QUERY___OTU_6088_920:1.0E-6):0.0,AB275012_Selenidium3_E_MARCHI3:0.029897796744885595):0.029897796744885595):0.12425715542959827):0.12425715542959827):0.009672794765476113):0.00853007741318161):0.006340572569847867):0.02130052977630748):0.02130052977630748):0.025107321038936706):0.027949287520673556):0.027949287520673556):0.38601924997932263):0.38601924997932263,KF061244_Lophurae_C_Plasmodium:0.10495947726991876):0.04033839056353561,(((KF061245_Avian_C_Plasmodium:0.04289830633243829,KF061241_Avian_C_Plasmodium:0.12031406053951806):0.023988341763922262,((((((AF145397_Avian_C_Plasmodium:0.022621622781002288,AF145398_Avian_C_Plasmodium:0.044148340195211556):0.008417015100190033,AF145394_Avian_C_Plasmodium:0.0048178417311968485):0.030560412989599543,AY625607_Avian_C_Plasmodium:0.027938060218722662):0.0029549089095300862,(KF061243_Avian_C_Plasmodium:0.04400148347077649,KF061242_Avian_C_Plasmodium:0.023215307132699654):0.010422665781753942):0.01598574986420343,M61723_Avian_C_Plasmodium:0.02816522441303047):0.017690687677762554,((M14821_Avian_C_Plasmodium:0.027082781483963526,X13706_Avian_C_Plasmodium:0.029630985919329916):0.006248375435070674,(AF463507_Avian_C_Plasmodium:0.0751621432591945,AF159790_Avian_C_Plasmodium:0.04501171069232594):0.04071368411223665):0.0022718456530558847):0.003973005441361689):0.009220827683814025,(L11716_Avian_C_Plasmodium:0.1272990423849747,L11717_Avian_C_Plasmodium:0.09770830448854165):0.020300649150971836):0.018787567146624547):0.03256404059396051,((GU816247_Falciparum1_C_Plasmod:0.0033404036661720976,(((((QUERY___OTU_65376_4:0.939399,QUERY___2483950:0.596542):0.0,ACBR01000677_Falciparum1_C_Pla:0.0011946326301628916):0.0011946326301628916,(QUERY___38495:0.591435,HD113450_Falciparum1_C_Plasmod:0.006681454875521425):0.006681454875521425):6.024045196009674E-4,(GU815537_Falciparum1_C_Plasmod:0.05098095473032523,GU815536_Falciparum1_C_Plasmod:0.031058718517034914):0.014717672329534835):0.12302134919195704,AASM01001429_Falciparum1_C_Pla:6.941818207227244E-4):0.009597690438827938):0.04575224635428586,(GU815528_Falciparum2_C_Plasmod:0.02279891987010225,((AASM01003216_Falciparum2_C_Pla:0.04313142270647172,(GU815524_Falciparum2_C_Plasmod:0.029202869974744056,AASM01003107_Falciparum2_C_Pla:0.013975251376688685):1.5390281524468695E-4):0.017839348123403622,AL844504_Falciparum2_C_Plasmod:2.907637299590642E-4):0.005977517855047293):0.006410867391662879):0.05275704777660624):0.0282851174403242):0.02807193036944253,(((AB182493_Ovale_C_Plasmodium:0.01392766291811142,(GQ183058_Ovale_C_Plasmodium:0.028918628361134905,GQ183052_Ovale_C_Plasmodium:0.0042159866548064145):0.016676829420281463):0.007386487102837813,(AB182489_Ovale_C_Plasmodium:0.01614329056259835,(KC633225_Ovale_C_Plasmodium:0.00885259761204642,GU815532_Ovale_C_Plasmodium:0.015215253626505184):0.008289384013130882):0.003002835024938269):0.035084879189990224,(((M19712_Yoelii_C_Plasmodium:0.0014265255758032966,AJ243513_Yoelii_C_Plasmodium:0.05834168079224519):0.02162778795849604,((AABL01002193_Yoelii_C_Plasmodi:0.0011013086272354128,AABL01001608_Yoelii_C_Plasmodi:0.09331964349316889):0.028919525100150313,AABL01000525_Yoelii_C_Plasmodi:0.013123423116624086):0.025696960512365686):0.028712722228189647,((DQ241815_Yoelii_C_Plasmodium:0.06701547373205616,AF180727_Yoelii_C_Plasmodium:0.014775622625978308):0.016807008828130902,M14599_Yoelii_C_Plasmodium:0.005985538640555793):0.004628069466476455):0.13086567272095992):0.014635229867991567):0.0060859845700311195):0.027732457313778994):0.011254921465248478,((L08241_Vivax_C_Plasmodium:0.008151823125644584,(((((KC750243_Vivax_C_Plasmodium:0.002829441416164889,(KC750241_Vivax_C_Plasmodium:0.012445395638964192,KC750246_Vivax_C_Plasmodium:0.013680031372270541):0.0017564060903779777):0.002508832026996698,KC750245_Vivax_C_Plasmodium:0.022666357439905763):0.007700396528520522,(GU233451_Vivax_C_Plasmodium:0.005117382683858196,AF145335_Vivax_C_Plasmodium:0.05408319990723949):0.002492795699246624):0.016245303588847064,M61722_Vivax_C_Plasmodium:0.027114566958072916):9.061260622422975E-4,FJ619070_Vivax_C_Plasmodium:0.01973658959010502):0.004972706612640741):0.0075764785135967305,(((AY579420_Vivax_C_Plasmodium:0.010470326775600135,EU400393_Vivax_C_Plasmodium:0.00510340633262326):0.023093365589656068,(QUERY___OTU_215611_1:0.42868,(L07560_Vivax_C_Plasmodium:0.013126696515350358,FJ619087_Vivax_C_Plasmodium:0.036603074473987696):0.005721212017771222):0.005721212017771222):0.01061550678701309,(((DQ660819_Vivax_C_Plasmodium:0.026523774571602838,DQ660818_Vivax_C_Plasmodium:0.02975361114751267):0.020975839357183525,(EU400392_Vivax_C_Plasmodium:0.02408530561478025,(U72541_Vivax_C_Plasmodium:0.02129023165559024,FN256229_Vivax_C_Plasmodium:0.005972153866334265):0.0031421220102806867):0.0022468407198204844):0.0035866472739988363,AY579415_Vivax_C_Plasmodium:0.048971951614093914):0.0024493014365663903):0.0025991614889411267):0.01109673956935059):0.015584707389756506):0.017879389134967335):0.03346257628875668):0.01287121177789441,(AB287281_Vivax_C_Plasmodium:0.022944429709903815,(AB287285_Vivax_C_Plasmodium:0.011996316226078581,FJ619061_Vivax_C_Plasmodium:0.03903937119227156):0.02157691079344505):0.026903080164690788):0.006584986733242424,(AB265789_Vivax_C_Plasmodium:0.06987228149854656,(L08242_Vivax_C_Plasmodium:0.05444758100561754,(AFNI01000332_Vivax_C_Plasmodiu:0.030274408869397147,AB287275_Vivax_C_Plasmodium:0.04090027949208201):0.009250716863014947):0.008929632477412571):0.00518613236472042);
End;
