# Supplementary material for: Assessing the Diversity and Distribution of Apicomplexans in Host and Free-Living Environments Using High-Throughput Amplicon Data and a Phylogenetically Informed Reference Framework
Source: Front Microbiol. 2019 Oct 23;10:2373. doi: 10.3389/fmicb.2019.02373 (PMC6819320; doi:10.3389/fmicb.2019.02373)
Supplement: TABLE S3 — Depth and coordinates for the Monterey Bay deep-sea sediment samples. [file Data_Sheet_4.ZIP]

Archive with 3 entries (2 files):
- SI3.biom
- __MACOSX/
- __MACOSX/._SI3.biom
