# Supplementary material for: Assessing the Diversity and Distribution of Apicomplexans in Host and Free-Living Environments Using High-Throughput Amplicon Data and a Phylogenetically Informed Reference Framework
Source: Front Microbiol. 2019 Oct 23;10:2373. doi: 10.3389/fmicb.2019.02373 (PMC6819320; doi:10.3389/fmicb.2019.02373)
Supplement: INFORMATION S1 — Apicomplexan 18S rRNA (sequence length > 500 bp) reference tree inferred from a maximum-likelihood (RAxML) phylogenetic tree (best tree of 1000 and 1000 bootstrap replicates). [file Data_Sheet_5.ZIP]

Archive with 3 entries (2 files):
- SI4.txt
- __MACOSX/
- __MACOSX/._SI4.txt
