# Supplementary material for: Assessing the Diversity and Distribution of Apicomplexans in Host and Free-Living Environments Using High-Throughput Amplicon Data and a Phylogenetically Informed Reference Framework
Source: Front Microbiol. 2019 Oct 23;10:2373. doi: 10.3389/fmicb.2019.02373 (PMC6819320; doi:10.3389/fmicb.2019.02373)
Supplement: INFORMATION S1 — Apicomplexan 18S rRNA (sequence length > 500 bp) reference tree inferred from a maximum-likelihood (RAxML) phylogenetic tree (best tree of 1000 and 1000 bootstrap replicates). [file Data_Sheet_5.ZIP › SI4.txt]

#SampleID	fraction	paper_frac	depth	depth_jav	env_feat	paper_depth	env_material	sample_type	habitat	redox	paper_env	longhurst 	latitude 	longitude 	sal	venice	temp	temp_group	reads_count	apireads_count	api_percent	counter
ICM_GPS_Ev9_GPS_0005_2005_12_07	pico/micro	total_water	abyssopelagic	abyssopelagic	NA	bathyabyssopelagic	water	seawater	open_ocean	oxic	marine_water	ANTA	-58.11	178.19	34.69	euhaline	2.2	polar	16627	2	0.012	1
ICM_GPS_Ev9_GPS_0011_2003_12_08	pico/micro	total_water	bathypelagic	bathypelagic	NA	bathyabyssopelagic	water	seawater	open_ocean	oxic	marine_water	PNEC	9.84	-104.35	34.6	euhaline	3.12	polar	10502	2	0.019	1
ICM_GPS_Ev9_GPS_0012_2003_12_08	pico/micro	total_water	bathypelagic	bathypelagic	NA	bathyabyssopelagic	water	seawater	open_ocean	oxic	marine_water	PNEC	9.84	-104.35	34.6	euhaline	3.12	polar	11706	1	0.009	1
ICM_GPS_Ev9_GPS_0013_2003_12_09	pico/micro	total_water	bathypelagic	bathypelagic	NA	bathyabyssopelagic	water	seawater	open_ocean	oxic	marine_water	PNEC	9.85	-104.29	34.6	euhaline	3.12	polar	13243	1	0.008	1
ICM_GPS_Ev9_GPS_0014_2007_10_24	pico/micro	total_water	bathypelagic	bathypelagic	NA	bathyabyssopelagic	water	seawater	coastal	oxic	marine_water	CAMR	27	-111.4	34.61	euhaline	2.99	polar	72272	6	0.008	1
ICM_DSE_Ev9_DSE_0002_2008_08_11	total	total_sediment	abyssal	benthic	benthos	benthic	sediment	seawater	open_ocean	oxic	marine_sediment	ANTA	-58.25	-25	33.82	euhaline	0.62	polar	15621	25	0.16	1
ICM_DSE_Ev9_DSE_0003_2008_08_11	total	total_sediment	abyssal	benthic	benthos	benthic	sediment	seawater	open_ocean	oxic	marine_sediment	ANTA	-58.5	-23.58	33.8	euhaline	0.65	polar	33233	14	0.042	1
ICM_DSE_Ev9_DSE_0005_2008_08_11	total	total_sediment	abyssal	benthic	benthos	benthic	sediment	seawater	open_ocean	oxic	marine_sediment	BPLR	84.9	60.53	33.43	euhaline	-1.77	polar	12578	1	0.008	1
ICM_DSE_Ev9_DSE_0006_2008_06_20	total	total_sediment	abyssal	benthic	benthos	benthic	sediment	seawater	open_ocean	oxic	marine_sediment	BPLR	82.6	69.3	33.02	euhaline	-1.65	polar	13862	7	0.05	1
Deep	total	total_sediment	benthic	benthic	benthos	benthic	sediment	seawater	open_ocean	oxic	marine_sediment	CCAL	NA	NA	NA	NA	NA	NA	95280332	223982	0.235	1
ICM_GPS_Ev9_GPS_0015_2007_10_26	total	total_sediment	benthic	benthic	benthos	benthic	sediment	seawater	coastal	oxic	marine_sediment	CAMR	27.01	-111.41	35.39	euhaline	26.61	tropical	44944	16	0.036	1
ICM_GPS_Ev9_GPS_0016_2007_10_23	total	total_sediment	benthic	benthic	benthos	benthic	sediment	seawater	coastal	oxic	marine_sediment	CAMR	27.01	-111.41	35.39	euhaline	26.61	tropical	17385	15	0.086	1
S0005	total	total_sediment	benthic	benthic	benthos	benthic	sediment	seawater	coastal	oxic	marine_sediment	MEDI	40.8	14.25	37.9	euhaline	14.6	temperate	20490	165	0.805	1
S0006	total	total_sediment	benthic	benthic	benthos	benthic	sediment	seawater	coastal	oxic	marine_sediment	NECS	59.27	10.72	35	euhaline	8	polar	12458	380	3.05	1
S0007	total	total_sediment	benthic	benthic	benthos	benthic	sediment	seawater	coastal	oxic	marine_sediment	NECS	59.27	10.72	35	euhaline	8	polar	7195	1068	14.844	1
S0008	total	total_sediment	benthic	benthic	benthos	benthic	sediment	seawater	coastal	oxic	marine_sediment	MEDI	40.8	14.25	37.9	euhaline	14.6	temperate	26540	211	0.795	1
S0009	total	total_sediment	benthic	benthic	benthos	benthic	sediment	seawater	coastal	oxic	marine_sediment	NECS	59.27	10.72	35	euhaline	8	polar	3196	65	2.034	1
S0010	total	total_sediment	benthic	benthic	benthos	benthic	sediment	seawater	coastal	oxic	marine_sediment	NECS	59.27	10.72	35	euhaline	8	polar	8916	0	0	1
S0068	total	total_sediment	benthic	benthic	benthos	benthic	sediment	seawater	coastal	oxic	marine_sediment	MEDI	41.67	2.8	38.2	euhaline	12.6	temperate	4397	0	0	1
S0072	total	total_sediment	benthic	benthic	benthos	benthic	sediment	seawater	coastal	oxic	marine_sediment	NECS	48.77	3.95	34.9	euhaline	9.9	polar	2893	2	0.069	1
S0078	total	total_sediment	benthic	benthic	benthos	benthic	sediment	seawater	coastal	oxic	marine_sediment	MEDI	41.67	2.8	38.2	euhaline	12.6	temperate	954	0	0	1
S0082	total	total_sediment	benthic	benthic	benthos	benthic	sediment	seawater	coastal	oxic	marine_sediment	NECS	48.77	3.95	34.9	euhaline	9.9	polar	7158	46	0.643	1
S0089	total	total_sediment	benthic	benthic	benthos	benthic	sediment	seawater	coastal	oxic	marine_sediment	MEDI	40.8	14.25	37.9	euhaline	14	temperate	6972	11	0.158	1
S0099	total	total_sediment	benthic	benthic	benthos	benthic	sediment	seawater	coastal	oxic	marine_sediment	MEDI	40.8	14.25	37.9	euhaline	14	temperate	17061	529	3.101	1
S0113	total	total_sediment	benthic	benthic	benthos	benthic	sediment	seawater	coastal	anoxic	marine_sediment	MEDI	43.17	28.83	22	polyhaline	8.5	polar	1366	0	0	1
S0114	total	total_sediment	benthic	benthic	benthos	benthic	sediment	seawater	coastal	anoxic	marine_sediment	MEDI	43.17	28.83	22	polyhaline	8.5	polar	571	0	0	1
S0123	total	total_sediment	benthic	benthic	benthos	benthic	sediment	seawater	coastal	anoxic	marine_sediment	MEDI	43.17	28.83	22	polyhaline	8.5	polar	129	0	0	1
S0124	total	total_sediment	benthic	benthic	benthos	benthic	sediment	seawater	coastal	anoxic	marine_sediment	MEDI	43.17	28.83	22	polyhaline	8.5	polar	1289	6	0.465	1
S0129	total	total_sediment	benthic	benthic	benthos	benthic	sediment	seawater	coastal	oxic	marine_sediment	NECS	59.27	10.72	35	euhaline	8	polar	3971	7	0.176	1
S0130	total	total_sediment	benthic	benthic	benthos	benthic	sediment	seawater	coastal	oxic	marine_sediment	NECS	59.27	10.72	35	euhaline	8	polar	8128	1	0.012	1
S0134	total	total_sediment	benthic	benthic	benthos	benthic	sediment	seawater	coastal	oxic	marine_sediment	NECS	59.27	10.72	35	euhaline	6	polar	12535	3	0.024	1
S0139	total	total_sediment	benthic	benthic	benthos	benthic	sediment	seawater	coastal	oxic	marine_sediment	NECS	59.27	10.72	35	euhaline	8	polar	8300	154	1.855	1
S0140	total	total_sediment	benthic	benthic	benthos	benthic	sediment	seawater	coastal	oxic	marine_sediment	NECS	59.27	10.72	35	euhaline	8	polar	15734	204	1.297	1
S0144	total	total_sediment	benthic	benthic	benthos	benthic	sediment	seawater	coastal	oxic	marine_sediment	NECS	59.27	10.72	35	euhaline	6	polar	15985	95	0.594	1
S0147	total	total_sediment	benthic	benthic	benthos	benthic	sediment	seawater	coastal	oxic	marine_sediment	MEDI	40.8	14.25	37.9	euhaline	14.6	temperate	21790	15	0.069	1
S0148	total	total_sediment	benthic	benthic	benthos	benthic	sediment	seawater	coastal	oxic	marine_sediment	MEDI	40.8	14.25	37.9	euhaline	14.6	temperate	7985	86	1.077	1
ICM_WBS_Ev9_WBS_0005_2006_08_30	total	total_sediment	mesopelagic 	benthic	benthos	benthic	sediment	seawater	coastal	anoxic	marine_sediment	MEDI	42.92	28.58	17.35	mesohaline	23.52	tropical	23189	4	0.017	1
ICM_WBS_Ev9_WBS_0006_2006_09_02	total	total_sediment	mesopelagic 	benthic	benthos	benthic	sediment	seawater	coastal	anoxic	marine_sediment	MEDI	42.78	28.68	17.58	mesohaline	21.84	tropical	25406	3	0.012	1
ICM_WBS_Ev9_WBS_0007_2006_09_02	total	total_sediment	mesopelagic 	benthic	benthos	benthic	sediment	seawater	coastal	anoxic	marine_sediment	MEDI	42.78	28.68	17.58	mesohaline	21.84	tropical	28427	0	0	1
ICM_WBS_Ev9_WBS_0008_2006_09_02	total	total_sediment	mesopelagic 	benthic	benthos	benthic	sediment	seawater	coastal	anoxic	marine_sediment	MEDI	42.78	28.68	17.58	mesohaline	21.84	tropical	21179	10	0.047	1
ICM_APP_Ev9_APP_0001_2005_09_17	pico/total	total_water	epipelagic	epipelagic	anoxic_waters	epipelagic_surface	water	seawater	coastal	anoxic	marine_water	NECS	58.15	6.75	27	polyhaline	10.7	temperate	38256	0	0	1
ICM_APP_Ev9_APP_0002_2005_09_18	pico/total	total_water	epipelagic	epipelagic	anoxic_waters	epipelagic_surface	water	seawater	coastal	anoxic	marine_water	NECS	58.15	6.75	28	polyhaline	8.4	polar	33704	0	0	1
ICM_APP_Ev9_APP_0003_2005_09_21	pico/total	total_water	epipelagic	epipelagic	anoxic_waters	epipelagic_surface	water	seawater	coastal	anoxic	marine_water	NECS	58.18	6.75	27.5	polyhaline	8.1	polar	23733	0	0	1
ICM_APP_Ev9_APP_0004_2004_05_17	pico/total	total_water	epipelagic	epipelagic	anoxic_waters	epipelagic_surface	water	seawater	coastal	anoxic	marine_water	NECS	58.15	6.75	25.5	polyhaline	5.8	polar	33526	1	0.003	1
LTR_MCR_Ev9_MCR_6_1E	total	total_water	epipelagic	epipelagic	coral _reef	epipelagic_surface	water	seawater	coastal	oxic	marine_water	SPSG	-17.48	-149.83	35.91	euhaline	28.23	tropical	5165	1	0.019	1
LTR_MCR_Ev9_MCR_9_2E	total	total_water	epipelagic	epipelagic	coral _reef	epipelagic_surface	water	seawater	coastal	oxic	marine_water	SPSG	-17.48	-149.84	35.91	euhaline	28.15	tropical	5962	2	0.034	1
S0235	dissolved	dissolved	epipelagic	epipelagic	DCM	epipelagic_DCM	water	seawater	coastal	oxic	marine_water	MEDI	40.8	14.25	37.7	euhaline	22.4	tropical	739	0	0	1
S0287	dissolved	dissolved	epipelagic	epipelagic	DCM	epipelagic_DCM	water	seawater	coastal	oxic	marine_water	NECS	59.27	10.72	22	polyhaline	12.5	temperate	2614	0	0	1
S0290	dissolved	dissolved	epipelagic	epipelagic	DCM	epipelagic_DCM	water	seawater	coastal	oxic	marine_water	MEDI	43.17	28.83	16	mesohaline	9.5	polar	7140	0	0	1
TARA_A100000554	meso	meso	epipelagic	epipelagic	DCM	epipelagic_DCM	water	seawater	open_ocean	oxic	marine_water	MEDI	42.16	17.74	38.52	euhaline	14.95	temperate	1795757	3145	0.175	1
TARA_A100000600	meso	meso	epipelagic	epipelagic	DCM	epipelagic_DCM	water	seawater	open_ocean	oxic	marine_water	MEDI	35.75	14.28	37.89	euhaline	18.36	tropical	1963499	324	0.017	1
TARA_A100000700	meso	meso	epipelagic	epipelagic	DCM	epipelagic_DCM	water	seawater	open_ocean	oxic	marine_water	MEDI	39.86	17.41	38.12	euhaline	17.25	temperate	1730626	1523	0.088	1
TARA_A100001148	meso	meso	epipelagic	epipelagic	DCM	epipelagic_DCM	water	seawater	open_ocean	oxic	marine_water	REDS	23.42	37.25	40.18	euhaline	26.17	tropical	1059232	92	0.009	1
TARA_E500000200	meso	meso	epipelagic	epipelagic	DCM	epipelagic_DCM	water	seawater	open_ocean	oxic	marine_water	MEDI	39.38	19.42	38.5	euhaline	15.01	temperate	1928699	113	0.006	1
TARA_N000000014	meso	meso	epipelagic	epipelagic	DCM	epipelagic_DCM	water	seawater	open_ocean	oxic	marine_water	MONS	18.56	66.47	36.37	euhaline	26.74	tropical	201505	222	0.11	1
TARA_N000000042	meso	meso	epipelagic	epipelagic	DCM	epipelagic_DCM	water	seawater	open_ocean	oxic	marine_water	MONS	19.02	64.53	36.62	euhaline	25.97	tropical	1046644	20792	1.987	1
TARA_N000000078	meso	meso	epipelagic	epipelagic	DCM	epipelagic_DCM	water	seawater	open_ocean	oxic	marine_water	MONS	14.56	70.01	36.22	euhaline	25.11	tropical	1494254	624	0.042	1
TARA_N000000095	meso	meso	epipelagic	epipelagic	DCM	epipelagic_DCM	water	seawater	open_ocean	oxic	marine_water	MONS	6	73.9	35.26	euhaline	27.93	tropical	2388260	12044	0.504	1
TARA_N000000314	meso	meso	epipelagic	epipelagic	DCM	epipelagic_DCM	water	seawater	open_ocean	oxic	marine_water	ARAB	20.81	63.51	36.55	euhaline	25.26	tropical	2102994	1608	0.076	1
TARA_N000000320	meso	meso	epipelagic	epipelagic	DCM	epipelagic_DCM	water	seawater	open_ocean	oxic	marine_water	REDS	18.49	39.86	38.83	euhaline	27.58	tropical	623931	1421	0.228	1
TARA_N000000585	meso	meso	epipelagic	epipelagic	DCM	epipelagic_DCM	water	seawater	open_ocean	oxic	marine_water	ISSG	-16.95	54	34.9	euhaline	24.98	tropical	2099282	588	0.028	1
TARA_N000000711	meso	meso	epipelagic	epipelagic	DCM	epipelagic_DCM	water	seawater	open_ocean	oxic	marine_water	SATL	-31.03	4.67	35.69	euhaline	16.77	temperate	1690191	35	0.002	1
TARA_N000000845	meso	meso	epipelagic	epipelagic	DCM	epipelagic_DCM	water	seawater	open_ocean	oxic	marine_water	SATL	-8.76	-17.92	36.68	euhaline	23.68	tropical	1500759	146	0.01	1
TARA_N000000884	meso	meso	epipelagic	epipelagic	DCM	epipelagic_DCM	water	seawater	open_ocean	oxic	marine_water	SATL	-21	-35.32	36.95	euhaline	22.5	tropical	2576529	160	0.006	1
TARA_N000000925	meso	meso	epipelagic	epipelagic	DCM	epipelagic_DCM	water	seawater	open_ocean	oxic	marine_water	EAFR	-29.5	37.99	35.34	euhaline	22.21	tropical	2249587	80	0.004	1
TARA_N000001042	meso	meso	epipelagic	epipelagic	DCM	epipelagic_DCM	water	seawater	open_ocean	oxic	marine_water	ANTA	-62.19	-49.25	34.4	euhaline	-0.82	polar	2477849	880	0.036	1
TARA_N000001400	meso	meso	epipelagic	epipelagic	DCM	epipelagic_DCM	water	seawater	open_ocean	oxic	marine_water	FKLD	-47.21	-58.03	34.06	euhaline	7.04	polar	1835401	81	0.004	1
TARA_N000001516	meso	meso	epipelagic	epipelagic	DCM	epipelagic_DCM	water	seawater	open_ocean	oxic	marine_water	SATL	-30.05	-43.26	36.32	euhaline	19.65	tropical	1797673	168	0.009	1
TARA_N000001594	meso	meso	epipelagic	epipelagic	DCM	epipelagic_DCM	water	seawater	open_ocean	oxic	marine_water	SPSG	-25.82	-111.73	35.87	euhaline	20.29	tropical	2531724	1941	0.077	1
TARA_N000001622	meso	meso	epipelagic	epipelagic	DCM	epipelagic_DCM	water	seawater	open_ocean	oxic	marine_water	SPSG	-12.92	-96.1	35.44	euhaline	19.42	tropical	1791250	427	0.024	1
TARA_N000001664	meso	meso	epipelagic	epipelagic	DCM	epipelagic_DCM	water	seawater	open_ocean	oxic	marine_water	PEQD	-5.27	-85.21	34.85	euhaline	22.44	tropical	1856467	218	0.012	1
TARA_N000001828	meso	meso	epipelagic	epipelagic	DCM	epipelagic_DCM	water	seawater	open_ocean	oxic	marine_water	SPSG	-16.97	-100.67	35.75	euhaline	20.43	tropical	1840815	620	0.034	1
TARA_N000001954	meso	meso	epipelagic	epipelagic	DCM	epipelagic_DCM	water	seawater	open_ocean	oxic	marine_water	SPSG	-8.96	-139.24	36.09	euhaline	24.64	tropical	1848714	375	0.02	1
TARA_X000000361	meso	meso	epipelagic	epipelagic	DCM	epipelagic_DCM	water	seawater	open_ocean	oxic	marine_water	NASE	36.55	-6.57	36.56	euhaline	16.24	temperate	1824719	44144	2.419	1
TARA_X000000741	meso	meso	epipelagic	epipelagic	DCM	epipelagic_DCM	water	seawater	open_ocean	oxic	marine_water	MEDI	37.02	1.95	37.1	euhaline	17.17	temperate	1200665	61	0.005	1
TARA_X000001010	meso	meso	epipelagic	epipelagic	DCM	epipelagic_DCM	water	seawater	open_ocean	oxic	marine_water	MEDI	39.09	5.78	37.94	euhaline	15.94	temperate	1880730	10708	0.569	1
S0021	micro/meso	meso	epipelagic	epipelagic	DCM	epipelagic_DCM	water	seawater	coastal	oxic	marine_water	NECS	59.27	10.72	25	polyhaline	15	temperate	1098	0	0	1
S0023	micro/meso	meso	epipelagic	epipelagic	DCM	epipelagic_DCM	water	seawater	coastal	oxic	marine_water	NECS	59.27	10.72	25	polyhaline	15	temperate	946	0	0	1
S0041	micro/meso	meso	epipelagic	epipelagic	DCM	epipelagic_DCM	water	seawater	coastal	oxic	marine_water	MEDI	40.8	14.25	37.7	euhaline	22.4	tropical	8409	0	0	1
S0045	micro/meso	meso	epipelagic	epipelagic	DCM	epipelagic_DCM	water	seawater	coastal	oxic	marine_water	MEDI	40.8	14.25	37.7	euhaline	22.4	tropical	9751	0	0	1
S0086	micro/meso	meso	epipelagic	epipelagic	DCM	epipelagic_DCM	water	seawater	coastal	oxic	marine_water	MEDI	40.8	14.25	37.2	euhaline	15.5	temperate	12968	3	0.023	1
S0093	micro/meso	meso	epipelagic	epipelagic	DCM	epipelagic_DCM	water	seawater	coastal	oxic	marine_water	MEDI	43.17	28.83	16	mesohaline	9.5	polar	13091	0	0	1
S0096	micro/meso	meso	epipelagic	epipelagic	DCM	epipelagic_DCM	water	seawater	coastal	oxic	marine_water	MEDI	40.8	14.25	37.2	euhaline	15.5	temperate	10936	5	0.046	1
S0103	micro/meso	meso	epipelagic	epipelagic	DCM	epipelagic_DCM	water	seawater	coastal	oxic	marine_water	MEDI	43.17	28.83	16	mesohaline	9.5	polar	13884	0	0	1
S0128	micro/meso	meso	epipelagic	epipelagic	DCM	epipelagic_DCM	water	seawater	coastal	oxic	marine_water	NECS	59.27	10.72	25	polyhaline	15	temperate	20585	0	0	1
S0138	micro/meso	meso	epipelagic	epipelagic	DCM	epipelagic_DCM	water	seawater	coastal	oxic	marine_water	NECS	59.27	10.72	25	polyhaline	15	temperate	13533	0	0	1
S0164	micro/meso	meso	epipelagic	epipelagic	DCM	epipelagic_DCM	water	seawater	coastal	oxic	marine_water	MEDI	40.8	14.25	37.7	euhaline	22.4	tropical	23645	0	0	1
S0170	micro/meso	meso	epipelagic	epipelagic	DCM	epipelagic_DCM	water	seawater	coastal	oxic	marine_water	MEDI	40.8	14.25	37.7	euhaline	22.4	tropical	16022	0	0	1
TARA_A100000556	micro	micro	epipelagic	epipelagic	DCM	epipelagic_DCM	water	seawater	open_ocean	oxic	marine_water	MEDI	42.17	17.72	38.34	euhaline	15.86	temperate	2115818	3899	0.184	1
TARA_A100000589	micro	micro	epipelagic	epipelagic	DCM	epipelagic_DCM	water	seawater	open_ocean	oxic	marine_water	MEDI	35.75	14.28	37.89	euhaline	18.36	tropical	2431731	2505	0.103	1
TARA_A100000695	micro	micro	epipelagic	epipelagic	DCM	epipelagic_DCM	water	seawater	open_ocean	oxic	marine_water	MEDI	39.87	17.39	38.27	euhaline	15.97	temperate	1098718	1181	0.107	1
TARA_A100001147	micro	micro	epipelagic	epipelagic	DCM	epipelagic_DCM	water	seawater	open_ocean	oxic	marine_water	REDS	23.41	37.24	40.18	euhaline	26.12	tropical	1690272	675	0.04	1
TARA_A100001644	micro	micro	epipelagic	epipelagic	DCM	epipelagic_DCM	water	seawater	open_ocean	oxic	marine_water	MEDI	33.92	32.85	39.21	euhaline	17.88	temperate	1930711	4152	0.215	1
TARA_A200000102	micro	micro	epipelagic	epipelagic	DCM	epipelagic_DCM	water	seawater	open_ocean	oxic	marine_water	MEDI	37.01	1.95	37.1	euhaline	17.17	temperate	1496079	488	0.033	1
TARA_E500000196	micro	micro	epipelagic	epipelagic	DCM	epipelagic_DCM	water	seawater	open_ocean	oxic	marine_water	MEDI	39.4	19.39	38.41	euhaline	15.76	temperate	1917082	239	0.012	1
TARA_N000000012	micro	micro	epipelagic	epipelagic	DCM	epipelagic_DCM	water	seawater	open_ocean	oxic	marine_water	MONS	18.57	66.49	36.3	euhaline	26.89	tropical	231852	1226	0.529	1
TARA_N000000041	micro	micro	epipelagic	epipelagic	DCM	epipelagic_DCM	water	seawater	open_ocean	oxic	marine_water	MONS	19.02	64.53	36.62	euhaline	25.48	tropical	1107934	36922	3.333	1
TARA_N000000075	micro	micro	epipelagic	epipelagic	DCM	epipelagic_DCM	water	seawater	open_ocean	oxic	marine_water	MONS	14.56	70.01	36.27	euhaline	25.47	tropical	1938037	7413	0.383	1
TARA_N000000091	micro	micro	epipelagic	epipelagic	DCM	epipelagic_DCM	water	seawater	open_ocean	oxic	marine_water	MONS	6	73.9	35.21	euhaline	27.48	tropical	1437460	6322	0.44	1
TARA_N000000312	micro	micro	epipelagic	epipelagic	DCM	epipelagic_DCM	water	seawater	open_ocean	oxic	marine_water	ARAB	20.81	63.51	36.55	euhaline	25.26	tropical	766597	1450	0.189	1
TARA_N000000321	micro	micro	epipelagic	epipelagic	DCM	epipelagic_DCM	water	seawater	open_ocean	oxic	marine_water	REDS	18.42	39.87	38.87	euhaline	27.53	tropical	1781912	1430	0.08	1
TARA_N000000535	micro	micro	epipelagic	epipelagic	DCM	epipelagic_DCM	water	seawater	open_ocean	oxic	marine_water	EAFR	-29.5	38	35.33	euhaline	22.21	tropical	1649606	1114	0.068	1
TARA_N000000593	micro	micro	epipelagic	epipelagic	DCM	epipelagic_DCM	water	seawater	open_ocean	oxic	marine_water	ISSG	-16.95	53.98	34.9	euhaline	24.91	tropical	1804329	452	0.025	1
TARA_N000000841	micro	micro	epipelagic	epipelagic	DCM	epipelagic_DCM	water	seawater	open_ocean	oxic	marine_water	SATL	-8.7	-17.99	36.42	euhaline	24.99	tropical	1890203	1101	0.058	1
TARA_N000000876	micro	micro	epipelagic	epipelagic	DCM	epipelagic_DCM	water	seawater	open_ocean	oxic	marine_water	SATL	-21.07	-35.4	36.91	euhaline	22.36	tropical	1558959	346	0.022	1
TARA_N000001038	micro	micro	epipelagic	epipelagic	DCM	epipelagic_DCM	water	seawater	open_ocean	oxic	marine_water	ANTA	-62.2	-49.24	34.4	euhaline	-0.79	polar	1840653	5459	0.297	1
TARA_N000001396	micro	micro	epipelagic	epipelagic	DCM	epipelagic_DCM	water	seawater	open_ocean	oxic	marine_water	FKLD	-47.2	-57.94	34.06	euhaline	6.97	polar	1921061	5546	0.289	1
TARA_N000001512	micro	micro	epipelagic	epipelagic	DCM	epipelagic_DCM	water	seawater	open_ocean	oxic	marine_water	SATL	-30.14	-43.26	36.28	euhaline	19.31	tropical	1102312	452	0.041	1
TARA_N000001584	micro	micro	epipelagic	epipelagic	DCM	epipelagic_DCM	water	seawater	open_ocean	oxic	marine_water	SPSG	-25.82	-111.73	35.87	euhaline	20.29	tropical	2303542	494	0.021	1
TARA_N000001618	micro	micro	epipelagic	epipelagic	DCM	epipelagic_DCM	water	seawater	open_ocean	oxic	marine_water	SPSG	-12.91	-96.11	35.54	euhaline	20.99	tropical	1372349	250	0.018	1
TARA_N000001660	micro	micro	epipelagic	epipelagic	DCM	epipelagic_DCM	water	seawater	open_ocean	oxic	marine_water	PEQD	-5.27	-85.25	34.74	euhaline	24.43	tropical	1727598	240	0.014	1
TARA_N000001740	micro	micro	epipelagic	epipelagic	DCM	epipelagic_DCM	water	seawater	open_ocean	oxic	marine_water	CHIL	2.02	-84.57	33.46	euhaline	27.61	tropical	2199296	2224	0.101	1
TARA_N000001796	micro	micro	epipelagic	epipelagic	DCM	epipelagic_DCM	water	seawater	open_ocean	oxic	marine_water	CHIL	2.02	-84.57	33.46	euhaline	27.61	tropical	2582711	1422	0.055	1
TARA_N000001824	micro	micro	epipelagic	epipelagic	DCM	epipelagic_DCM	water	seawater	open_ocean	oxic	marine_water	SPSG	-16.98	-100.68	35.75	euhaline	20.43	tropical	1737359	1051	0.06	1
TARA_N000001952	micro	micro	epipelagic	epipelagic	DCM	epipelagic_DCM	water	seawater	open_ocean	oxic	marine_water	SPSG	-8.97	-139.21	35.71	euhaline	25.72	tropical	2314514	323	0.014	1
TARA_A100000039	nano	pico/nano	epipelagic	epipelagic	DCM	epipelagic_DCM	water	seawater	open_ocean	oxic	marine_water	MEDI	37.45	15.46	38.26	euhaline	18.24	tropical	833057	50	0.006	1
TARA_A100000398	nano	pico/nano	epipelagic	epipelagic	DCM	epipelagic_DCM	water	seawater	open_ocean	oxic	marine_water	MEDI	39.4	19.4	38.48	euhaline	15.15	temperate	1101515	2744	0.249	1
TARA_A100000558	nano	pico/nano	epipelagic	epipelagic	DCM	epipelagic_DCM	water	seawater	open_ocean	oxic	marine_water	MEDI	42.17	17.73	38.4	euhaline	15.7	temperate	1399294	49	0.004	1
TARA_A100000602	nano	pico/nano	epipelagic	epipelagic	DCM	epipelagic_DCM	water	seawater	open_ocean	oxic	marine_water	MEDI	35.75	14.28	37.89	euhaline	18.36	tropical	1189464	147	0.012	1
TARA_A100000696	nano	pico/nano	epipelagic	epipelagic	DCM	epipelagic_DCM	water	seawater	open_ocean	oxic	marine_water	MEDI	39.57	17.41	38.12	euhaline	17.25	temperate	1440455	4735	0.329	1
TARA_A100001146	nano	pico/nano	epipelagic	epipelagic	DCM	epipelagic_DCM	water	seawater	open_ocean	oxic	marine_water	REDS	23.42	37.25	40.2	euhaline	26.03	tropical	1738805	3006	0.173	1
TARA_A100001335	nano	pico/nano	epipelagic	epipelagic	DCM	epipelagic_DCM	water	seawater	open_ocean	oxic	marine_water	MEDI	33.92	32.81	39.26	euhaline	18.97	tropical	3849883	63828	1.658	1
TARA_A200000148	nano	pico/nano	epipelagic	epipelagic	DCM	epipelagic_DCM	water	seawater	open_ocean	oxic	marine_water	MEDI	37.05	1.95	37.1	euhaline	17.17	temperate	2504383	232346	9.278	1
TARA_N000000009	nano	pico/nano	epipelagic	epipelagic	DCM	epipelagic_DCM	water	seawater	open_ocean	oxic	marine_water	MONS	18.58	66.47	36.33	euhaline	26.81	tropical	2354426	5808	0.247	1
TARA_N000000040	nano	pico/nano	epipelagic	epipelagic	DCM	epipelagic_DCM	water	seawater	open_ocean	oxic	marine_water	MONS	19.03	64.51	36.62	euhaline	25.49	tropical	4180461	14280	0.342	1
TARA_N000000074	nano	pico/nano	epipelagic	epipelagic	DCM	epipelagic_DCM	water	seawater	open_ocean	oxic	marine_water	MONS	14.55	70.01	36.5	euhaline	27.1	tropical	1847137	546	0.03	1
TARA_N000000088	nano	pico/nano	epipelagic	epipelagic	DCM	epipelagic_DCM	water	seawater	open_ocean	oxic	marine_water	MONS	6	73.91	35.1	euhaline	27.7	tropical	1582749	2595	0.164	1
TARA_N000000319	nano	pico/nano	epipelagic	epipelagic	DCM	epipelagic_DCM	water	seawater	open_ocean	oxic	marine_water	ARAB	20.82	63.51	36.55	euhaline	25.37	tropical	1717739	15	0.001	1
TARA_N000000322	nano	pico/nano	epipelagic	epipelagic	DCM	epipelagic_DCM	water	seawater	open_ocean	oxic	marine_water	REDS	18.44	39.86	38.92	euhaline	27.58	tropical	988618	40185	4.065	1
TARA_N000000532	nano	pico/nano	epipelagic	epipelagic	DCM	epipelagic_DCM	water	seawater	open_ocean	oxic	marine_water	EAFR	-29.53	37.91	35.34	euhaline	22.24	tropical	318662	13	0.004	1
TARA_N000000596	nano	pico/nano	epipelagic	epipelagic	DCM	epipelagic_DCM	water	seawater	open_ocean	oxic	marine_water	ISSG	-16.95	53.96	34.91	euhaline	24.88	tropical	2872119	4945	0.172	1
TARA_N000000703	nano	pico/nano	epipelagic	epipelagic	DCM	epipelagic_DCM	water	seawater	open_ocean	oxic	marine_water	SATL	-31.03	4.68	35.69	euhaline	16.78	temperate	1888149	323	0.017	1
TARA_N000000791	nano	pico/nano	epipelagic	epipelagic	DCM	epipelagic_DCM	water	seawater	open_ocean	oxic	marine_water	BENG	-34.89	18.05	35.33	euhaline	15.01	temperate	1582617	4940	0.312	1
TARA_N000000837	nano	pico/nano	epipelagic	epipelagic	DCM	epipelagic_DCM	water	seawater	open_ocean	oxic	marine_water	SATL	-8.68	-18.01	36.47	euhaline	24.6	tropical	2232424	4036	0.181	1
TARA_N000000868	nano	pico/nano	epipelagic	epipelagic	DCM	epipelagic_DCM	water	seawater	open_ocean	oxic	marine_water	SATL	-21.09	-35.42	36.76	euhaline	21.73	tropical	1078745	2177	0.202	1
TARA_N000000965	nano	pico/nano	epipelagic	epipelagic	DCM	epipelagic_DCM	water	seawater	open_ocean	oxic	marine_water	EAFR	-35.24	26.3	35.45	euhaline	21.81	tropical	1629022	7298	0.448	1
TARA_N000001034	nano	pico/nano	epipelagic	epipelagic	DCM	epipelagic_DCM	water	seawater	open_ocean	oxic	marine_water	ANTA	-62.21	-49.22	34.4	euhaline	-0.77	polar	2038050	1263706	62.006	1
TARA_N000001392	nano	pico/nano	epipelagic	epipelagic	DCM	epipelagic_DCM	water	seawater	open_ocean	oxic	marine_water	FKLD	-47.2	-57.94	34.06	euhaline	6.97	polar	1586050	1119	0.071	1
TARA_N000001580	nano	pico/nano	epipelagic	epipelagic	DCM	epipelagic_DCM	water	seawater	open_ocean	oxic	marine_water	SPSG	-25.83	-111.73	35.85	euhaline	20.14	tropical	3954263	470	0.012	1
TARA_N000001614	nano	pico/nano	epipelagic	epipelagic	DCM	epipelagic_DCM	water	seawater	open_ocean	oxic	marine_water	SPSG	-12.97	-96.01	35.54	euhaline	20.64	tropical	1751573	3073	0.175	1
TARA_N000001656	nano	pico/nano	epipelagic	epipelagic	DCM	epipelagic_DCM	water	seawater	open_ocean	oxic	marine_water	PEQD	-5.27	-85.27	34.9	euhaline	19.56	tropical	2198809	6755	0.307	1
TARA_N000001736	nano	pico/nano	epipelagic	epipelagic	DCM	epipelagic_DCM	water	seawater	open_ocean	oxic	marine_water	CHIL	2.03	-84.55	34.34	euhaline	26.53	tropical	2074818	88	0.004	1
TARA_N000001820	nano	pico/nano	epipelagic	epipelagic	DCM	epipelagic_DCM	water	seawater	open_ocean	oxic	marine_water	SPSG	-16.96	-100.68	35.69	euhaline	19.86	tropical	1511186	13501	0.893	1
TARA_N000001950	nano	pico/nano	epipelagic	epipelagic	DCM	epipelagic_DCM	water	seawater	open_ocean	oxic	marine_water	SPSG	-8.97	-139.36	35.82	euhaline	25.43	tropical	1995197	5287	0.265	1
TARA_X000000410	nano	pico/nano	epipelagic	epipelagic	DCM	epipelagic_DCM	water	seawater	open_ocean	oxic	marine_water	NASE	36.55	-6.57	36.56	euhaline	16.24	temperate	1767442	791	0.045	1
TARA_X000001056	nano	pico/nano	epipelagic	epipelagic	DCM	epipelagic_DCM	water	seawater	open_ocean	oxic	marine_water	MEDI	39.06	5.94	37.82	euhaline	16.14	temperate	406419	9	0.002	1
S0042	pico	pico/nano	epipelagic	epipelagic	DCM	epipelagic_DCM	water	seawater	coastal	oxic	marine_water	MEDI	40.8	14.25	37.7	euhaline	22.4	tropical	10131	0	0	1
S0052	pico	pico/nano	epipelagic	epipelagic	DCM	epipelagic_DCM	water	seawater	coastal	oxic	marine_water	MEDI	40.8	14.25	37.7	euhaline	22.4	tropical	15866	0	0	1
S0088	pico	pico/nano	epipelagic	epipelagic	DCM	epipelagic_DCM	water	seawater	coastal	oxic	marine_water	MEDI	40.8	14.25	37.2	euhaline	15.5	temperate	9055	0	0	1
S0098	pico	pico/nano	epipelagic	epipelagic	DCM	epipelagic_DCM	water	seawater	coastal	oxic	marine_water	MEDI	40.8	14.25	37.2	euhaline	15.5	temperate	8732	0	0	1
S0112	pico	pico/nano	epipelagic	epipelagic	DCM	epipelagic_DCM	water	seawater	coastal	oxic	marine_water	MEDI	43.17	28.83	16	mesohaline	9.5	polar	16299	0	0	1
S0122	pico	pico/nano	epipelagic	epipelagic	DCM	epipelagic_DCM	water	seawater	coastal	oxic	marine_water	MEDI	43.17	28.83	16	mesohaline	9.5	polar	20569	0	0	1
S0133	pico	pico/nano	epipelagic	epipelagic	DCM	epipelagic_DCM	water	seawater	coastal	oxic	marine_water	NECS	59.27	10.72	22	polyhaline	12.5	temperate	7649	0	0	1
S0143	pico	pico/nano	epipelagic	epipelagic	DCM	epipelagic_DCM	water	seawater	coastal	oxic	marine_water	NECS	59.27	10.72	22	polyhaline	12.5	temperate	13672	0	0	1
S0161	pico	pico/nano	epipelagic	epipelagic	DCM	epipelagic_DCM	water	seawater	coastal	oxic	marine_water	MEDI	40.8	14.25	37.7	euhaline	22.4	tropical	19219	0	0	1
S0162	pico	pico/nano	epipelagic	epipelagic	DCM	epipelagic_DCM	water	seawater	coastal	oxic	marine_water	MEDI	40.8	14.25	37.7	euhaline	22.4	tropical	20905	0	0	1
S0167	pico	pico/nano	epipelagic	epipelagic	DCM	epipelagic_DCM	water	seawater	coastal	oxic	marine_water	MEDI	40.8	14.25	37.7	euhaline	22.4	tropical	14121	0	0	1
S0168	pico	pico/nano	epipelagic	epipelagic	DCM	epipelagic_DCM	water	seawater	coastal	oxic	marine_water	MEDI	40.8	14.25	37.7	euhaline	22.4	tropical	15243	0	0	1
S0033	pico/nano	pico/nano	epipelagic	epipelagic	DCM	epipelagic_DCM	water	seawater	coastal	oxic	marine_water	NECS	59.27	10.72	25	polyhaline	15	temperate	1193	0	0	1
S0035	pico/nano	pico/nano	epipelagic	epipelagic	DCM	epipelagic_DCM	water	seawater	coastal	oxic	marine_water	NECS	59.27	10.72	25	polyhaline	15	temperate	404	0	0	1
S0048	pico/nano	pico/nano	epipelagic	epipelagic	DCM	epipelagic_DCM	water	seawater	coastal	oxic	marine_water	MEDI	40.8	14.25	37.7	euhaline	22.4	tropical	8637	0	0	1
S0049	pico/nano	pico/nano	epipelagic	epipelagic	DCM	epipelagic_DCM	water	seawater	coastal	oxic	marine_water	MEDI	40.8	14.25	37.7	euhaline	22.4	tropical	10053	2	0.02	1
S0087	pico/nano	pico/nano	epipelagic	epipelagic	DCM	epipelagic_DCM	water	seawater	coastal	oxic	marine_water	MEDI	40.8	14.25	37.2	euhaline	15.5	temperate	13001	2	0.015	1
S0094	pico/nano	pico/nano	epipelagic	epipelagic	DCM	epipelagic_DCM	water	seawater	coastal	oxic	marine_water	MEDI	43.17	28.83	16	mesohaline	9.5	polar	13899	0	0	1
S0097	pico/nano	pico/nano	epipelagic	epipelagic	DCM	epipelagic_DCM	water	seawater	coastal	oxic	marine_water	MEDI	40.8	14.25	37.2	euhaline	15.5	temperate	8367	6	0.072	1
S0104	pico/nano	pico/nano	epipelagic	epipelagic	DCM	epipelagic_DCM	water	seawater	coastal	oxic	marine_water	MEDI	43.17	28.83	16	mesohaline	9.5	polar	14657	0	0	1
S0105	pico/nano	pico/nano	epipelagic	epipelagic	DCM	epipelagic_DCM	water	seawater	coastal	oxic	marine_water	NECS	59.27	10.72	22	polyhaline	12.5	temperate	17313	0	0	1
S0115	pico/nano	pico/nano	epipelagic	epipelagic	DCM	epipelagic_DCM	water	seawater	coastal	oxic	marine_water	NECS	59.27	10.72	22	polyhaline	12.5	temperate	23504	0	0	1
S0126	pico/nano	pico/nano	epipelagic	epipelagic	DCM	epipelagic_DCM	water	seawater	coastal	oxic	marine_water	NECS	59.27	10.72	25	polyhaline	15	temperate	9738	0	0	1
S0136	pico/nano	pico/nano	epipelagic	epipelagic	DCM	epipelagic_DCM	water	seawater	coastal	oxic	marine_water	NECS	59.27	10.72	25	polyhaline	15	temperate	13928	2	0.014	1
S0165	pico/nano	pico/nano	epipelagic	epipelagic	DCM	epipelagic_DCM	water	seawater	coastal	oxic	marine_water	MEDI	40.8	14.25	37.7	euhaline	22.4	tropical	29232	0	0	1
S0171	pico/nano	pico/nano	epipelagic	epipelagic	DCM	epipelagic_DCM	water	seawater	coastal	oxic	marine_water	MEDI	40.8	14.25	37.7	euhaline	22.4	tropical	15076	0	0	1
TARA_A100000035	pico/nano	pico/nano	epipelagic	epipelagic	DCM	epipelagic_DCM	water	seawater	open_ocean	oxic	marine_water	MEDI	37.45	15.46	38.26	euhaline	18.24	tropical	1717250	2680	0.156	1
TARA_A100000396	pico/nano	pico/nano	epipelagic	epipelagic	DCM	epipelagic_DCM	water	seawater	open_ocean	oxic	marine_water	MEDI	39.4	19.4	38.48	euhaline	15.15	temperate	1397948	1553	0.111	1
TARA_A100000559	pico/nano	pico/nano	epipelagic	epipelagic	DCM	epipelagic_DCM	water	seawater	open_ocean	oxic	marine_water	MEDI	42.17	17.73	38.4	euhaline	15.7	temperate	1522928	1141	0.075	1
TARA_A100000604	pico/nano	pico/nano	epipelagic	epipelagic	DCM	epipelagic_DCM	water	seawater	open_ocean	oxic	marine_water	MEDI	35.75	14.28	37.89	euhaline	18.36	tropical	1877536	2897	0.154	1
TARA_A100000698	pico/nano	pico/nano	epipelagic	epipelagic	DCM	epipelagic_DCM	water	seawater	open_ocean	oxic	marine_water	MEDI	39.57	17.41	38.12	euhaline	17.25	temperate	1679294	14964	0.891	1
TARA_A100001145	pico/nano	pico/nano	epipelagic	epipelagic	DCM	epipelagic_DCM	water	seawater	open_ocean	oxic	marine_water	REDS	23.42	37.25	40.2	euhaline	26.03	tropical	1278692	2566	0.201	1
TARA_A100001333	pico/nano	pico/nano	epipelagic	epipelagic	DCM	epipelagic_DCM	water	seawater	open_ocean	oxic	marine_water	MEDI	33.92	32.81	39.26	euhaline	18.97	tropical	1445491	1532	0.106	1
TARA_A200000158	pico/nano	pico/nano	epipelagic	epipelagic	DCM	epipelagic_DCM	water	seawater	open_ocean	oxic	marine_water	MEDI	37.05	1.95	37.1	euhaline	17.17	temperate	1579548	963	0.061	1
TARA_N000000030	pico/nano	pico/nano	epipelagic	epipelagic	DCM	epipelagic_DCM	water	seawater	open_ocean	oxic	marine_water	MONS	19.03	64.51	36.62	euhaline	25.49	tropical	984338	36418	3.7	1
TARA_N000000072	pico/nano	pico/nano	epipelagic	epipelagic	DCM	epipelagic_DCM	water	seawater	open_ocean	oxic	marine_water	MONS	14.55	70.01	36.5	euhaline	27.1	tropical	1899843	8365	0.44	1
TARA_N000000086	pico/nano	pico/nano	epipelagic	epipelagic	DCM	epipelagic_DCM	water	seawater	open_ocean	oxic	marine_water	MONS	6	73.91	35.1	euhaline	27.7	tropical	2481986	4778	0.193	1
TARA_N000000317	pico/nano	pico/nano	epipelagic	epipelagic	DCM	epipelagic_DCM	water	seawater	open_ocean	oxic	marine_water	ARAB	20.82	63.51	36.55	euhaline	25.37	tropical	1576825	3257	0.207	1
TARA_N000000323	pico/nano	pico/nano	epipelagic	epipelagic	DCM	epipelagic_DCM	water	seawater	open_ocean	oxic	marine_water	REDS	18.44	39.86	38.92	euhaline	27.58	tropical	1300066	16935	1.303	1
TARA_N000000327	pico/nano	pico/nano	epipelagic	epipelagic	DCM	epipelagic_DCM	water	seawater	open_ocean	oxic	marine_water	REDS	18.44	39.86	38.92	euhaline	27.58	tropical	379615	822	0.217	1
TARA_N000000524	pico/nano	pico/nano	epipelagic	epipelagic	DCM	epipelagic_DCM	water	seawater	open_ocean	oxic	marine_water	EAFR	-29.53	37.91	35.34	euhaline	22.24	tropical	872247	2388	0.274	1
TARA_N000000600	pico/nano	pico/nano	epipelagic	epipelagic	DCM	epipelagic_DCM	water	seawater	open_ocean	oxic	marine_water	ISSG	-16.95	53.96	34.91	euhaline	24.88	tropical	1801116	1631	0.091	1
TARA_N000000622	pico/nano	pico/nano	epipelagic	epipelagic	DCM	epipelagic_DCM	water	seawater	open_ocean	oxic	marine_water	SATL	-30.15	-43.27	36.27	euhaline	19.29	tropical	1517374	9666	0.637	1
TARA_N000000807	pico/nano	pico/nano	epipelagic	epipelagic	DCM	epipelagic_DCM	water	seawater	open_ocean	oxic	marine_water	BENG	-34.89	18.05	35.33	euhaline	15.01	temperate	570775	707	0.124	1
TARA_N000000833	pico/nano	pico/nano	epipelagic	epipelagic	DCM	epipelagic_DCM	water	seawater	open_ocean	oxic	marine_water	SATL	-8.73	-17.96	36.6	euhaline	24.09	tropical	1407550	9141	0.649	1
TARA_N000000860	pico/nano	pico/nano	epipelagic	epipelagic	DCM	epipelagic_DCM	water	seawater	open_ocean	oxic	marine_water	SATL	-21.03	-35.35	36.72	euhaline	21.61	tropical	1127116	4815	0.427	1
TARA_N000000961	pico/nano	pico/nano	epipelagic	epipelagic	DCM	epipelagic_DCM	water	seawater	open_ocean	oxic	marine_water	EAFR	-35.24	26.3	35.45	euhaline	21.81	tropical	1721130	4666	0.271	1
TARA_N000001030	pico/nano	pico/nano	epipelagic	epipelagic	DCM	epipelagic_DCM	water	seawater	open_ocean	oxic	marine_water	ANTA	-62.22	-49.21	34.32	euhaline	-0.78	polar	1425105	22802	1.6	1
TARA_N000001388	pico/nano	pico/nano	epipelagic	epipelagic	DCM	epipelagic_DCM	water	seawater	open_ocean	oxic	marine_water	FKLD	-47.2	-57.94	34.06	euhaline	6.97	polar	1905308	4906	0.257	1
TARA_N000001588	pico/nano	pico/nano	epipelagic	epipelagic	DCM	epipelagic_DCM	water	seawater	open_ocean	oxic	marine_water	SPSG	-25.83	-111.73	35.85	euhaline	20.14	tropical	2216830	1355	0.061	1
TARA_N000001610	pico/nano	pico/nano	epipelagic	epipelagic	DCM	epipelagic_DCM	water	seawater	open_ocean	oxic	marine_water	SPSG	-12.97	-96.01	35.54	euhaline	20.64	tropical	3520599	23635	0.671	1
TARA_N000001652	pico/nano	pico/nano	epipelagic	epipelagic	DCM	epipelagic_DCM	water	seawater	open_ocean	oxic	marine_water	PEQD	-5.27	-85.27	34.9	euhaline	19.56	tropical	1570829	7265	0.462	1
TARA_N000001732	pico/nano	pico/nano	epipelagic	epipelagic	DCM	epipelagic_DCM	water	seawater	open_ocean	oxic	marine_water	CHIL	2.03	-84.55	34.34	euhaline	26.53	tropical	1998521	10018	0.501	1
TARA_N000001816	pico/nano	pico/nano	epipelagic	epipelagic	DCM	epipelagic_DCM	water	seawater	open_ocean	oxic	marine_water	SPSG	-16.96	-100.68	35.69	euhaline	19.86	tropical	1306956	40543	3.102	1
TARA_N000001948	pico/nano	pico/nano	epipelagic	epipelagic	DCM	epipelagic_DCM	water	seawater	open_ocean	oxic	marine_water	SPSG	-9.01	-139.14	36.1	euhaline	24.67	tropical	1776567	9677	0.545	1
TARA_X000000408	pico/nano	pico/nano	epipelagic	epipelagic	DCM	epipelagic_DCM	water	seawater	open_ocean	oxic	marine_water	NASE	36.55	-6.57	36.56	euhaline	16.24	temperate	2077269	1644	0.079	1
TARA_X000001040	pico/nano	pico/nano	epipelagic	epipelagic	DCM	epipelagic_DCM	water	seawater	open_ocean	oxic	marine_water	MEDI	39.06	5.94	37.82	euhaline	16.14	temperate	1179808	2402	0.204	1
ICM_JRV_Ev9_JRV_0001_2000_02_22	nano/meso	total_water	epipelagic	epipelagic	NA	epipelagic_DCM	water	seawater	coastal	oxic	marine_water	NWCS	44.78	-66.6	32.63	euhaline	4	polar	18487	1	0.005	1
ICM_JRV_Ev9_JRV_0003_2000_02_22	nano/meso	total_water	epipelagic	epipelagic	NA	epipelagic_DCM	water	seawater	coastal	oxic	marine_water	NWCS	44.99	-66.74	32.36	euhaline	2.72	polar	28734	40	0.139	1
LTR_PAL_Ev9_PAL_2_1E	total	total_water	epipelagic	epipelagic	DCM	epipelagic_DCM	water	seawater	coastal	oxic	marine_water	ANTA	-64.94	-64.41	34.27	euhaline	-0.09	polar	3670	1	0.027	1
LTR_PAL_Ev9_PAL_2_2E	total	total_water	epipelagic	epipelagic	DCM	epipelagic_DCM	water	seawater	coastal	oxic	marine_water	ANTA	-64.94	-64.41	34.27	euhaline	-0.09	polar	4059	2	0.049	1
LTR_PAL_Ev9_PAL_4_1E	total	total_water	epipelagic	epipelagic	DCM	epipelagic_DCM	water	seawater	coastal	oxic	marine_water	ANTA	-63.97	-66.86	34.04	euhaline	-1	polar	9167	0	0	1
LTR_PAL_Ev9_PAL_6_1E	total	total_water	epipelagic	epipelagic	DCM	epipelagic_DCM	water	seawater	coastal	oxic	marine_water	ANTA	-66.45	-73.03	34.44	euhaline	1.21	polar	3954	14	0.354	1
LTR_PAL_Ev9_PAL_6_2E	total	total_water	epipelagic	epipelagic	DCM	epipelagic_DCM	water	seawater	coastal	oxic	marine_water	ANTA	-66.45	-73.03	34.44	euhaline	1.21	polar	4510	13	0.288	1
LTR_PAL_Ev9_PAL_8_2E	total	total_water	epipelagic	epipelagic	DCM	epipelagic_DCM	water	seawater	coastal	oxic	marine_water	ANTA	-67.9	-69.62	34.03	euhaline	-1.02	polar	6110	0	0	1
TARA_A100001685	total	total_water	epipelagic	epipelagic	DCM	epipelagic_DCM	water	seawater	open_ocean	oxic	marine_water	REDS	22.12	38.2	38.95	euhaline	NA	NA	843898	2148	0.255	1
TARA_A100001686	total	total_water	epipelagic	epipelagic	DCM	epipelagic_DCM	water	seawater	open_ocean	oxic	marine_water	REDS	22.12	38.2	38.95	euhaline	NA	NA	4527964	13982	0.309	1
TARA_N000000618	total	total_water	epipelagic	epipelagic	DCM	epipelagic_DCM	water	seawater	open_ocean	oxic	marine_water	SATL	-30.15	-43.27	36.27	euhaline	19.29	tropical	1777767	5132	0.289	1
TARA_N000000720	total	total_water	epipelagic	epipelagic	DCM	epipelagic_DCM	water	seawater	open_ocean	oxic	marine_water	SATL	-31.03	4.68	35.69	euhaline	16.78	temperate	1773047	4256	0.24	1
TARA_N000000829	total	total_water	epipelagic	epipelagic	DCM	epipelagic_DCM	water	seawater	open_ocean	oxic	marine_water	SATL	-8.73	-17.96	36.6	euhaline	24.09	tropical	1984474	15266	0.769	1
TARA_N000000920	total	total_water	epipelagic	epipelagic	DCM	epipelagic_DCM	water	seawater	open_ocean	oxic	marine_water	SATL	-21.03	-35.35	36.72	euhaline	21.61	tropical	1324266	11151	0.842	1
TARA_N000001026	total	total_water	epipelagic	epipelagic	DCM	epipelagic_DCM	water	seawater	open_ocean	oxic	marine_water	ANTA	-62.22	-49.21	34.32	euhaline	-0.78	polar	1876956	42029	2.239	1
TARA_N000001384	total	total_water	epipelagic	epipelagic	DCM	epipelagic_DCM	water	seawater	open_ocean	oxic	marine_water	FKLD	-47.2	-57.94	34.06	euhaline	6.97	polar	1836965	3699	0.201	1
TARA_N000001606	total	total_water	epipelagic	epipelagic	DCM	epipelagic_DCM	water	seawater	open_ocean	oxic	marine_water	SPSG	-12.97	-96.01	35.54	euhaline	20.64	tropical	1721057	11422	0.664	1
TARA_N000001648	total	total_water	epipelagic	epipelagic	DCM	epipelagic_DCM	water	seawater	open_ocean	oxic	marine_water	PEQD	-5.27	-85.27	34.9	euhaline	19.56	tropical	1526382	2677	0.175	1
TARA_N000001728	total	total_water	epipelagic	epipelagic	DCM	epipelagic_DCM	water	seawater	open_ocean	oxic	marine_water	CHIL	2.03	-84.55	34.34	euhaline	26.53	tropical	2177550	1989	0.091	1
TARA_N000001814	total	total_water	epipelagic	epipelagic	DCM	epipelagic_DCM	water	seawater	open_ocean	oxic	marine_water	SPSG	-16.96	-100.68	35.69	euhaline	19.86	tropical	919371	41785	4.545	1
TARA_N000001946	total	total_water	epipelagic	epipelagic	DCM	epipelagic_DCM	water	seawater	open_ocean	oxic	marine_water	SPSG	-9.01	-139.14	36.1	euhaline	24.67	tropical	2062920	9425	0.457	1
TARA_N000002006	meso	meso	epipelagic	epipelagic	mix	epipelagic_mix	water	seawater	open_ocean	oxic	marine_water	SPSG	-8.9	-140.29	35.88	euhaline	22.09	tropical	1281406	1172	0.091	1
TARA_N000002069	meso	meso	epipelagic	epipelagic	mix	epipelagic_mix	water	seawater	open_ocean	oxic	marine_water	SPSG	-9.07	-140.59	35.8	euhaline	25.2	tropical	1244130	589	0.047	1
TARA_N000002087	meso	meso	epipelagic	epipelagic	mix	epipelagic_mix	water	seawater	open_ocean	oxic	marine_water	SPSG	-8.91	-142.61	36.27	euhaline	23.68	tropical	2117953	845	0.04	1
TARA_N000002004	micro	micro	epipelagic	epipelagic	mix	epipelagic_mix	water	seawater	open_ocean	oxic	marine_water	SPSG	-8.89	-140.29	35.88	euhaline	22.09	tropical	1318436	4127	0.313	1
TARA_N000002085	micro	micro	epipelagic	epipelagic	mix	epipelagic_mix	water	seawater	open_ocean	oxic	marine_water	SPSG	-8.89	-142.59	36.27	euhaline	23.68	tropical	2447880	2687	0.11	1
TARA_N000002002	nano	pico/nano	epipelagic	epipelagic	mix	epipelagic_mix	water	seawater	open_ocean	oxic	marine_water	SPSG	-8.9	-140.28	35.88	euhaline	22.09	tropical	1039422	30604	2.944	1
TARA_N000002083	nano	pico/nano	epipelagic	epipelagic	mix	epipelagic_mix	water	seawater	open_ocean	oxic	marine_water	SPSG	-8.91	-142.62	36.27	euhaline	23.68	tropical	2037276	10165	0.499	1
TARA_N000002000	pico/nano	pico/nano	epipelagic	epipelagic	mix	epipelagic_mix	water	seawater	open_ocean	oxic	marine_water	SPSG	-8.91	-140.28	35.88	euhaline	22.09	tropical	1176971	11618	0.987	1
TARA_N000002063	pico/nano	pico/nano	epipelagic	epipelagic	mix	epipelagic_mix	water	seawater	open_ocean	oxic	marine_water	SPSG	-9.07	-140.6	35.8	euhaline	25.2	tropical	1875487	8868	0.473	1
TARA_N000002081	pico/nano	pico/nano	epipelagic	epipelagic	mix	epipelagic_mix	water	seawater	open_ocean	oxic	marine_water	SPSG	-8.9	-142.55	36.27	euhaline	23.68	tropical	1969810	4136	0.21	1
TARA_N000001982	total	total_water	epipelagic	epipelagic	mix	epipelagic_mix	water	seawater	open_ocean	oxic	marine_water	SPSG	-8.91	-140.28	35.88	euhaline	22.09	tropical	927371	7384	0.796	1
TARA_N000002062	total	total_water	epipelagic	epipelagic	mix	epipelagic_mix	water	seawater	open_ocean	oxic	marine_water	SPSG	-9.07	-140.6	35.8	euhaline	25.2	tropical	1312304	16143	1.23	1
TARA_N000002079	total	total_water	epipelagic	epipelagic	mix	epipelagic_mix	water	seawater	open_ocean	oxic	marine_water	SPSG	-8.9	-142.55	36.27	euhaline	23.68	tropical	1875418	7964	0.425	1
S0234	dissolved	dissolved	epipelagic	epipelagic	surface	epipelagic_surface	water	seawater	coastal	oxic	marine_water	MEDI	41.67	2.8	38.2	euhaline	12.5	temperate	6697	0	0	1
S0236	dissolved	dissolved	epipelagic	epipelagic	surface	epipelagic_surface	water	seawater	coastal	oxic	marine_water	MEDI	40.8	14.25	37.7	euhaline	22.8	tropical	2343	0	0	1
S0288	dissolved	dissolved	epipelagic	epipelagic	surface	epipelagic_surface	water	seawater	coastal	oxic	marine_water	NECS	59.27	10.72	22	polyhaline	15	temperate	1849	0	0	1
S0291	dissolved	dissolved	epipelagic	epipelagic	surface	epipelagic_surface	water	seawater	coastal	oxic	marine_water	MEDI	43.17	28.83	16	mesohaline	21.5	tropical	11072	0	0	1
TARA_A100000357	meso	meso	epipelagic	epipelagic	surface	epipelagic_surface	water	seawater	open_ocean	oxic	marine_water	MEDI	42.46	17.96	37.93	euhaline	18.62	tropical	1659378	301	0.018	1
TARA_A100000402	meso	meso	epipelagic	epipelagic	surface	epipelagic_surface	water	seawater	open_ocean	oxic	marine_water	MEDI	39.21	19.41	38.2	euhaline	18.42	tropical	1409961	60	0.004	1
TARA_A100000532	meso	meso	epipelagic	epipelagic	surface	epipelagic_surface	water	seawater	open_ocean	oxic	marine_water	MEDI	39.83	17.4	37.86	euhaline	17.33	temperate	1883555	2637	0.14	1
TARA_A100000546	meso	meso	epipelagic	epipelagic	surface	epipelagic_surface	water	seawater	open_ocean	oxic	marine_water	MEDI	42.19	17.72	38.19	euhaline	17.64	temperate	1137626	19	0.002	1
TARA_A100000594	meso	meso	epipelagic	epipelagic	surface	epipelagic_surface	water	seawater	open_ocean	oxic	marine_water	MEDI	35.74	14.32	37.89	euhaline	21.44	tropical	1935423	257	0.013	1
TARA_A100000759	meso	meso	epipelagic	epipelagic	surface	epipelagic_surface	water	seawater	open_ocean	oxic	marine_water	MEDI	34.41	15.04	38.38	euhaline	21.47	tropical	1188798	1368	0.115	1
TARA_A100001144	meso	meso	epipelagic	epipelagic	surface	epipelagic_surface	water	seawater	open_ocean	oxic	marine_water	REDS	23.37	37.22	39.72	euhaline	25.9	tropical	1557879	492	0.032	1
TARA_A100001246	meso	meso	epipelagic	epipelagic	surface	epipelagic_surface	water	seawater	open_ocean	oxic	marine_water	REDS	22.09	38.21	38.95	euhaline	27.29	tropical	1461352	482	0.033	1
TARA_A100001431	meso	meso	epipelagic	epipelagic	surface	epipelagic_surface	water	seawater	open_ocean	oxic	marine_water	REDS	27.15	34.81	39.94	euhaline	24.99	tropical	1682902	610	0.036	1
TARA_A100001648	meso	meso	epipelagic	epipelagic	surface	epipelagic_surface	water	seawater	open_ocean	oxic	marine_water	MEDI	33.92	32.86	39.43	euhaline	20.47	tropical	1465328	582	0.04	1
TARA_A200000170	meso	meso	epipelagic	epipelagic	surface	epipelagic_surface	water	seawater	open_ocean	oxic	marine_water	MEDI	37.02	1.95	37.54	euhaline	23.79	tropical	1101196	44	0.004	1
TARA_N000000013	meso	meso	epipelagic	epipelagic	surface	epipelagic_surface	water	seawater	open_ocean	oxic	marine_water	MONS	18.57	66.5	36.29	euhaline	27.2	tropical	228539	700	0.306	1
TARA_N000000039	meso	meso	epipelagic	epipelagic	surface	epipelagic_surface	water	seawater	open_ocean	oxic	marine_water	MONS	19.04	64.51	36.62	euhaline	26.35	tropical	2542210	99305	3.906	1
TARA_N000000077	meso	meso	epipelagic	epipelagic	surface	epipelagic_surface	water	seawater	open_ocean	oxic	marine_water	MONS	14.57	70	36.05	euhaline	29.16	tropical	1285035	226	0.018	1
TARA_N000000093	meso	meso	epipelagic	epipelagic	surface	epipelagic_surface	water	seawater	open_ocean	oxic	marine_water	MONS	6.01	74.06	34.56	euhaline	29.98	tropical	1720019	243	0.014	1
TARA_N000000115	meso	meso	epipelagic	epipelagic	surface	epipelagic_surface	water	seawater	open_ocean	oxic	marine_water	ISSG	-9.42	66.3	34.18	euhaline	29.84	tropical	1376621	79	0.006	1
TARA_N000000261	meso	meso	epipelagic	epipelagic	surface	epipelagic_surface	water	seawater	open_ocean	oxic	marine_water	MONS	0.22	71.84	35.09	euhaline	30.5	tropical	2409498	472	0.02	1
TARA_N000000313	meso	meso	epipelagic	epipelagic	surface	epipelagic_surface	water	seawater	open_ocean	oxic	marine_water	ARAB	20.82	63.51	36.53	euhaline	25.85	tropical	1866494	163	0.009	1
TARA_N000000324	meso	meso	epipelagic	epipelagic	surface	epipelagic_surface	water	seawater	open_ocean	oxic	marine_water	REDS	18.4	39.86	38.63	euhaline	27.67	tropical	1859950	4827	0.26	1
TARA_N000000539	meso	meso	epipelagic	epipelagic	surface	epipelagic_surface	water	seawater	open_ocean	oxic	marine_water	EAFR	-29.5	37.99	35.33	euhaline	22.16	tropical	1955507	120	0.006	1
TARA_N000000581	meso	meso	epipelagic	epipelagic	surface	epipelagic_surface	water	seawater	open_ocean	oxic	marine_water	ISSG	-16.96	53.98	34.57	euhaline	27.87	tropical	1418879	209	0.015	1
TARA_N000000666	meso	meso	epipelagic	epipelagic	surface	epipelagic_surface	water	seawater	open_ocean	oxic	marine_water	SATL	-20.4	-3.19	36.38	euhaline	19.78	tropical	1808613	275	0.015	1
TARA_N000000709	meso	meso	epipelagic	epipelagic	surface	epipelagic_surface	water	seawater	open_ocean	oxic	marine_water	SATL	-31.05	4.66	35.69	euhaline	16.95	temperate	1348413	1693	0.126	1
TARA_N000000750	meso	meso	epipelagic	epipelagic	surface	epipelagic_surface	water	seawater	open_ocean	oxic	marine_water	BENG	-32.22	17.71	34.85	euhaline	12.83	temperate	1572638	271	0.017	1
TARA_N000000790	meso	meso	epipelagic	epipelagic	surface	epipelagic_surface	water	seawater	open_ocean	oxic	marine_water	BENG	-34.94	17.94	35.32	euhaline	15.03	temperate	1462518	102	0.007	1
TARA_N000000843	meso	meso	epipelagic	epipelagic	surface	epipelagic_surface	water	seawater	open_ocean	oxic	marine_water	SATL	-8.77	-17.92	36.42	euhaline	25.02	tropical	1953149	189	0.01	1
TARA_N000000879	meso	meso	epipelagic	epipelagic	surface	epipelagic_surface	water	seawater	open_ocean	oxic	marine_water	SATL	-20.94	-35.2	37.1	euhaline	23.35	tropical	1537025	44	0.003	1
TARA_N000000981	meso	meso	epipelagic	epipelagic	surface	epipelagic_surface	water	seawater	open_ocean	oxic	marine_water	EAFR	-35.18	26.29	35.45	euhaline	21.82	tropical	2059914	179	0.009	1
TARA_N000001040	meso	meso	epipelagic	epipelagic	surface	epipelagic_surface	water	seawater	open_ocean	oxic	marine_water	ANTA	-62.08	-49.45	34.35	euhaline	0.67	polar	767940	10	0.001	1
TARA_N000001362	meso	meso	epipelagic	epipelagic	surface	epipelagic_surface	water	seawater	open_ocean	oxic	marine_water	ANTA	-60.26	-60.62	33.72	euhaline	1.84	polar	1537224	26	0.002	1
TARA_N000001398	meso	meso	epipelagic	epipelagic	surface	epipelagic_surface	water	seawater	open_ocean	oxic	marine_water	FKLD	-47.19	-58.27	34.05	euhaline	7.32	polar	1884211	61	0.003	1
TARA_N000001514	meso	meso	epipelagic	epipelagic	surface	epipelagic_surface	water	seawater	open_ocean	oxic	marine_water	SATL	-30.15	-43.29	36.32	euhaline	19.85	tropical	1866493	509	0.027	1
TARA_N000001586	meso	meso	epipelagic	epipelagic	surface	epipelagic_surface	water	seawater	open_ocean	oxic	marine_water	SPSG	-25.81	-111.74	36.4	euhaline	25.15	tropical	1281357	4	0	1
TARA_N000001620	meso	meso	epipelagic	epipelagic	surface	epipelagic_surface	water	seawater	open_ocean	oxic	marine_water	SPSG	-12.94	-96.04	35.84	euhaline	25.25	tropical	1767153	28	0.002	1
TARA_N000001662	meso	meso	epipelagic	epipelagic	surface	epipelagic_surface	water	seawater	open_ocean	oxic	marine_water	PEQD	-5.25	-85.22	34.81	euhaline	25.28	tropical	4532742	470	0.01	1
TARA_N000001742	meso	meso	epipelagic	epipelagic	surface	epipelagic_surface	water	seawater	open_ocean	oxic	marine_water	CHIL	2.06	-84.55	33.18	euhaline	27.9	tropical	1568407	151	0.01	1
TARA_N000001826	meso	meso	epipelagic	epipelagic	surface	epipelagic_surface	water	seawater	open_ocean	oxic	marine_water	SPSG	-16.96	-100.69	35.99	euhaline	22.76	tropical	1656600	1081	0.065	1
TARA_N000001942	meso	meso	epipelagic	epipelagic	surface	epipelagic_surface	water	seawater	open_ocean	oxic	marine_water	SPSG	-8.99	-139.22	35.36	euhaline	26.56	tropical	2331178	259	0.011	1
TARA_N000001998	meso	meso	epipelagic	epipelagic	surface	epipelagic_surface	water	seawater	open_ocean	oxic	marine_water	SPSG	-8.89	-140.29	35.36	euhaline	26.64	tropical	3123086	918	0.029	1
TARA_N000002025	meso	meso	epipelagic	epipelagic	surface	epipelagic_surface	water	seawater	open_ocean	oxic	marine_water	SPSG	-8.89	-142.64	35.42	euhaline	26.87	tropical	2039268	200	0.01	1
TARA_N000002043	meso	meso	epipelagic	epipelagic	surface	epipelagic_surface	water	seawater	open_ocean	oxic	marine_water	SPSG	-9.15	-140.5	35.38	euhaline	26.52	tropical	898110	68	0.008	1
TARA_S400007204	meso	meso	epipelagic	epipelagic	surface	epipelagic_surface	water	seawater	open_ocean	oxic	marine_water	MEDI	38.44	20.19	38.36	euhaline	19.04	tropical	1069115	534	0.05	1
TARA_X000000357	meso	meso	epipelagic	epipelagic	surface	epipelagic_surface	water	seawater	open_ocean	oxic	marine_water	NASE	36.55	-6.57	36.63	euhaline	20.34	tropical	3116192	2681	0.086	1
TARA_X000001006	meso	meso	epipelagic	epipelagic	surface	epipelagic_surface	water	seawater	open_ocean	oxic	marine_water	MEDI	39.09	5.79	37.81	euhaline	24.5	tropical	1625339	1150	0.071	1
TARA_X000001334	meso	meso	epipelagic	epipelagic	surface	epipelagic_surface	water	seawater	open_ocean	oxic	marine_water	MEDI	41.67	2.8	38.13	euhaline	20.66	tropical	1898767	393	0.021	1
S0017	micro/meso	meso	epipelagic	epipelagic	surface	epipelagic_surface	water	seawater	coastal	oxic	marine_water	MEDI	40.8	14.25	37.7	euhaline	22.8	tropical	1715	0	0	1
S0019	micro/meso	meso	epipelagic	epipelagic	surface	epipelagic_surface	water	seawater	coastal	oxic	marine_water	MEDI	40.8	14.25	37.7	euhaline	22.8	tropical	1450	0	0	1
S0043	micro/meso	meso	epipelagic	epipelagic	surface	epipelagic_surface	water	seawater	coastal	oxic	marine_water	MEDI	41.67	2.8	38.2	euhaline	12.5	temperate	6749	0	0	1
S0044	micro/meso	meso	epipelagic	epipelagic	surface	epipelagic_surface	water	seawater	coastal	oxic	marine_water	MEDI	41.67	2.8	38.2	euhaline	12.5	temperate	11196	1	0.009	1
S0065	micro/meso	meso	epipelagic	epipelagic	surface	epipelagic_surface	water	seawater	coastal	oxic	marine_water	NECS	59.27	10.72	25	polyhaline	15	temperate	10451	0	0	1
S0069	micro/meso	meso	epipelagic	epipelagic	surface	epipelagic_surface	water	seawater	coastal	oxic	marine_water	NECS	48.77	3.95	34.9	euhaline	9.9	polar	2905	3	0.103	1
S0073	micro/meso	meso	epipelagic	epipelagic	surface	epipelagic_surface	water	seawater	coastal	oxic	marine_water	MEDI	40.8	14.25	37.2	euhaline	19.2	tropical	10828	0	0	1
S0075	micro/meso	meso	epipelagic	epipelagic	surface	epipelagic_surface	water	seawater	coastal	oxic	marine_water	NECS	59.27	10.72	25	polyhaline	15	temperate	9818	0	0	1
S0079	micro/meso	meso	epipelagic	epipelagic	surface	epipelagic_surface	water	seawater	coastal	oxic	marine_water	NECS	48.77	3.95	34.9	euhaline	9.9	polar	6652	0	0	1
S0083	micro/meso	meso	epipelagic	epipelagic	surface	epipelagic_surface	water	seawater	coastal	oxic	marine_water	MEDI	40.8	14.25	37.2	euhaline	19.2	tropical	7338	1	0.014	1
S0090	micro/meso	meso	epipelagic	epipelagic	surface	epipelagic_surface	water	seawater	coastal	oxic	marine_water	MEDI	43.17	28.83	16	mesohaline	21.5	tropical	12311	0	0	1
S0100	micro/meso	meso	epipelagic	epipelagic	surface	epipelagic_surface	water	seawater	coastal	oxic	marine_water	MEDI	43.17	28.83	16	mesohaline	21.5	tropical	13878	0	0	1
S0108	micro/meso	meso	epipelagic	epipelagic	surface	epipelagic_surface	water	seawater	coastal	oxic	marine_water	NECS	59.27	10.72	22	polyhaline	15	temperate	11709	0	0	1
S0118	micro/meso	meso	epipelagic	epipelagic	surface	epipelagic_surface	water	seawater	coastal	oxic	marine_water	NECS	59.27	10.72	22	polyhaline	15	temperate	14262	1	0.007	1
S0125	micro/meso	meso	epipelagic	epipelagic	surface	epipelagic_surface	water	seawater	coastal	oxic	marine_water	MEDI	40.8	14.25	37.7	euhaline	22.8	tropical	15371	0	0	1
S0135	micro/meso	meso	epipelagic	epipelagic	surface	epipelagic_surface	water	seawater	coastal	oxic	marine_water	MEDI	40.8	14.25	37.7	euhaline	22.8	tropical	16454	3	0.018	1
S0155	micro/meso	meso	epipelagic	epipelagic	surface	epipelagic_surface	water	seawater	coastal	oxic	marine_water	MEDI	41.67	2.8	38.2	euhaline	12.5	temperate	18349	6	0.033	1
S0156	micro/meso	meso	epipelagic	epipelagic	surface	epipelagic_surface	water	seawater	coastal	oxic	marine_water	MEDI	41.67	2.8	38.2	euhaline	12.5	temperate	17934	0	0	1
TARA_A100000360	micro	micro	epipelagic	epipelagic	surface	epipelagic_surface	water	seawater	open_ocean	oxic	marine_water	MEDI	42.46	17.94	38.11	euhaline	18.14	tropical	1218219	779	0.064	1
TARA_A100000400	micro	micro	epipelagic	epipelagic	surface	epipelagic_surface	water	seawater	open_ocean	oxic	marine_water	MEDI	39.39	19.39	38.18	euhaline	18.34	tropical	1446259	74	0.005	1
TARA_A100000538	micro	micro	epipelagic	epipelagic	surface	epipelagic_surface	water	seawater	open_ocean	oxic	marine_water	MEDI	39.81	17.41	37.89	euhaline	17.48	temperate	2006541	465	0.023	1
TARA_A100000548	micro	micro	epipelagic	epipelagic	surface	epipelagic_surface	water	seawater	open_ocean	oxic	marine_water	MEDI	42.17	17.72	38.22	euhaline	17.01	temperate	1737665	1325	0.076	1
TARA_A100000596	micro	micro	epipelagic	epipelagic	surface	epipelagic_surface	water	seawater	open_ocean	oxic	marine_water	MEDI	35.74	14.31	37.89	euhaline	21.44	tropical	1772846	587	0.033	1
TARA_A100000750	micro	micro	epipelagic	epipelagic	surface	epipelagic_surface	water	seawater	open_ocean	oxic	marine_water	MEDI	34.49	14.91	38.38	euhaline	21.47	tropical	3291949	3584	0.109	1
TARA_A100001143	micro	micro	epipelagic	epipelagic	surface	epipelagic_surface	water	seawater	open_ocean	oxic	marine_water	REDS	23.36	37.22	39.75	euhaline	25.82	tropical	1861810	279	0.015	1
TARA_A100001245	micro	micro	epipelagic	epipelagic	surface	epipelagic_surface	water	seawater	open_ocean	oxic	marine_water	REDS	21.95	38.25	38.94	euhaline	27.33	tropical	1472955	1540	0.105	1
TARA_A100001432	micro	micro	epipelagic	epipelagic	surface	epipelagic_surface	water	seawater	open_ocean	oxic	marine_water	REDS	27.16	34.83	39.98	euhaline	25.06	tropical	1953437	2368	0.121	1
TARA_A100001646	micro	micro	epipelagic	epipelagic	surface	epipelagic_surface	water	seawater	open_ocean	oxic	marine_water	MEDI	33.92	32.88	39.43	euhaline	20.45	tropical	1888801	855	0.045	1
TARA_A200000139	micro	micro	epipelagic	epipelagic	surface	epipelagic_surface	water	seawater	open_ocean	oxic	marine_water	MEDI	37.03	1.96	37.49	euhaline	23.82	tropical	2036742	44	0.002	1
TARA_N000000011	micro	micro	epipelagic	epipelagic	surface	epipelagic_surface	water	seawater	open_ocean	oxic	marine_water	MONS	18.57	66.52	36.29	euhaline	26.82	tropical	211212	2825	1.338	1
TARA_N000000038	micro	micro	epipelagic	epipelagic	surface	epipelagic_surface	water	seawater	open_ocean	oxic	marine_water	MONS	19.04	64.49	36.62	euhaline	26.23	tropical	1592644	1410	0.089	1
TARA_N000000076	micro	micro	epipelagic	epipelagic	surface	epipelagic_surface	water	seawater	open_ocean	oxic	marine_water	MONS	14.61	69.98	36.02	euhaline	29.09	tropical	2679856	5465	0.204	1
TARA_N000000089	micro	micro	epipelagic	epipelagic	surface	epipelagic_surface	water	seawater	open_ocean	oxic	marine_water	MONS	6	73.89	34.56	euhaline	29.98	tropical	1811460	2784	0.154	1
TARA_N000000259	micro	micro	epipelagic	epipelagic	surface	epipelagic_surface	water	seawater	open_ocean	oxic	marine_water	MONS	0	71.63	35.09	euhaline	30.5	tropical	1524637	1970	0.129	1
TARA_N000000311	micro	micro	epipelagic	epipelagic	surface	epipelagic_surface	water	seawater	open_ocean	oxic	marine_water	ARAB	20.82	63.5	36.53	euhaline	25.58	tropical	1888859	2165	0.115	1
TARA_N000000325	micro	micro	epipelagic	epipelagic	surface	epipelagic_surface	water	seawater	open_ocean	oxic	marine_water	REDS	18.4	39.88	38.65	euhaline	27.6	tropical	1765368	1222	0.069	1
TARA_N000000526	micro	micro	epipelagic	epipelagic	surface	epipelagic_surface	water	seawater	open_ocean	oxic	marine_water	EAFR	-29.5	37.99	35.32	euhaline	22.22	tropical	1238139	475	0.038	1
TARA_N000000589	micro	micro	epipelagic	epipelagic	surface	epipelagic_surface	water	seawater	open_ocean	oxic	marine_water	ISSG	-16.97	53.93	34.57	euhaline	27.87	tropical	1752489	878	0.05	1
TARA_N000000662	micro	micro	epipelagic	epipelagic	surface	epipelagic_surface	water	seawater	open_ocean	oxic	marine_water	SATL	-20.39	-3.21	36.38	euhaline	19.78	tropical	2144320	523	0.024	1
TARA_N000000705	micro	micro	epipelagic	epipelagic	surface	epipelagic_surface	water	seawater	open_ocean	oxic	marine_water	SATL	-31.06	4.67	35.69	euhaline	16.95	temperate	1912674	135	0.007	1
TARA_N000000746	micro	micro	epipelagic	epipelagic	surface	epipelagic_surface	water	seawater	open_ocean	oxic	marine_water	BENG	-32.17	17.7	34.85	euhaline	12.88	temperate	1384472	402	0.029	1
TARA_N000000793	micro	micro	epipelagic	epipelagic	surface	epipelagic_surface	water	seawater	open_ocean	oxic	marine_water	BENG	-34.9	18.03	35.32	euhaline	15.02	temperate	1910759	439	0.023	1
TARA_N000000839	micro	micro	epipelagic	epipelagic	surface	epipelagic_surface	water	seawater	open_ocean	oxic	marine_water	SATL	-8.75	-17.92	36.42	euhaline	25.02	tropical	2004551	2240	0.112	1
TARA_N000000871	micro	micro	epipelagic	epipelagic	surface	epipelagic_surface	water	seawater	open_ocean	oxic	marine_water	SATL	-20.95	-35.23	37.1	euhaline	23.35	tropical	1840155	394	0.021	1
TARA_N000000968	micro	micro	epipelagic	epipelagic	surface	epipelagic_surface	water	seawater	open_ocean	oxic	marine_water	EAFR	-35.24	26.3	35.45	euhaline	21.81	tropical	2300676	506	0.022	1
TARA_N000001036	micro	micro	epipelagic	epipelagic	surface	epipelagic_surface	water	seawater	open_ocean	oxic	marine_water	ANTA	-62.14	-49.33	34.35	euhaline	0.76	polar	2120901	435	0.021	1
TARA_N000001394	micro	micro	epipelagic	epipelagic	surface	epipelagic_surface	water	seawater	open_ocean	oxic	marine_water	FKLD	-47.2	-58.23	34.05	euhaline	7.32	polar	1170592	119	0.01	1
TARA_N000001442	micro	micro	epipelagic	epipelagic	surface	epipelagic_surface	water	seawater	open_ocean	oxic	marine_water	ANTA	-60.3	-60.57	33.72	euhaline	1.84	polar	1386270	24	0.002	1
TARA_N000001510	micro	micro	epipelagic	epipelagic	surface	epipelagic_surface	water	seawater	open_ocean	oxic	marine_water	SATL	-30.19	-43.28	36.32	euhaline	19.85	tropical	2034325	6588	0.324	1
TARA_N000001582	micro	micro	epipelagic	epipelagic	surface	epipelagic_surface	water	seawater	open_ocean	oxic	marine_water	SPSG	-25.81	-111.73	36.4	euhaline	25.15	tropical	1781270	429	0.024	1
TARA_N000001616	micro	micro	epipelagic	epipelagic	surface	epipelagic_surface	water	seawater	open_ocean	oxic	marine_water	SPSG	-12.99	-95.99	35.84	euhaline	25.25	tropical	793179	236	0.03	1
TARA_N000001658	micro	micro	epipelagic	epipelagic	surface	epipelagic_surface	water	seawater	open_ocean	oxic	marine_water	PEQD	-5.25	-85.17	34.75	euhaline	24.94	tropical	1720378	387	0.022	1
TARA_N000001738	micro	micro	epipelagic	epipelagic	surface	epipelagic_surface	water	seawater	open_ocean	oxic	marine_water	CHIL	2	-84.58	33.37	euhaline	27.62	tropical	1633275	360	0.022	1
TARA_N000001823	micro	micro	epipelagic	epipelagic	surface	epipelagic_surface	water	seawater	open_ocean	oxic	marine_water	SPSG	-16.96	-100.66	35.97	euhaline	22.77	tropical	1645063	384	0.023	1
TARA_N000001941	micro	micro	epipelagic	epipelagic	surface	epipelagic_surface	water	seawater	open_ocean	oxic	marine_water	SPSG	-9.01	-139.21	35.36	euhaline	26.56	tropical	2009588	370	0.018	1
TARA_N000001996	micro	micro	epipelagic	epipelagic	surface	epipelagic_surface	water	seawater	open_ocean	oxic	marine_water	SPSG	-8.91	-140.28	35.36	euhaline	26.64	tropical	2227158	660	0.03	1
TARA_N000002024	micro	micro	epipelagic	epipelagic	surface	epipelagic_surface	water	seawater	open_ocean	oxic	marine_water	SPSG	-8.89	-142.63	35.42	euhaline	26.87	tropical	2037456	163	0.008	1
TARA_N000002041	micro	micro	epipelagic	epipelagic	surface	epipelagic_surface	water	seawater	open_ocean	oxic	marine_water	SPSG	-9.15	-140.52	35.41	euhaline	26.57	tropical	1136319	284	0.025	1
TARA_S400007202	micro	micro	epipelagic	epipelagic	surface	epipelagic_surface	water	seawater	open_ocean	oxic	marine_water	MEDI	38.47	20.17	38.36	euhaline	19.17	tropical	1586343	3595	0.227	1
TARA_X000001338	micro	micro	epipelagic	epipelagic	surface	epipelagic_surface	water	seawater	open_ocean	oxic	marine_water	MEDI	41.67	2.8	38.13	euhaline	20.66	tropical	1845906	487	0.026	1
ICM_AWP_Ev9_AWP_0017_2007_08_26	NA	NA	epipelagic	epipelagic	surface	epipelagic_surface	water	seawater	open_ocean	oxic	marine_water	NASE	37.48	-30.57	36.26	euhaline	23.51	tropical	7025	3	0.043	1
ICM_AWP_Ev9_AWP_0020_2007_08_26	NA	NA	epipelagic	epipelagic	surface	epipelagic_surface	water	seawater	open_ocean	oxic	marine_water	NASE	37.48	-30.57	36.26	euhaline	23.51	tropical	9222	0	0	1
TARA_A100000038	nano	pico/nano	epipelagic	epipelagic	surface	epipelagic_surface	water	seawater	open_ocean	oxic	marine_water	MEDI	37.5	15.49	38.13	euhaline	20.66	tropical	1433125	1820	0.127	1
TARA_A100000394	nano	pico/nano	epipelagic	epipelagic	surface	epipelagic_surface	water	seawater	open_ocean	oxic	marine_water	MEDI	39.39	19.39	38.18	euhaline	18.34	tropical	1802562	297	0.016	1
TARA_A100000539	nano	pico/nano	epipelagic	epipelagic	surface	epipelagic_surface	water	seawater	open_ocean	oxic	marine_water	MEDI	39.84	17.42	37.76	euhaline	17.04	temperate	1419796	1977	0.139	1
TARA_A100000553	nano	pico/nano	epipelagic	epipelagic	surface	epipelagic_surface	water	seawater	open_ocean	oxic	marine_water	MEDI	42.2	17.72	38.19	euhaline	17.64	temperate	1459979	1608	0.11	1
TARA_A100000598	nano	pico/nano	epipelagic	epipelagic	surface	epipelagic_surface	water	seawater	open_ocean	oxic	marine_water	MEDI	35.76	14.26	37.89	euhaline	21.44	tropical	1642676	588	0.036	1
TARA_A100000761	nano	pico/nano	epipelagic	epipelagic	surface	epipelagic_surface	water	seawater	open_ocean	oxic	marine_water	MEDI	34.45	14.95	38.38	euhaline	21.47	tropical	2378281	366	0.015	1
TARA_A100001142	nano	pico/nano	epipelagic	epipelagic	surface	epipelagic_surface	water	seawater	open_ocean	oxic	marine_water	REDS	23.36	37.22	39.75	euhaline	25.82	tropical	1097549	2555	0.233	1
TARA_A100001638	nano	pico/nano	epipelagic	epipelagic	surface	epipelagic_surface	water	seawater	open_ocean	oxic	marine_water	MEDI	33.92	32.9	39.43	euhaline	20.45	tropical	3411826	13344	0.391	1
TARA_A200000110	nano	pico/nano	epipelagic	epipelagic	surface	epipelagic_surface	water	seawater	open_ocean	oxic	marine_water	MEDI	37.05	1.94	37.49	euhaline	23.82	tropical	1564759	36969	2.363	1
TARA_N000000008	nano	pico/nano	epipelagic	epipelagic	surface	epipelagic_surface	water	seawater	open_ocean	oxic	marine_water	MONS	18.59	66.62	36.29	euhaline	26.82	tropical	212394	4	0.002	1
TARA_N000000037	nano	pico/nano	epipelagic	epipelagic	surface	epipelagic_surface	water	seawater	open_ocean	oxic	marine_water	MONS	19.04	64.49	36.62	euhaline	26.23	tropical	3861575	8388	0.217	1
TARA_N000000073	nano	pico/nano	epipelagic	epipelagic	surface	epipelagic_surface	water	seawater	open_ocean	oxic	marine_water	MONS	14.61	69.98	36.02	euhaline	29.09	tropical	1496210	28	0.002	1
TARA_N000000087	nano	pico/nano	epipelagic	epipelagic	surface	epipelagic_surface	water	seawater	open_ocean	oxic	marine_water	MONS	6	73.9	34.56	euhaline	29.98	tropical	2594008	99	0.004	1
TARA_N000000257	nano	pico/nano	epipelagic	epipelagic	surface	epipelagic_surface	water	seawater	open_ocean	oxic	marine_water	MONS	0	71.64	35.09	euhaline	30.5	tropical	3431980	7281	0.212	1
TARA_N000000318	nano	pico/nano	epipelagic	epipelagic	surface	epipelagic_surface	water	seawater	open_ocean	oxic	marine_water	ARAB	20.82	63.5	36.53	euhaline	25.58	tropical	1590229	181	0.011	1
TARA_N000000326	nano	pico/nano	epipelagic	epipelagic	surface	epipelagic_surface	water	seawater	open_ocean	oxic	marine_water	REDS	18.4	39.88	38.65	euhaline	27.6	tropical	785039	188	0.024	1
TARA_N000000570	nano	pico/nano	epipelagic	epipelagic	surface	epipelagic_surface	water	seawater	open_ocean	oxic	marine_water	ISSG	-16.96	53.95	34.56	euhaline	27.93	tropical	1769738	36862	2.083	1
TARA_N000000625	nano	pico/nano	epipelagic	epipelagic	surface	epipelagic_surface	water	seawater	open_ocean	oxic	marine_water	SATL	-30.22	-43.28	36.32	euhaline	20.08	tropical	2023015	36146	1.787	1
TARA_N000000682	nano	pico/nano	epipelagic	epipelagic	surface	epipelagic_surface	water	seawater	open_ocean	oxic	marine_water	SATL	-20.41	-3.18	36.37	euhaline	19.86	tropical	1454772	6449	0.443	1
TARA_N000000701	nano	pico/nano	epipelagic	epipelagic	surface	epipelagic_surface	water	seawater	open_ocean	oxic	marine_water	SATL	-31.05	4.67	35.69	euhaline	16.95	temperate	555075	4	0.001	1
TARA_N000000742	nano	pico/nano	epipelagic	epipelagic	surface	epipelagic_surface	water	seawater	open_ocean	oxic	marine_water	BENG	-32.12	17.7	34.85	euhaline	12.88	temperate	705438	4087	0.579	1
TARA_N000000809	nano	pico/nano	epipelagic	epipelagic	surface	epipelagic_surface	water	seawater	open_ocean	oxic	marine_water	BENG	-34.94	17.92	35.32	euhaline	15.03	temperate	2654955	477	0.018	1
TARA_N000000835	nano	pico/nano	epipelagic	epipelagic	surface	epipelagic_surface	water	seawater	open_ocean	oxic	marine_water	SATL	-8.73	-17.92	36.43	euhaline	25.13	tropical	1668292	1521	0.091	1
TARA_N000000863	nano	pico/nano	epipelagic	epipelagic	surface	epipelagic_surface	water	seawater	open_ocean	oxic	marine_water	SATL	-20.97	-35.27	37.08	euhaline	23.37	tropical	1446771	5424	0.375	1
TARA_N000000928	nano	pico/nano	epipelagic	epipelagic	surface	epipelagic_surface	water	seawater	open_ocean	oxic	marine_water	EAFR	-29.5	37.99	35.32	euhaline	22.22	tropical	1550383	62943	4.06	1
TARA_N000000963	nano	pico/nano	epipelagic	epipelagic	surface	epipelagic_surface	water	seawater	open_ocean	oxic	marine_water	EAFR	-35.17	26.29	35.45	euhaline	21.82	tropical	2164806	3202	0.148	1
TARA_N000001032	nano	pico/nano	epipelagic	epipelagic	surface	epipelagic_surface	water	seawater	open_ocean	oxic	marine_water	ANTA	-62.04	-49.53	34.35	euhaline	0.67	polar	1661712	82	0.005	1
TARA_N000001390	nano	pico/nano	epipelagic	epipelagic	surface	epipelagic_surface	water	seawater	open_ocean	oxic	marine_water	FKLD	-47.2	-58.2	34.05	euhaline	7.32	polar	1857446	4662	0.251	1
TARA_N000001440	nano	pico/nano	epipelagic	epipelagic	surface	epipelagic_surface	water	seawater	open_ocean	oxic	marine_water	ANTA	-60.4	-60.45	33.72	euhaline	1.95	polar	1554451	70	0.005	1
TARA_N000001578	nano	pico/nano	epipelagic	epipelagic	surface	epipelagic_surface	water	seawater	open_ocean	oxic	marine_water	SPSG	-25.81	-111.72	36.4	euhaline	25.15	tropical	1259596	3638	0.289	1
TARA_N000001612	nano	pico/nano	epipelagic	epipelagic	surface	epipelagic_surface	water	seawater	open_ocean	oxic	marine_water	SPSG	-12.95	-96.03	35.84	euhaline	25.25	tropical	1581184	19828	1.254	1
TARA_N000001654	nano	pico/nano	epipelagic	epipelagic	surface	epipelagic_surface	water	seawater	open_ocean	oxic	marine_water	PEQD	-5.25	-85.21	34.75	euhaline	24.94	tropical	1449452	1977	0.136	1
TARA_N000001734	nano	pico/nano	epipelagic	epipelagic	surface	epipelagic_surface	water	seawater	open_ocean	oxic	marine_water	CHIL	2.04	-84.56	33.18	euhaline	27.9	tropical	2244094	2961	0.132	1
TARA_N000001818	nano	pico/nano	epipelagic	epipelagic	surface	epipelagic_surface	water	seawater	open_ocean	oxic	marine_water	SPSG	-16.96	-100.63	35.97	euhaline	22.77	tropical	1537009	4966	0.323	1
TARA_N000001943	nano	pico/nano	epipelagic	epipelagic	surface	epipelagic_surface	water	seawater	open_ocean	oxic	marine_water	SPSG	-9	-139.28	35.36	euhaline	26.56	tropical	1854059	8190	0.442	1
TARA_N000001994	nano	pico/nano	epipelagic	epipelagic	surface	epipelagic_surface	water	seawater	open_ocean	oxic	marine_water	SPSG	-8.9	-140.31	35.36	euhaline	26.64	tropical	2398675	17243	0.719	1
TARA_N000002021	nano	pico/nano	epipelagic	epipelagic	surface	epipelagic_surface	water	seawater	open_ocean	oxic	marine_water	SPSG	-8.91	-142.56	35.42	euhaline	26.87	tropical	1894303	3256	0.172	1
TARA_N000002039	nano	pico/nano	epipelagic	epipelagic	surface	epipelagic_surface	water	seawater	open_ocean	oxic	marine_water	SPSG	-9.15	-140.52	35.4	euhaline	26.52	tropical	1213115	7829	0.645	1
TARA_X000000325	nano	pico/nano	epipelagic	epipelagic	surface	epipelagic_surface	water	seawater	open_ocean	oxic	marine_water	NASE	36.55	-6.57	36.63	euhaline	20.52	tropical	2098226	2600	0.124	1
TARA_X000000970	nano	pico/nano	epipelagic	epipelagic	surface	epipelagic_surface	water	seawater	open_ocean	oxic	marine_water	MEDI	39.16	5.92	37.81	euhaline	24.5	tropical	3870908	74889	1.935	1
TARA_X000001286	nano	pico/nano	epipelagic	epipelagic	surface	epipelagic_surface	water	seawater	open_ocean	oxic	marine_water	MEDI	41.67	2.8	38.13	euhaline	20.66	tropical	1663871	27659	1.662	1
S0029	pico	pico/nano	epipelagic	epipelagic	surface	epipelagic_surface	water	seawater	coastal	oxic	marine_water	NECS	59.27	10.72	25	polyhaline	15	temperate	2078	0	0	1
S0031	pico	pico/nano	epipelagic	epipelagic	surface	epipelagic_surface	water	seawater	coastal	oxic	marine_water	NECS	59.27	10.72	25	polyhaline	15	temperate	424	0	0	1
S0050	pico	pico/nano	epipelagic	epipelagic	surface	epipelagic_surface	water	seawater	coastal	oxic	marine_water	MEDI	40.8	14.25	37.7	euhaline	22.8	tropical	22249	0	0	1
S0051	pico	pico/nano	epipelagic	epipelagic	surface	epipelagic_surface	water	seawater	coastal	oxic	marine_water	MEDI	40.8	14.25	37.7	euhaline	22.8	tropical	8111	0	0	1
S0067	pico	pico/nano	epipelagic	epipelagic	surface	epipelagic_surface	water	seawater	coastal	oxic	marine_water	MEDI	41.67	2.8	38.2	euhaline	12.5	temperate	7194	1	0.014	1
S0071	pico	pico/nano	epipelagic	epipelagic	surface	epipelagic_surface	water	seawater	coastal	oxic	marine_water	NECS	48.77	3.95	34.9	euhaline	9.9	polar	2652	0	0	1
S0077	pico	pico/nano	epipelagic	epipelagic	surface	epipelagic_surface	water	seawater	coastal	oxic	marine_water	MEDI	41.67	2.8	38.2	euhaline	12.5	temperate	6437	0	0	1
S0081	pico	pico/nano	epipelagic	epipelagic	surface	epipelagic_surface	water	seawater	coastal	oxic	marine_water	NECS	48.77	3.95	34.9	euhaline	9.9	polar	10986	0	0	1
S0085	pico	pico/nano	epipelagic	epipelagic	surface	epipelagic_surface	water	seawater	coastal	oxic	marine_water	MEDI	40.8	14.25	37.2	euhaline	19.2	tropical	8054	0	0	1
S0092	pico	pico/nano	epipelagic	epipelagic	surface	epipelagic_surface	water	seawater	coastal	oxic	marine_water	MEDI	43.17	28.83	16	mesohaline	21.5	tropical	3989	0	0	1
S0095	pico	pico/nano	epipelagic	epipelagic	surface	epipelagic_surface	water	seawater	coastal	oxic	marine_water	MEDI	40.8	14.25	37.2	euhaline	19.2	tropical	3812	0	0	1
S0102	pico	pico/nano	epipelagic	epipelagic	surface	epipelagic_surface	water	seawater	coastal	oxic	marine_water	MEDI	43.17	28.83	16	mesohaline	21.5	tropical	4570	0	0	1
S0106	pico	pico/nano	epipelagic	epipelagic	surface	epipelagic_surface	water	seawater	coastal	oxic	marine_water	NECS	59.27	10.72	22	polyhaline	15	temperate	10313	0	0	1
S0116	pico	pico/nano	epipelagic	epipelagic	surface	epipelagic_surface	water	seawater	coastal	oxic	marine_water	NECS	59.27	10.72	22	polyhaline	15	temperate	16128	0	0	1
S0131	pico	pico/nano	epipelagic	epipelagic	surface	epipelagic_surface	water	seawater	coastal	oxic	marine_water	NECS	59.27	10.72	25	polyhaline	15	temperate	11063	0	0	1
S0141	pico	pico/nano	epipelagic	epipelagic	surface	epipelagic_surface	water	seawater	coastal	oxic	marine_water	NECS	59.27	10.72	25	polyhaline	15	temperate	9494	0	0	1
S0157	pico	pico/nano	epipelagic	epipelagic	surface	epipelagic_surface	water	seawater	coastal	oxic	marine_water	NASE	43.67	0.58	35.7	euhaline	20.2	tropical	15383	0	0	1
S0159	pico	pico/nano	epipelagic	epipelagic	surface	epipelagic_surface	water	seawater	coastal	oxic	marine_water	NASE	43.67	0.58	35.7	euhaline	20.2	tropical	15102	0	0	1
S0163	pico	pico/nano	epipelagic	epipelagic	surface	epipelagic_surface	water	seawater	coastal	oxic	marine_water	MEDI	40.8	14.25	37.7	euhaline	22.8	tropical	27024	0	0	1
S0169	pico	pico/nano	epipelagic	epipelagic	surface	epipelagic_surface	water	seawater	coastal	oxic	marine_water	MEDI	40.8	14.25	37.7	euhaline	22.8	tropical	30255	0	0	1
TARA_N000002223	pico	pico/nano	epipelagic	epipelagic	surface	epipelagic_surface	water	seawater	open_ocean	oxic	marine_water	SPSG	-9.15	-140.52	35.4	euhaline	26.52	tropical	1637347	247	0.015	1
ICM_JRV_Ev9_JRV_0010_2000_05_02	pico/nano	pico/nano	epipelagic	epipelagic	surface	epipelagic_surface	water	seawater	coastal	oxic	marine_water	NWCS	44.99	-66.74	30.7	euhaline	6	polar	29123	6	0.021	1
ICM_JRV_Ev9_JRV_0015_2000_09_25	pico/nano	pico/nano	epipelagic	epipelagic	surface	epipelagic_surface	water	seawater	coastal	oxic	marine_water	NWCS	44.99	-66.74	32.5	euhaline	12.9	temperate	28155	8	0.028	1
S0037	pico/nano	pico/nano	epipelagic	epipelagic	surface	epipelagic_surface	water	seawater	coastal	oxic	marine_water	NECS	59.27	10.72	25	polyhaline	15	temperate	1506	0	0	1
S0039	pico/nano	pico/nano	epipelagic	epipelagic	surface	epipelagic_surface	water	seawater	coastal	oxic	marine_water	NECS	59.27	10.72	25	polyhaline	15	temperate	1157	0	0	1
S0046	pico/nano	pico/nano	epipelagic	epipelagic	surface	epipelagic_surface	water	seawater	coastal	oxic	marine_water	MEDI	40.8	14.25	37.7	euhaline	22.8	tropical	3646	0	0	1
S0047	pico/nano	pico/nano	epipelagic	epipelagic	surface	epipelagic_surface	water	seawater	coastal	oxic	marine_water	MEDI	40.8	14.25	37.7	euhaline	22.8	tropical	14471	2	0.014	1
S0066	pico/nano	pico/nano	epipelagic	epipelagic	surface	epipelagic_surface	water	seawater	coastal	oxic	marine_water	MEDI	41.67	2.8	38.2	euhaline	12.5	temperate	8902	1	0.011	1
S0070	pico/nano	pico/nano	epipelagic	epipelagic	surface	epipelagic_surface	water	seawater	coastal	oxic	marine_water	NECS	48.77	3.95	34.9	euhaline	9.9	polar	5273	0	0	1
S0074	pico/nano	pico/nano	epipelagic	epipelagic	surface	epipelagic_surface	water	seawater	coastal	oxic	marine_water	MEDI	40.8	14.25	37.2	euhaline	19.2	tropical	4413	0	0	1
S0076	pico/nano	pico/nano	epipelagic	epipelagic	surface	epipelagic_surface	water	seawater	coastal	oxic	marine_water	MEDI	41.67	2.8	38.2	euhaline	12.5	temperate	5729	2	0.035	1
S0080	pico/nano	pico/nano	epipelagic	epipelagic	surface	epipelagic_surface	water	seawater	coastal	oxic	marine_water	NECS	48.77	3.95	34.9	euhaline	9.9	polar	9900	8	0.081	1
S0084	pico/nano	pico/nano	epipelagic	epipelagic	surface	epipelagic_surface	water	seawater	coastal	oxic	marine_water	MEDI	40.8	14.25	37.2	euhaline	19.2	tropical	3797	0	0	1
S0091	pico/nano	pico/nano	epipelagic	epipelagic	surface	epipelagic_surface	water	seawater	coastal	oxic	marine_water	MEDI	43.17	28.83	16	mesohaline	21.5	tropical	8846	0	0	1
S0101	pico/nano	pico/nano	epipelagic	epipelagic	surface	epipelagic_surface	water	seawater	coastal	oxic	marine_water	MEDI	43.17	28.83	16	mesohaline	21.5	tropical	12179	0	0	1
S0107	pico/nano	pico/nano	epipelagic	epipelagic	surface	epipelagic_surface	water	seawater	coastal	oxic	marine_water	NECS	59.27	10.72	22	polyhaline	15	temperate	3309	0	0	1
S0117	pico/nano	pico/nano	epipelagic	epipelagic	surface	epipelagic_surface	water	seawater	coastal	oxic	marine_water	NECS	59.27	10.72	22	polyhaline	15	temperate	17920	2	0.011	1
S0132	pico/nano	pico/nano	epipelagic	epipelagic	surface	epipelagic_surface	water	seawater	coastal	oxic	marine_water	NECS	59.27	10.72	25	polyhaline	15	temperate	14666	0	0	1
S0142	pico/nano	pico/nano	epipelagic	epipelagic	surface	epipelagic_surface	water	seawater	coastal	oxic	marine_water	NECS	59.27	10.72	25	polyhaline	15	temperate	16654	0	0	1
S0158	pico/nano	pico/nano	epipelagic	epipelagic	surface	epipelagic_surface	water	seawater	coastal	oxic	marine_water	NASE	43.67	0.58	35.7	euhaline	20.2	tropical	5685	0	0	1
S0160	pico/nano	pico/nano	epipelagic	epipelagic	surface	epipelagic_surface	water	seawater	coastal	oxic	marine_water	NASE	43.67	0.58	35.7	euhaline	20.2	tropical	14130	2	0.014	1
S0166	pico/nano	pico/nano	epipelagic	epipelagic	surface	epipelagic_surface	water	seawater	coastal	oxic	marine_water	MEDI	40.8	14.25	37.7	euhaline	22.8	tropical	30868	0	0	1
S0172	pico/nano	pico/nano	epipelagic	epipelagic	surface	epipelagic_surface	water	seawater	coastal	oxic	marine_water	MEDI	40.8	14.25	37.7	euhaline	22.8	tropical	8064	0	0	1
TARA_A100000032	pico/nano	pico/nano	epipelagic	epipelagic	surface	epipelagic_surface	water	seawater	open_ocean	oxic	marine_water	MEDI	37.5	15.49	38.13	euhaline	20.66	tropical	1990019	12354	0.621	1
TARA_A100000362	pico/nano	pico/nano	epipelagic	epipelagic	surface	epipelagic_surface	water	seawater	open_ocean	oxic	marine_water	MEDI	42.46	17.93	38.11	euhaline	18.14	tropical	2231349	8789	0.394	1
TARA_A100000393	pico/nano	pico/nano	epipelagic	epipelagic	surface	epipelagic_surface	water	seawater	open_ocean	oxic	marine_water	MEDI	39.39	19.39	38.18	euhaline	18.34	tropical	1432416	1241	0.087	1
TARA_A100000534	pico/nano	pico/nano	epipelagic	epipelagic	surface	epipelagic_surface	water	seawater	open_ocean	oxic	marine_water	MEDI	39.84	17.42	37.76	euhaline	17.04	temperate	1738326	3690	0.212	1
TARA_A100000551	pico/nano	pico/nano	epipelagic	epipelagic	surface	epipelagic_surface	water	seawater	open_ocean	oxic	marine_water	MEDI	42.2	17.72	38.19	euhaline	17.64	temperate	1859717	2056	0.111	1
TARA_A100000595	pico/nano	pico/nano	epipelagic	epipelagic	surface	epipelagic_surface	water	seawater	open_ocean	oxic	marine_water	MEDI	35.76	14.26	37.89	euhaline	21.44	tropical	1476415	1993	0.135	1
TARA_A100000758	pico/nano	pico/nano	epipelagic	epipelagic	surface	epipelagic_surface	water	seawater	open_ocean	oxic	marine_water	MEDI	34.45	14.95	38.38	euhaline	21.47	tropical	2605786	13928	0.535	1
TARA_A100001141	pico/nano	pico/nano	epipelagic	epipelagic	surface	epipelagic_surface	water	seawater	open_ocean	oxic	marine_water	REDS	23.36	37.22	39.75	euhaline	25.82	tropical	784144	1564	0.199	1
TARA_A100001244	pico/nano	pico/nano	epipelagic	epipelagic	surface	epipelagic_surface	water	seawater	open_ocean	oxic	marine_water	REDS	21.95	38.25	38.94	euhaline	27.33	tropical	2737655	8906	0.325	1
TARA_A100001433	pico/nano	pico/nano	epipelagic	epipelagic	surface	epipelagic_surface	water	seawater	open_ocean	oxic	marine_water	REDS	27.16	34.84	39.98	euhaline	25.06	tropical	1171035	4308	0.368	1
TARA_A100001640	pico/nano	pico/nano	epipelagic	epipelagic	surface	epipelagic_surface	water	seawater	open_ocean	oxic	marine_water	MEDI	33.92	32.9	39.43	euhaline	20.45	tropical	608445	523	0.086	1
TARA_A200000123	pico/nano	pico/nano	epipelagic	epipelagic	surface	epipelagic_surface	water	seawater	open_ocean	oxic	marine_water	MEDI	37.05	1.94	37.49	euhaline	23.82	tropical	1290832	7107	0.551	1
TARA_E400007200	pico/nano	pico/nano	epipelagic	epipelagic	surface	epipelagic_surface	water	seawater	open_ocean	oxic	marine_water	MEDI	38.48	20.17	38.36	euhaline	19.17	tropical	2524306	29616	1.173	1
TARA_N000000029	pico/nano	pico/nano	epipelagic	epipelagic	surface	epipelagic_surface	water	seawater	open_ocean	oxic	marine_water	MONS	19.04	64.49	36.62	euhaline	26.23	tropical	1064401	7537	0.708	1
TARA_N000000071	pico/nano	pico/nano	epipelagic	epipelagic	surface	epipelagic_surface	water	seawater	open_ocean	oxic	marine_water	MONS	14.61	69.98	36.02	euhaline	29.09	tropical	1628205	6274	0.385	1
TARA_N000000085	pico/nano	pico/nano	epipelagic	epipelagic	surface	epipelagic_surface	water	seawater	open_ocean	oxic	marine_water	MONS	6	73.9	34.56	euhaline	29.98	tropical	2390878	5322	0.223	1
TARA_N000000113	pico/nano	pico/nano	epipelagic	epipelagic	surface	epipelagic_surface	water	seawater	open_ocean	oxic	marine_water	ISSG	-9.39	66.42	34.17	euhaline	29.82	tropical	1811698	7040	0.389	1
TARA_N000000238	pico/nano	pico/nano	epipelagic	epipelagic	surface	epipelagic_surface	water	seawater	open_ocean	oxic	marine_water	MONS	2.82	71.53	35.04	euhaline	30.69	tropical	2164514	5261	0.243	1
TARA_N000000255	pico/nano	pico/nano	epipelagic	epipelagic	surface	epipelagic_surface	water	seawater	open_ocean	oxic	marine_water	MONS	0	71.64	35.09	euhaline	30.5	tropical	2367493	11404	0.482	1
TARA_N000000316	pico/nano	pico/nano	epipelagic	epipelagic	surface	epipelagic_surface	water	seawater	open_ocean	oxic	marine_water	ARAB	20.82	63.5	36.53	euhaline	25.58	tropical	1204579	4634	0.385	1
TARA_N000000522	pico/nano	pico/nano	epipelagic	epipelagic	surface	epipelagic_surface	water	seawater	open_ocean	oxic	marine_water	EAFR	-29.5	37.99	35.33	euhaline	22.16	tropical	776358	1971	0.254	1
TARA_N000000598	pico/nano	pico/nano	epipelagic	epipelagic	surface	epipelagic_surface	water	seawater	open_ocean	oxic	marine_water	ISSG	-16.96	53.98	34.57	euhaline	27.87	tropical	1206171	1349	0.112	1
TARA_N000000620	pico/nano	pico/nano	epipelagic	epipelagic	surface	epipelagic_surface	water	seawater	open_ocean	oxic	marine_water	SATL	-30.14	-43.29	36.32	euhaline	19.85	tropical	2289288	42057	1.837	1
TARA_N000000678	pico/nano	pico/nano	epipelagic	epipelagic	surface	epipelagic_surface	water	seawater	open_ocean	oxic	marine_water	SATL	-20.41	-3.18	36.38	euhaline	19.78	tropical	1233087	7682	0.623	1
TARA_N000000722	pico/nano	pico/nano	epipelagic	epipelagic	surface	epipelagic_surface	water	seawater	open_ocean	oxic	marine_water	SATL	-31.03	4.67	35.69	euhaline	16.83	temperate	1563516	1734	0.111	1
TARA_N000000756	pico/nano	pico/nano	epipelagic	epipelagic	surface	epipelagic_surface	water	seawater	open_ocean	oxic	marine_water	BENG	-32.24	17.71	34.85	euhaline	12.83	temperate	861263	676	0.078	1
TARA_N000000805	pico/nano	pico/nano	epipelagic	epipelagic	surface	epipelagic_surface	water	seawater	open_ocean	oxic	marine_water	BENG	-34.94	17.92	35.32	euhaline	15.03	temperate	1669747	1401	0.084	1
TARA_N000000831	pico/nano	pico/nano	epipelagic	epipelagic	surface	epipelagic_surface	water	seawater	open_ocean	oxic	marine_water	SATL	-8.78	-17.91	36.42	euhaline	25.02	tropical	1879743	8940	0.476	1
TARA_N000000855	pico/nano	pico/nano	epipelagic	epipelagic	surface	epipelagic_surface	water	seawater	open_ocean	oxic	marine_water	SATL	-20.94	-35.18	37.1	euhaline	23.35	tropical	1634984	6610	0.404	1
TARA_N000000959	pico/nano	pico/nano	epipelagic	epipelagic	surface	epipelagic_surface	water	seawater	open_ocean	oxic	marine_water	EAFR	-35.17	26.29	35.45	euhaline	21.82	tropical	917572	2157	0.235	1
TARA_N000001028	pico/nano	pico/nano	epipelagic	epipelagic	surface	epipelagic_surface	water	seawater	open_ocean	oxic	marine_water	ANTA	-62.04	-49.53	34.35	euhaline	0.67	polar	2232411	3057	0.137	1
TARA_N000001386	pico/nano	pico/nano	epipelagic	epipelagic	surface	epipelagic_surface	water	seawater	open_ocean	oxic	marine_water	FKLD	-47.19	-58.29	34.05	euhaline	7.32	polar	1379991	2787	0.202	1
TARA_N000001438	pico/nano	pico/nano	epipelagic	epipelagic	surface	epipelagic_surface	water	seawater	open_ocean	oxic	marine_water	ANTA	-60.23	-60.65	33.72	euhaline	1.84	polar	1581313	4614	0.292	1
TARA_N000001574	pico/nano	pico/nano	epipelagic	epipelagic	surface	epipelagic_surface	water	seawater	open_ocean	oxic	marine_water	SPSG	-25.81	-111.72	36.4	euhaline	25.15	tropical	1386383	5545	0.4	1
TARA_N000001608	pico/nano	pico/nano	epipelagic	epipelagic	surface	epipelagic_surface	water	seawater	open_ocean	oxic	marine_water	SPSG	-13	-95.98	35.84	euhaline	25.25	tropical	1364938	6585	0.482	1
TARA_N000001650	pico/nano	pico/nano	epipelagic	epipelagic	surface	epipelagic_surface	water	seawater	open_ocean	oxic	marine_water	PEQD	-5.25	-85.15	34.75	euhaline	24.94	tropical	1426681	1870	0.131	1
TARA_N000001730	pico/nano	pico/nano	epipelagic	epipelagic	surface	epipelagic_surface	water	seawater	open_ocean	oxic	marine_water	CHIL	1.99	-84.58	33.37	euhaline	27.62	tropical	1845451	2914	0.158	1
TARA_N000001812	pico/nano	pico/nano	epipelagic	epipelagic	surface	epipelagic_surface	water	seawater	open_ocean	oxic	marine_water	SPSG	-16.96	-100.63	35.97	euhaline	22.77	tropical	1620260	17305	1.068	1
TARA_N000001938	pico/nano	pico/nano	epipelagic	epipelagic	surface	epipelagic_surface	water	seawater	open_ocean	oxic	marine_water	SPSG	-9	-139.2	35.37	euhaline	26.54	tropical	1690456	16919	1.001	1
TARA_N000001992	pico/nano	pico/nano	epipelagic	epipelagic	surface	epipelagic_surface	water	seawater	open_ocean	oxic	marine_water	SPSG	-8.91	-140.28	35.36	euhaline	26.57	tropical	1437936	16206	1.127	1
TARA_N000002019	pico/nano	pico/nano	epipelagic	epipelagic	surface	epipelagic_surface	water	seawater	open_ocean	oxic	marine_water	SPSG	-8.91	-142.56	35.43	euhaline	26.78	tropical	1831262	11376	0.621	1
TARA_N000002037	pico/nano	pico/nano	epipelagic	epipelagic	surface	epipelagic_surface	water	seawater	open_ocean	oxic	marine_water	SPSG	-9.15	-140.52	35.4	euhaline	26.52	tropical	1235929	6388	0.517	1
TARA_N000002219	pico/nano	pico/nano	epipelagic	epipelagic	surface	epipelagic_surface	water	seawater	open_ocean	oxic	marine_water	SPSG	-9.15	-140.52	35.4	euhaline	26.52	tropical	1758362	24215	1.377	1
TARA_X000000323	pico/nano	pico/nano	epipelagic	epipelagic	surface	epipelagic_surface	water	seawater	open_ocean	oxic	marine_water	NASE	36.55	-6.57	36.63	euhaline	20.52	tropical	947931	2131	0.225	1
TARA_X000000954	pico/nano	pico/nano	epipelagic	epipelagic	surface	epipelagic_surface	water	seawater	open_ocean	oxic	marine_water	MEDI	39.16	5.92	37.81	euhaline	24.5	tropical	1676831	20048	1.196	1
TARA_X000001288	pico/nano	pico/nano	epipelagic	epipelagic	surface	epipelagic_surface	water	seawater	open_ocean	oxic	marine_water	MEDI	41.67	2.8	38.13	euhaline	20.66	tropical	1862225	1254	0.067	1
ICM_LCR_Ev9_LCR_0007_2009_01_13	total	total_water	benthic	epipelagic	surface	epipelagic_surface	water	seawater	coastal	oxic	marine_water	CARB	17.97	-67.01	35.23	euhaline	26.43	tropical	23114	0	0	1
ICM_JRV_Ev9_JRV_0002_2000_02_22	nano/meso	total_water	epipelagic	epipelagic	surface	epipelagic_surface	water	seawater	coastal	oxic	marine_water	NWCS	44.78	-66.6	32.58	euhaline	3.87	polar	22948	12	0.052	1
ICM_JRV_Ev9_JRV_0004_2000_02_22	nano/meso	total_water	epipelagic	epipelagic	surface	epipelagic_surface	water	seawater	coastal	oxic	marine_water	NWCS	44.99	-66.74	32.34	euhaline	2.54	polar	25857	29	0.112	1
ICM_JRV_Ev9_JRV_0006_2000_07_31	nano/meso	total_water	epipelagic	epipelagic	surface	epipelagic_surface	water	seawater	coastal	oxic	marine_water	NWCS	44.99	-66.74	31.6	euhaline	13.6	temperate	19496	4	0.021	1
ICM_JRV_Ev9_JRV_0007_2000_05_02	nano/meso	total_water	epipelagic	epipelagic	surface	epipelagic_surface	water	brackish_water	coastal	oxic	brackish_water	NWCS	45.05	-66.78	29.7	polyhaline	6.9	polar	30077	16	0.053	1
ICM_JRV_Ev9_JRV_0008_2000_05_02	nano/meso	total_water	epipelagic	epipelagic	surface	epipelagic_surface	water	seawater	coastal	oxic	marine_water	NWCS	45.06	-66.81	30.7	euhaline	6	polar	15236	11	0.072	1
ICM_JRV_Ev9_JRV_0009_2000_05_02	nano/meso	total_water	epipelagic	epipelagic	surface	epipelagic_surface	water	brackish_water	coastal	oxic	brackish_water	NWCS	45.07	-66.97	28.9	polyhaline	6.1	polar	23896	17	0.071	1
ICM_JRV_Ev9_JRV_0011_2000_05_02	nano/meso	total_water	epipelagic	epipelagic	surface	epipelagic_surface	water	seawater	coastal	oxic	marine_water	NWCS	44.99	-66.74	30.7	euhaline	6	polar	32318	12	0.037	1
ICM_JRV_Ev9_JRV_0012_2000_09_25	nano/meso	total_water	epipelagic	epipelagic	surface	epipelagic_surface	water	seawater	coastal	oxic	marine_water	NWCS	45.05	-66.78	32.4	euhaline	13.3	temperate	26691	9	0.034	1
ICM_JRV_Ev9_JRV_0013_2000_09_25	nano/meso	total_water	epipelagic	epipelagic	surface	epipelagic_surface	water	seawater	coastal	oxic	marine_water	NWCS	45.07	-66.97	32.2	euhaline	13.7	temperate	24309	2	0.008	1
ICM_JRV_Ev9_JRV_0014_2000_07_31	nano/meso	total_water	epipelagic	epipelagic	surface	epipelagic_surface	water	seawater	coastal	oxic	marine_water	NWCS	45.05	-66.78	31.6	euhaline	14.3	temperate	23526	1	0.004	1
ICM_JRV_Ev9_JRV_0016_2000_09_25	nano/meso	total_water	epipelagic	epipelagic	surface	epipelagic_surface	water	seawater	coastal	oxic	marine_water	NWCS	44.99	-66.74	32.5	euhaline	12.9	temperate	25961	1	0.004	1
ICM_GPS_Ev9_GPS_0006_2000_08_24	pico/micro	total_water	epipelagic	epipelagic	surface	epipelagic_surface	water	seawater	open_ocean	oxic	marine_water	NWCS	34.73	-73.95	35.95	euhaline	26.94	tropical	35878	13	0.036	1
ICM_GPS_Ev9_GPS_0010_2003_12_08	pico/micro	total_water	epipelagic	epipelagic	surface	epipelagic_surface	water	seawater	open_ocean	oxic	marine_water	PNEC	9.84	-104.35	33.43	euhaline	27.14	tropical	58273	75	0.129	1
LTR_MCR_Ev9_MCR_1_1E	total	total_water	epipelagic	epipelagic	surface	epipelagic_surface	water	seawater	open_ocean	oxic	marine_water	SPSG	-17.43	-149.86	35.92	euhaline	28.1	tropical	4809	1	0.021	1
LTR_MCR_Ev9_MCR_4_1E	total	total_water	epipelagic	epipelagic	surface	epipelagic_surface	water	seawater	open_ocean	oxic	marine_water	SPSG	-16.38	-150.15	35.97	euhaline	28.24	tropical	4980	6	0.12	1
LTR_MCR_Ev9_MCR_4_2E	total	total_water	epipelagic	epipelagic	surface	epipelagic_surface	water	seawater	open_ocean	oxic	marine_water	SPSG	-16.38	-150.15	35.97	euhaline	28.24	tropical	5002	5	0.1	1
LTR_MCR_Ev9_MCR_7_1E	total	total_water	epipelagic	epipelagic	surface	epipelagic_surface	water	seawater	coastal	oxic	marine_water	SPSG	-17.49	-149.82	35.91	euhaline	28.64	tropical	2229	0	0	1
LTR_MCR_Ev9_MCR_7_2E	total	total_water	epipelagic	epipelagic	surface	epipelagic_surface	water	seawater	coastal	oxic	marine_water	SPSG	-17.49	-149.82	35.91	euhaline	28.64	tropical	12601	2	0.016	1
LTR_MCR_Ev9_MCR_8_1E	total	total_water	epipelagic	epipelagic	surface	epipelagic_surface	water	seawater	open_ocean	oxic	marine_water	SPSG	-17.43	-149.82	35.89	euhaline	28.01	tropical	6481	6	0.093	1
LTR_MCR_Ev9_MCR_9_1E	total	total_water	epipelagic	epipelagic	surface	epipelagic_surface	water	seawater	coastal	oxic	marine_water	SPSG	-17.48	-149.84	35.91	euhaline	28.15	tropical	7230	2	0.028	1
LTR_PAL_Ev9_PAL_1_1E	total	total_water	epipelagic	epipelagic	surface	epipelagic_surface	water	seawater	coastal	oxic	marine_water	ANTA	-64.94	-64.41	33.73	euhaline	0.97	polar	3159	1	0.032	1
LTR_PAL_Ev9_PAL_5_1E	total	total_water	epipelagic	epipelagic	surface	epipelagic_surface	water	seawater	coastal	oxic	marine_water	ANTA	-66.45	-73.03	33.83	euhaline	0.92	polar	3034	1	0.033	1
S0237	total	total_water	epipelagic	epipelagic	surface	epipelagic_surface	water	seawater	coastal	oxic	marine_water	NECS	48.77	3.95	34.9	euhaline	9.9	polar	7227	0	0	1
TARA_N000000616	total	total_water	epipelagic	epipelagic	surface	epipelagic_surface	water	seawater	open_ocean	oxic	marine_water	SATL	-30.14	-43.29	36.32	euhaline	19.85	tropical	1317947	31144	2.363	1
TARA_N000000674	total	total_water	epipelagic	epipelagic	surface	epipelagic_surface	water	seawater	open_ocean	oxic	marine_water	SATL	-20.41	-3.18	36.38	euhaline	19.78	tropical	1682953	8491	0.505	1
TARA_N000000718	total	total_water	epipelagic	epipelagic	surface	epipelagic_surface	water	seawater	open_ocean	oxic	marine_water	SATL	-31.03	4.67	35.69	euhaline	16.83	temperate	4390629	1954	0.045	1
TARA_N000000759	total	total_water	epipelagic	epipelagic	surface	epipelagic_surface	water	seawater	open_ocean	oxic	marine_water	BENG	-32.24	17.71	34.85	euhaline	12.83	temperate	1793331	1831	0.102	1
TARA_N000000827	total	total_water	epipelagic	epipelagic	surface	epipelagic_surface	water	seawater	open_ocean	oxic	marine_water	SATL	-8.78	-17.91	36.42	euhaline	25.02	tropical	2030422	5469	0.269	1
TARA_N000000852	total	total_water	epipelagic	epipelagic	surface	epipelagic_surface	water	seawater	open_ocean	oxic	marine_water	SATL	-20.94	-35.18	37.1	euhaline	23.35	tropical	983108	2915	0.297	1
TARA_N000001006	total	total_water	epipelagic	epipelagic	surface	epipelagic_surface	water	seawater	open_ocean	oxic	marine_water	ANTA	-60.23	-60.65	33.72	euhaline	1.84	polar	1888753	2898	0.153	1
TARA_N000001024	total	total_water	epipelagic	epipelagic	surface	epipelagic_surface	water	seawater	open_ocean	oxic	marine_water	ANTA	-62.04	-49.53	34.35	euhaline	0.67	polar	2098052	15403	0.734	1
TARA_N000001382	total	total_water	epipelagic	epipelagic	surface	epipelagic_surface	water	seawater	open_ocean	oxic	marine_water	FKLD	-47.19	-58.29	34.05	euhaline	7.32	polar	1671741	3908	0.234	1
TARA_N000001604	total	total_water	epipelagic	epipelagic	surface	epipelagic_surface	water	seawater	open_ocean	oxic	marine_water	SPSG	-13	-95.98	35.84	euhaline	25.25	tropical	2088048	7911	0.379	1
TARA_N000001646	total	total_water	epipelagic	epipelagic	surface	epipelagic_surface	water	seawater	open_ocean	oxic	marine_water	PEQD	-5.25	-85.15	34.75	euhaline	24.94	tropical	1529377	2265	0.148	1
TARA_N000001727	total	total_water	epipelagic	epipelagic	surface	epipelagic_surface	water	seawater	open_ocean	oxic	marine_water	CHIL	1.99	-84.58	33.37	euhaline	27.62	tropical	847911	7724	0.911	1
TARA_N000001810	total	total_water	epipelagic	epipelagic	surface	epipelagic_surface	water	seawater	open_ocean	oxic	marine_water	SPSG	-16.96	-100.63	35.97	euhaline	22.77	tropical	1187204	6617	0.557	1
TARA_N000001937	total	total_water	epipelagic	epipelagic	surface	epipelagic_surface	water	seawater	open_ocean	oxic	marine_water	SPSG	-9	-139.2	35.37	euhaline	26.54	tropical	2060449	19010	0.923	1
TARA_N000001972	total	total_water	epipelagic	epipelagic	surface	epipelagic_surface	water	seawater	open_ocean	oxic	marine_water	SPSG	-8.91	-140.28	35.36	euhaline	26.57	tropical	1186898	16070	1.354	1
TARA_N000002017	total	total_water	epipelagic	epipelagic	surface	epipelagic_surface	water	seawater	open_ocean	oxic	marine_water	SPSG	-8.91	-142.56	35.43	euhaline	26.78	tropical	1690791	5980	0.354	1
TARA_N000002036	total	total_water	epipelagic	epipelagic	surface	epipelagic_surface	water	seawater	open_ocean	oxic	marine_water	SPSG	-9.15	-140.52	35.4	euhaline	26.52	tropical	1779110	14214	0.799	1
BPC_PHE_Ev9_DM2_E	total	total_water	freshwater	freshwater	River	NA	water	freshwater	acid habitat 	oxic	freshwater	NA	NA	NA	NA	freshwater	NA	NA	8428	0	0	1
BPC_PHE_Ev9_LCY_E	total	total_water	freshwater	freshwater	River	NA	water	freshwater	acid habitat 	oxic	freshwater	NA	NA	NA	NA	freshwater	NA	NA	6272	4	0.064	1
BPC_PHE_Ev9_LSM7_E	total	total_water	freshwater	freshwater	River	NA	water	freshwater	acid habitat 	oxic	freshwater	NA	NA	NA	NA	freshwater	NA	NA	17677	6	0.034	1
BPC_PHE_Ev9_NE2_E	total	total_water	freshwater	freshwater	River	NA	water	freshwater	acid habitat 	oxic	freshwater	NA	NA	NA	NA	freshwater	NA	NA	25711	0	0	1
LTR_ARC_Ev9_ARC_5_1_Ev9	total	total_water	freshwater	freshwater	River	NA	water	freshwater	stream	oxic	freshwater	NA	68.63	-149.6	0.06	freshwater	13	temperate	19381	4	0.021	1
LTR_ARC_Ev9_ARC_8_1_Ev9	total	total_water	freshwater	freshwater	River	NA	water	freshwater	stream	oxic	freshwater	NA	68.61	-149.59	0.07	freshwater	12.8	temperate	9448	3	0.032	1
LTR_ARC_Ev9_ARC_8_2_Ev9	total	total_water	freshwater	freshwater	River	NA	water	freshwater	stream	oxic	freshwater	NA	68.61	-149.59	0.07	freshwater	12.8	temperate	7222	3	0.042	1
S0289	dissolved	dissolved	mesopelagic 	mesopelagic 	anoxic_waters	mesopelagic 	water	seawater	coastal	anoxic	marine_water	MEDI	43.17	28.83	NA	NA	NA	NA	5243	14	0.267	1
S0111	micro/meso	meso	mesopelagic 	mesopelagic 	anoxic_waters	mesopelagic 	water	seawater	coastal	anoxic	marine_water	MEDI	43.17	28.83	NA	NA	NA	NA	22456	0	0	1
S0121	micro/meso	meso	mesopelagic 	mesopelagic 	anoxic_waters	mesopelagic 	water	seawater	coastal	anoxic	marine_water	MEDI	43.17	28.83	NA	NA	NA	NA	23574	0	0	1
S0025	pico	pico/nano	mesopelagic 	mesopelagic 	DCM	mesopelagic 	water	seawater	coastal	oxic	marine_water	NECS	59.27	10.72	25	polyhaline	15	temperate	1978	0	0	1
S0027	pico	pico/nano	mesopelagic 	mesopelagic 	DCM	mesopelagic 	water	seawater	coastal	oxic	marine_water	NECS	59.27	10.72	25	polyhaline	15	temperate	1180	0	0	1
S0110	pico	pico/nano	mesopelagic 	mesopelagic 	anoxic_waters	mesopelagic 	water	seawater	coastal	anoxic	marine_water	MEDI	43.17	28.83	22	polyhaline	8.5	polar	19355	0	0	1
S0120	pico	pico/nano	mesopelagic 	mesopelagic 	anoxic_waters	mesopelagic 	water	seawater	coastal	anoxic	marine_water	MEDI	43.17	28.83	22	polyhaline	8.5	polar	2124	0	0	1
S0127	pico	pico/nano	mesopelagic 	mesopelagic 	DCM	mesopelagic 	water	seawater	coastal	oxic	marine_water	NECS	59.27	10.72	25	polyhaline	15	temperate	11179	0	0	1
S0137	pico	pico/nano	mesopelagic 	mesopelagic 	DCM	mesopelagic 	water	seawater	coastal	oxic	marine_water	NECS	59.27	10.72	25	polyhaline	15	temperate	17176	0	0	1
S0109	pico/nano	pico/nano	mesopelagic 	mesopelagic 	anoxic_waters	mesopelagic 	water	seawater	coastal	anoxic	marine_water	MEDI	43.17	28.83	22	polyhaline	8.5	polar	20004	1	0.005	1
S0119	pico/nano	pico/nano	mesopelagic 	mesopelagic 	anoxic_waters	mesopelagic 	water	seawater	coastal	anoxic	marine_water	MEDI	43.17	28.83	22	polyhaline	8.5	polar	5152	0	0	1
ICM_GPS_Ev9_GPS_0002_2001_10_29	pico/micro	total_water	mesopelagic 	mesopelagic 	NA	mesopelagic 	water	seawater	coastal	oxic	marine_water	CCAL	33.55	-118.4	NA	NA	NA	NA	15883	1	0.006	1
ICM_GPS_Ev9_GPS_0004_2005_11_14	pico/micro	total_water	mesopelagic 	mesopelagic 	NA	mesopelagic 	water	seawater	open_ocean	oxic	marine_water	APLR	-76.04	170.3	34.82	euhaline	-1.89	polar	32320	0	0	1
ICM_APP_Ev9_APP_0005_2005_01_13	pico/total	total_water	mesopelagic 	mesopelagic 	anoxic_waters	mesopelagic 	water	seawater	coastal	anoxic	marine_water	GUIA	10.5	-64.67	36.4	euhaline	17.87	temperate	34831	5	0.014	1
ICM_APP_Ev9_APP_0006_2005_01_13	pico/total	total_water	mesopelagic 	mesopelagic 	anoxic_waters	mesopelagic 	water	seawater	coastal	anoxic	marine_water	GUIA	10.5	-64.67	36.37	euhaline	17.69	temperate	29831	26	0.087	1
ICM_APP_Ev9_APP_0007_2005_05_23	pico/total	total_water	mesopelagic 	mesopelagic 	anoxic_waters	mesopelagic 	water	seawater	coastal	anoxic	marine_water	GUIA	10.67	-65.58	36.37	euhaline	17.6	temperate	27890	0	0	1
ICM_APP_Ev9_APP_0008_2005_05_23	pico/total	total_water	mesopelagic 	mesopelagic 	anoxic_waters	mesopelagic 	water	seawater	coastal	anoxic	marine_water	GUIA	10.5	-64.67	36.37	euhaline	17.6	temperate	26377	1	0.004	1
ICM_WBS_Ev9_WBS_0001_2006_09_01	total	total_water	mesopelagic 	mesopelagic 	anoxic_waters	mesopelagic 	water	seawater	coastal	anoxic	marine_water	MEDI	42.79	28.68	17.84	mesohaline	20.72	tropical	20837	0	0	1
ICM_WBS_Ev9_WBS_0002_2006_09_01	total	total_water	mesopelagic 	mesopelagic 	anoxic_waters	mesopelagic 	water	seawater	coastal	anoxic	marine_water	MEDI	42.78	28.68	NA	NA	NA	NA	23527	0	0	1
LTR_MCR_Ev9_MCR_2_1E	total	total_water	mesopelagic 	mesopelagic 	NA	mesopelagic 	water	seawater	open_ocean	oxic	marine_water	SPSG	-17.43	-149.86	35.96	euhaline	21.66	tropical	2178	2	0.092	1
Soil01	pico/micro	total_soil	terrestrial	terrestrial	forest	NA	soil	terrestrial	litterfall	oxic	soil	NA	51.65	-128.07	NA	freshwater	NA	NA	70756	533	0.753	1
Soil02	pico/micro	total_soil	terrestrial	terrestrial	peatland	NA	soil	terrestrial	litterfall	oxic	soil	NA	51.67	-128.04	NA	freshwater	NA	NA	105584	1675	1.586	1
Soil03	pico/micro	total_soil	terrestrial	terrestrial	peatland	NA	soil	terrestrial	litterfall	oxic	soil	NA	51.64	-128.06	NA	freshwater	NA	NA	107389	490	0.456	1
Soil04	pico/micro	total_soil	terrestrial	terrestrial	forest	NA	soil	terrestrial	litterfall	oxic	soil	NA	51.66	-128.04	NA	freshwater	NA	NA	98214	1109	1.129	1
Soil05	pico/micro	total_soil	terrestrial	terrestrial	peatland	NA	soil	terrestrial	litterfall	oxic	soil	NA	51.64	-128.12	NA	freshwater	NA	NA	112274	498	0.444	1
Soil13	pico/micro	total_soil	terrestrial	terrestrial	forest	NA	soil	terrestrial	litterfall	oxic	soil	NA	51.65	-128.07	NA	freshwater	NA	NA	84976	445	0.524	1
Soil14	pico/micro	total_soil	terrestrial	terrestrial	peatland	NA	soil	terrestrial	litterfall	oxic	soil	NA	51.67	-128.04	NA	freshwater	NA	NA	76240	380	0.498	1
Soil15	pico/micro	total_soil	terrestrial	terrestrial	peatland	NA	soil	terrestrial	litterfall	oxic	soil	NA	51.64	-128.06	NA	freshwater	NA	NA	116588	3476	2.981	1
Soil16	pico/micro	total_soil	terrestrial	terrestrial	forest	NA	soil	terrestrial	litterfall	oxic	soil	NA	51.66	-128.04	NA	freshwater	NA	NA	136056	1016	0.747	1
Soil17	pico/micro	total_soil	terrestrial	terrestrial	peatland	NA	soil	terrestrial	litterfall	oxic	soil	NA	51.64	-128.12	NA	freshwater	NA	NA	98570	1380	1.4	1
Soil25	pico/micro	total_soil	terrestrial	terrestrial	forest	NA	soil	terrestrial	litterfall	oxic	soil	NA	51.65	-128.07	NA	freshwater	NA	NA	70084	658	0.939	1
Soil26	pico/micro	total_soil	terrestrial	terrestrial	peatland	NA	soil	terrestrial	litterfall	oxic	soil	NA	51.66	-128.04	NA	freshwater	NA	NA	87947	402	0.457	1
Soil27	pico/micro	total_soil	terrestrial	terrestrial	peatland	NA	soil	terrestrial	litterfall	oxic	soil	NA	51.64	-128.06	NA	freshwater	NA	NA	104433	2985	2.858	1
Soil28	pico/micro	total_soil	terrestrial	terrestrial	forest	NA	soil	terrestrial	litterfall	oxic	soil	NA	51.66	-128.04	NA	freshwater	NA	NA	109746	307	0.28	1
Soil29	pico/micro	total_soil	terrestrial	terrestrial	peatland	NA	soil	terrestrial	litterfall	oxic	soil	NA	51.64	-128.12	NA	freshwater	NA	NA	120840	3807	3.15	1
Soil37	pico/micro	total_soil	terrestrial	terrestrial	peatland	NA	soil	terrestrial	litterfall	oxic	soil	NA	51.65	-128.06	NA	freshwater	NA	NA	77846	325	0.417	1
Soil38	pico/micro	total_soil	terrestrial	terrestrial	peatland	NA	soil	terrestrial	litterfall	oxic	soil	NA	51.66	-128.04	NA	freshwater	NA	NA	90621	411	0.454	1
Soil39	pico/micro	total_soil	terrestrial	terrestrial	peatland	NA	soil	terrestrial	litterfall	oxic	soil	NA	51.64	-128.06	NA	freshwater	NA	NA	95719	1321	1.38	1
Soil40	pico/micro	total_soil	terrestrial	terrestrial	forest	NA	soil	terrestrial	litterfall	oxic	soil	NA	51.64	-128.12	NA	freshwater	NA	NA	104904	380	0.362	1
Soil41	pico/micro	total_soil	terrestrial	terrestrial	peatland	NA	soil	terrestrial	litterfall	oxic	soil	NA	51.64	-128.12	NA	freshwater	NA	NA	108303	483	0.446	1
Soil49	pico/micro	total_soil	terrestrial	terrestrial	peatland	NA	soil	terrestrial	litterfall	oxic	soil	NA	51.65	-128.06	NA	freshwater	NA	NA	85726	1410	1.645	1
Soil50	pico/micro	total_soil	terrestrial	terrestrial	peatland	NA	soil	terrestrial	litterfall	oxic	soil	NA	51.66	-128.04	NA	freshwater	NA	NA	119685	386	0.323	1
Soil51	pico/micro	total_soil	terrestrial	terrestrial	peatland	NA	soil	terrestrial	litterfall	oxic	soil	NA	51.66	-128.04	NA	freshwater	NA	NA	108497	674	0.621	1
Soil52	pico/micro	total_soil	terrestrial	terrestrial	forest	NA	soil	terrestrial	litterfall	oxic	soil	NA	51.64	-128.12	NA	freshwater	NA	NA	86190	190	0.22	1
Soil53	pico/micro	total_soil	terrestrial	terrestrial	peatland	NA	soil	terrestrial	litterfall	oxic	soil	NA	51.64	-128.12	NA	freshwater	NA	NA	102688	446	0.434	1
Soil61	pico/micro	total_soil	terrestrial	terrestrial	peatland	NA	soil	terrestrial	litterfall	oxic	soil	NA	51.65	-128.06	NA	freshwater	NA	NA	82025	5340	6.51	1
Soil62	pico/micro	total_soil	terrestrial	terrestrial	peatland	NA	soil	terrestrial	litterfall	oxic	soil	NA	51.64	-128.06	NA	freshwater	NA	NA	101110	805	0.796	1
Soil63	pico/micro	total_soil	terrestrial	terrestrial	peatland	NA	soil	terrestrial	litterfall	oxic	soil	NA	51.66	-128.04	NA	freshwater	NA	NA	125206	1777	1.419	1
Soil64	pico/micro	total_soil	terrestrial	terrestrial	forest	NA	soil	terrestrial	litterfall	oxic	soil	NA	51.64	-128.12	NA	freshwater	NA	NA	93067	684	0.735	1
Soil65	pico/micro	total_soil	terrestrial	terrestrial	peatland	NA	soil	terrestrial	litterfall	oxic	soil	NA	51.64	-128.12	NA	freshwater	NA	NA	118254	566	0.479	1
Soil73	pico/micro	total_soil	terrestrial	terrestrial	peatland	NA	soil	terrestrial	litterfall	oxic	soil	NA	51.67	-128.04	NA	freshwater	NA	NA	97991	724	0.739	1
Soil74	pico/micro	total_soil	terrestrial	terrestrial	peatland	NA	soil	terrestrial	litterfall	oxic	soil	NA	51.64	-128.06	NA	freshwater	NA	NA	114001	202	0.177	1
Soil75	pico/micro	total_soil	terrestrial	terrestrial	peatland	NA	soil	terrestrial	litterfall	oxic	soil	NA	51.66	-128.04	NA	freshwater	NA	NA	105306	853	0.81	1
Soil76	pico/micro	total_soil	terrestrial	terrestrial	peatland	NA	soil	terrestrial	litterfall	oxic	soil	NA	51.64	-128.12	NA	freshwater	NA	NA	89036	152	0.171	1
Soil77	pico/micro	total_soil	terrestrial	terrestrial	peatland	NA	soil	terrestrial	litterfall	oxic	soil	NA	51.64	-128.12	NA	freshwater	NA	NA	108845	639	0.587	1
Soil94	pico/micro	total_soil	terrestrial	terrestrial	peatland	NA	soil	terrestrial	litterfall	oxic	soil	NA	51.64	-128.12	NA	freshwater	NA	NA	83918	2144	2.555	1
