# Supplementary material for: Assessing the Diversity and Distribution of Apicomplexans in Host and Free-Living Environments Using High-Throughput Amplicon Data and a Phylogenetically Informed Reference Framework
Source: Front Microbiol. 2019 Oct 23;10:2373. doi: 10.3389/fmicb.2019.02373 (PMC6819320; doi:10.3389/fmicb.2019.02373)
Supplement: INFORMATION S2 — Apicomplexan 18S rRNA EPA-RAxML tree using the HTES reads as query and the Apicomplexan 18S rRNA reference as backbone. [file Data_Sheet_6.ZIP › TableS1.txt]

AN	0	1	2	3	4	5	6	Name	Origin	Environment 1	Envvironment 2	Location	Host_Phylum	Host_Class	Host_Order	Host_Family	Host_Species	Sequence	Size
AY046720	Alveolata	Apicomplexa	Aggregatina	Aggregatina	Aggregatina	Aggregatidae	Aggregata	uncultured_eukaryote	Environmental	Marine Sediments Anoxic	Anoxic Sediment	Guaymas Basin hydrothermal vent	-	-	-	-	-	CGGTAATTCCAGCTCCAATAATATATATTAAAATTGTTGCAGTTAAAAAGCTCGTAGTTGCACTTCTATTAATATTAAAGGGGTTTTGCTTTATGGGTGATTCACCTCTATTGTTTTTAGTTCATATTTAAAGAAATGGCTTGTATACTTTATTGTATGCAGTATGTTTTTAAAGTTTTACTTTGAGAAAATTAGAGTGTTTTAAGCAAGTTGGTGCTTTGAATAATGTAGTATGGAATATTAAGATATGATTTTGGTCTTATTTTGTTGGTTTCGAGGATTTGATTAATAATCAATAGGGATAGTTGGGGGTATTTGTATTTAACTGCAAGAGGTGAAATTCTTAGATTTGTTAAAGACAAACTAATGCGAAAGCATTTATCAAAAATGTTTTCACTA…	1204
AY046748	Alveolata	Apicomplexa	Aggregatina	Aggregatina	Aggregatina	Aggregatidae	Aggregata	uncultured_eukaryote	Environmental	Marine Sediments Anoxic	Anoxic Sediment	Guaymas Basin hydrothermal vent	-	-	-	-	-	CGGTAATTCCAGCTCCAATAATATATATTAAAATTGTTGCAGTTAAAAAGCTCGTAGTTGCACTTCTATTAATATTAAAGGGGTTTTGCTTTATGGGTGATTCACCTCTATTGTTTTTAGTTTATATTTAAAGAAATGGCTTGTATACTTTAATGTATGCAGTATGTTTTTAAAGTTTTACTTTGAGAAAATTAGAGTGTTTTAAGCAAGTTGGTGCTTTGAATAATGTAGTATGGAATATTAAGATATGATTTTGGTTTTATTTTGTTGGTTTCGAGGATTTGATTAATAATCAATAGGGATAGTTGGGGGTATTTGTATTTAACTGCAAGAGGTGAAATTCTTAGATTTGTTAAAGACAAACTAATGCGAAAGCATTTATCAAAAATGTTTTCACTA…	1204
AY046735	Alveolata	Apicomplexa	Aggregatina	Aggregatina	Aggregatina	Aggregatidae	Aggregata	uncultured_eukaryote	Environmental	Marine Sediments Anoxic	Anoxic Sediment	Guaymas Basin hydrothermal vent	-	-	-	-	-	CGGTAATTCCAGCTHCAATAATATATATTAAAATTGTTGCAGTTAAAAAGCTCGTAGTTGCACTTCTATTAATATTAAAGGGGTTTTGCTTTATGGGTGATTCACCTCTATTGTTTTTAGTTCATATTTAAAGATAATGGCTTGTATACTTTAATGTATGCAGTATGTTTTTAAAGTTTTACTTTGAGAAAATTAGAGTGTTTTAAGCAAGTTGGTGCTTTGAATAATGTAGTATGGAATATTAAGATATGATTTTGGTTTTATTTTGTTGGTTTCGAGGATTTGATTAATAATCAATAGGGATAGTTGGGGGTATTTGTATTTAACTGCAAGAGGTGAAATTCTTAGATTTGTTAAAGACAAACTAATGCGAAAGCATTTATCAAAAATGTTTTCACT…	1205
AY046819	Alveolata	Apicomplexa	Aggregatina	Aggregatina	Aggregatina	Aggregatidae	Aggregata	uncultured_eukaryote	Environmental	Marine Sediments Anoxic	Anoxic Sediment	Guaymas Basin hydrothermal vent	-	-	-	-	-	CGGTAATTCCAGCTCCAATAATGTATATTAAAATTGTTGCAGTTAAAAAGCTCGTAGTTGCACTTCTACTAATAATAATGGGGTTTTGCTTATTGGGTAATCCATCTTTATTATTTTTAGTTTATATTTAAAGAGATGACCAGCGCACTTTAATGTATGCAGTTTATTTTTAAAGTTTTACTTTGAGAAAATTACAGTGTTTTAAGCAGGTTGGTGCTTTGAATAATGTAGTATGGAATATTAAGATATGATTTTGGTCTTATTTTGTTGGTTTCGAGGATTTGATTAATAATCAATAGGGATAGTTGGGGGTATTTGTATTTAACTGCAAGAGGTGAAATTCTTAGATTTGTTAAAGACAAACTAATGCGAAAGCATTTGCCAAAAATGTTTTCACTA…	1205
AY046854	Alveolata	Apicomplexa	Aggregatina	Aggregatina	Aggregatina	Aggregatidae	Aggregata	uncultured_eukaryote	Environmental	Marine Sediments Anoxic	Anoxic Sediment	Guaymas Basin hydrothermal vent	-	-	-	-	-	CGGTAATTCCAGCTCCAATAATATATATTAAAATTGTTGCAGTTAAAAAGCTCGTAGTTGCRCTTCTATTRATATTRRAGGGGTTTTGCTTTATGGGTGATTCACCTCTATTGTTTTTRGTTTATRTTTRRRGRRATGGCTTGTRTRCTTTRRTGTRTGCGGTRTGTTTTTGGRGTTTTRCTTTGRGGGGGTTGGGGTGTTTTGGGCGRGTTGGTGCTTTGRRTRRTGTRGTRTGGGTTGTTGGGGTGTGGTTTTGGTTTTGTTTTGTTGGTTTCGGGGGTTTGGTTGGTGGTCGGTGGGGGTGGTTGGGGGTGTTTGTGTTTGGCTGCGGGGGGTGGGGTTCTTGGGTTTGTTGGGGGCGRRCTGGTGCGGRAGCRTTTRTCRRRRRTGTTTTCACTR…	1205
DQ096837	Alveolata	Apicomplexa	Aggregatina	Aggregatina	Aggregatina	Aggregatidae	Aggregata	Aggregata_octopiana	Isolate	Gut	Gut	Adriatic Sea, Zuljana, Peljesac Peninsula, Croatia	Mollusca	Cephalopoda	Octopoda	Octopodidae	Octopus vulgaris (Common octopus)	ACCTGGTTGATCCTGCCAGTAGTTATATGTTTGTTTTAAAGATTAAGCCATGTATGTTTAAGTATTAGTTTTTATATGATGAAACTGCGAAGAGCTTATTAAAACAGTTATAGTTTATTTGATAAGTGAAACAAAATTTTAAATGGATAATTATAGAAATTCTATGGTTAATACATGTATAATTCTTAAATGAAATAGTTATATTTATAAATAAAAAAAGTAATGTATGTTGTTACATACGTGTAAGTTGAATAATTTTAAATAAATGAATTTTAAAATAAAATTAATTAAATATGTATTTGACCTATCAGCTTTAATAATAAGACCTTGGCTTAATATAATAGTGACGGGTAACAGAGGATTAAGGTTTAATTCTGGAGAGGGAGCTTGAGAAATAGT…	1796
DQ096838	Alveolata	Apicomplexa	Aggregatina	Aggregatina	Aggregatina	Aggregatidae	Aggregata	Aggregata_eberthi	Isolate	Gut	Gut	Adriatic Sea, Zuljana, Peljesac Peninsula, Croatia	Mollusca	Cephalopoda	Sepiida	Sepiidae	Sepia officinalis (Common cuttlefish)	ACCTGGTTGATCCTGCCAGGAAGTCATATGTTTGTTTTTAAGAATAAGCCATGTATGTTTAAGTATTAGTTTTTATATGATGAAACTGCGAATAGCTTATTAAAACAGTTATAGTTTATTTGATAGATTATTAAAATTATTATTAAATGGATAACAACAGTAATTCTGAGGCTAATACATGAATAATTTTTTTAATAAAAAGGTATATTTGAAAATAAGAGAAGTAATGTATGTTTTAACATAAGTAAATGTTGAATTAATTTAATTAAATGAATTATAAATATATTAATGAATCAATTATGTTTTTGATCTATCAGCTTTAATAGTAGGGCATTGTCTTAATATAGCAATAACGGGTAACGGGGGGATTAGGGTTTGGTTTTGGAGAGGGAGCTTGAG…	1827
KC188342	Alveolata	Apicomplexa	Aggregatina	Aggregatina	Aggregatina	Aggregatidae	Aggregata	Aggregata_octopiana	Isolate	Gut	Intestine and caecum	Spain: Ria de Vigo	Mollusca	Cephalopoda	Octopoda	Octopodidae	Octopus vulgaris (Common octopus)	TATGATGAAACTGCGAAKAGCTTATTAAATCAGTTATAGTTTATTTAATAAGTTAATAAAAATAATAAATGGATAACTATAGTAATTCTAAGGCTAATACATGTTTAAGTTTTAAATAAAAAATTTATAATTAAAAATAAAATAAGTAACGTATGCTTTTGCATGATATAAATATTGAATAATTTTAATTAAATGAATTWAAAAAAATAATAAATTAATTATGTTTTTGACCTATCAGCTTTAATAATAAGACCYTGGCTTAATATAATTAYGACGGGTAACGGAGGATTAGAGTTTGGTTCTGGAGAAAAAGCTTGAGGAATAGCTATTATATCTARGGAAAGCAGCAGGCGCGTAAATTATCCAATTTTAATAAAAAGAGGTAGTGATAAGGAATAA…	1624
KC188343	Alveolata	Apicomplexa	Aggregatina	Aggregatina	Aggregatina	Aggregatidae	Aggregata	Aggregata_eberthi	Isolate	Gut	Intestine and caecum	Spain: Ria de Vigo	Mollusca	Cephalopoda	Sepiida	Sepiidae	Sepia officinalis (Common cuttlefish)	GAAGAGCTTATTAAAACAGTTATAGTTTATTTGATAGATTATTAAAATTATTATTAAATGGATAACAACAGTAATTCTGAGGCTAATACATGAATAATTTTTTTAATAAAAAGGTATATTTGAAAATAAAAGAAGTAATGTATGTTTTAACATAAGTAAATGTTGAATTAATTTAATTAAATGAATTATAAATATATTAATGAATCAATTATGTTTTTGATCTATCAGCTTTAATAGTAGGGCATTGTCTTAATATAGCAATAACGGGTAACGGGGGATTAGGGTTTGGTTTTGGAGAGGGAGCTTGAGAAATAGCTACTAYATCTAAGGAAGGCAGCAGGCGCGTAAATTATCCAATTTTAATAAAAAGAGGTAGTGATAAGGAATAACAATACAAAA…	1686
FJ832163	Alveolata	Filipodium	Filipodium	Filipodium	Filipodium	Filipodium	Filipodium	Filipodium_phascolosomae	Isolate	Gut	Gut	Canada: Bamfield	Sipunculida	Phascolosomatidea	Phascolosomatida	Phascolosomatidae	Phascolosoma agassizii (Agassiz�s peanut worm)	TGCGCTACCTGGTTGATCCTGCCAGTAGTCATATGCTTGTCTGAAAGACTAAGCCATGCATGTCGAAGTTTAAGTTATTATTTAACGAAGCTGCACAAGGCTCATTAAAACAGTTTTTATCTGCTTGGTACTAATGCTACATGGGCAACCGTGGCAACTCTATGGCTAATACATTTGTACAACTCTCACGAGTATGTGTTTATTAGGCGGAAGAACTTATATTGTTGAATTATTTTAACCTTTTCAATCGGCTTGACCGAATTACCAAATGAAAATCTGACTTACCAGCCGTCGACGGTTGGGTAGTGGCCAACCATAGCTTTGACACGTGACGGAGAATTAGGGTTTGGTTCCGGAGAGGAAGCCTTAGAAACGGCTTCCACGTCCAAGGATGGCAGC…	1699
AY196708	Alveolata	Playproteum	Playproteum	Playproteum	Playproteum	Playproteum	Playproteum	Playproteum_vivax	Isolate	Gut	Gut	Canada: Bamfield	Sipunculida	Phascolosomatidea	Phascolosomatida	Phascolosomatidae	Phascolosoma agassizii (Agassiz�s peanut worm)	AGTCATATGCTTGTCTAAAAGATTAAGCCATGCATGTCCAAGAATGAATTTTTATAGTGAATCTGCAAATGGCTCATTGAAACAGTTACAGTTATTTGTTAATGAAATTTAATTGGATAGTTGTGGTAATTCTACTGTTAATACATGCCTTAAATGTTTGTTTATCAATTGAACTTTCAGTGTATACTAATTTATAAAAATCTAGAGGCTATTTCGCTGTTTTGGTTTGAGTTGTGGTAGAGCACCCAATCGGATTCGATTTTTCTTTTAAGTTTCTGACCTATCAGCCAGGATGGTGGGGTATTGGCCCACCATAGCATTTACAGGTAGCGGGAAATTAGGGTTTGGTTCCGGAGAGGAAGCCTGAGAGACGGCTACCACATCTAAGGGAGGCAGCAG…	1708
JN227668	Alveolata	Apicomplexa	Coccidians	Agamococcidiorida	Agamococcidiiida	Margolisiellidae	Margoliesiellinae	Margolisiella_islandica	Isolate	Blood	Hemolymph	Iceland: bay of Breidafjordur	Mollusca	Bivalvia	Pectinoida	Pectinidae�	Chlamys islandica (Iceland scallop)	TCTGGTTGATTCTGCCAGTAGTCATATGCTTGTCTCAAAGATTAAGCCATGCATGTCCAAGTTCTGCTTCTTGAAGAAGTACACTGCAGATAGCTCATTAAAACAGTTATAGTTTACTTGATGTTTGATTGCTACTCGGATAACCGTGGTAATTCTAGAGCTAATACGTGCGCAAAATCTTACTGCCTGTCGGTAAGATAGTGTTTATTAGATAAAGAACCAATCTGCTTTGCAGCTTCTGGTGATTCACAATAACTAAACGAATCGCACGGCCTTGTGCTGGCGATGCATCTTTCAAGTTTCTGACCTATCAGCTTTCGACGGTAAGGTATTTGCTTACCGTGGCAGTGACGGGTAACGGGGAATTAGGGTTTGATTCCGGAGAGGGAGCCTGAGAAA…	1773
AB000912	Alveolata	Apicomplexa	Coccidians	Agamococcidiorida	Agamococcidiiida	Margolisiellidae	Margoliesiellinae	Apicomplexan_sp.	Isolate	Blood	Hemolymph	-	Mollusca	Bivalvia	Veneroida	Cardiidae	Tridacna crocea (Boring clam)	GGTTGATCCTGCCAGTAGTCATATGCTTGTCTCAAAGATTAAGCCATGCATGTCTAAGTTCAGCTTCTTGAACAAGTATACTGCAGATAGCTCATTAAAACAGTTATAGTTTACTTGATGTTTAATTGCTATTCGGATAACCGTGGTAATTCTAGAGCTAATACGTGCGCAAATGTCTTTCTGCTTGTCAGTGAGATAGTGTTTATTAGATAAAGAACCAATCTGCTTTGCAGCCCCTGGTGATTCACAATAACTAAACGAATCGCATGGCCTTGTGCTGGCGATGCATCTTTCAAGTTTCTGACCTATCAGCTTTCGACGGTAAGGTATTTGCTTACCGTGGCAGTGACGGGTAACGGGGAATTAGGGTTTGATTCCGGAGAGGGAGCCTGAGAAACG…	1786
DQ273988	Alveolata	Apicomplexa	Coccidians	Agamococcidiorida	Agamococcidiiida	Rhytidocystidae	Rhytidocystinae	Rhytidocystis_polygordiae	Isolate	Gut	Gut	USA: New Jersey, Beach Haven Ridge	Annelida	Polychaeta	Incertae sedis	Polygordiidae	Polygordius sp. (Polychaete)	AGTCATATGCTTGTCACAAAGATTAAGCCATGCATGTCTAAGTTCAACTATTTTGAATTGAAGACTGTGGATAGCTCATTAAAACAGCTATTGTTTCTTTGACGATTAATACCAAATGGATAACTTTGGTAATTCTAGAGCTAATACATGATTCAAATCGCCCGTACGGGTGATGTGTTTATTAGATGGCAACCAAACTGCTTCTGCAGGATTGGTGAATCATAGTAAATTGTCGAATCGTACGGCTCATGCCAGACGATGCGTCATTCGAGTTTCTGACCTATCAGCTTCCGACGGTAAGGTATTGGCTTACCGTGGCAGTGACGGGTAACGGGGAATTAGGGTTTGATTCCGGAGAGGGAGCCTGAGAAACGGCTACCACATCTAAGGAAGGCAGCA…	1636
GQ149767	Alveolata	Apicomplexa	Coccidians	Agamococcidiorida	Agamococcidiiida	Rhytidocystidae	Rhytidocystinae	Rhytidocystis_cyamus	Isolate	Gut	Gut	Canada: British Columbia, Vancouver, Imperial Eagle Channel	Annelida	Polychaeta	Incertae sedis	Scalibregmatidae�	Travisia pupa (Pacific 'stink worm')	TTGCGCTACCTGGTTGATCCTGCCAGTAGTCATATGCTTGTCTCAAAGATTAAGCCATGCATGTCTAAGTTCAACTTTTTTGAAGAGAAGACTGTGGAAAGCTCATTAAAACAGTTATTGTTTATTTGATGATTGAAAACCAAATGGATAACTTTGGTAATTCTATAGCTAATACATGAGAAAAGTTACTTGAAAGAGTAATGTGCTTATTAGATACCAACCAAACTGCTTTTGCAGGAACGGTGAGTCATAGTAAGTGATCGAATCGCAGGGTGTATACCCGATGATGCATCATTCAAGTTTCTGACCTATCAGCTTCCGACGGTAAGGTATTGGCTTACCGTGGCAGTGACGGGTAACGGGGAATTAGGGTTTGATTCCGGAGAGGGAGCCTGAGAA…	1769
GU822982	Alveolata	Apicomplexa	Coccidians	Agamococcidiorida	Agamococcidiiida	Rhytidocystidae	Rhytidocystinae	BCB5F14RJ1F07	Environmental	Marine Water Anoxic	Anoxic water column	Atlantic Ocean: Caribbean Sea, Cariaco Basin	-	-	-	-	-	CGGTAATTCCAGCTCCAATAGCGTATATTAAAGTTGTTGCAGTTAAAAAGCTCGTAGTTGGATTTCTGTCACTTGCAACTGGTACGTCTTAATTGATGCTATTCAGAGTGCTGTGGCATTCTTCTGTCATGTAGGCTGTGCTTAATTGTTCAGTTTGCATTGGCAGATCTTTTACTTTGAGTAAATTAGAGTGTTTCAAGCAAGTTATCGCTTTGAATACTGCAGCATGGAATAATAATATAGGACTTTGGTTCTATTTTGTTGGTTTCTAGAGCCTAAGTAATGATTAATAGGGATAGTTGGGGGCATTCGTATTTAACAGTCAGAGGTGAAATTCTTAGATTTGTTAAAGACGAGCTACTGCGAAAGCATTTGCCAAGGATGTTTTCATTAATCAAG…	1199
GU823445	Alveolata	Apicomplexa	Coccidians	Agamococcidiorida	Agamococcidiiida	Rhytidocystidae	Rhytidocystinae	BCB3F14RJ3H04	Environmental	Marine Water Anoxic	Anoxic water column	Atlantic Ocean: Caribbean Sea, Cariaco Basin	-	-	-	-	-	AACGGCTACCACATCTAAGGAAGGCAGCAGGCGCGTAAATTACCCAATTCTGACACAGAGAGGTAGTGACAAGAAATAACAATACAAGGCACTTCGTGTTTTGTAATTGGAATGAATAGAAAGCAAAATTTTCTATGAGAACCAATTGGAGGGCAAGTCTGGTGCCAGCAGCCGCGGTAATTCCAGCTCCAATAGCGTATATTAAAGTTGTTGCAGTTAAAAAGCTCGTAGTTGGATTTCTGTCACTTGCAACTGGTACGTCTTAATTGATGCTATTCAGAGTGCTGTGGCATTTTTCTGTCATGTAGGCTGTGCTTAATTGTTCAGTTTGCATTGGCAGATCTTTTACTTTGAGTAAATTAGAGTGTTTCAAGCAAGTTATCGCTTTGAATACTGCAG…	1373
JQ242635	Alveolata	Apicomplexa	Coccidians	Agamococcidiorida	Agamococcidiiida	Rhytidocystidae	Rhytidocystinae	E12_180P30_0239Rplate06_P6	Environmental	Marine Sediments Anoxic	Anoxic Sediment (shallow water hydrothermal system)	Papua New Guinea	-	-	-	-	-	AGACTGTGAATAGCTCATTAAAACAGTTATAGTTTATTTGATGATTGAGTACCACATGGATAACCGTGGTAATTCTAGAGCTAATACAAGAGTGAAAGATTTTGTATTCTTACAGAATCTGTGTTTATTAGATTACAACCAACCTGCACAGCAGGAAAAGGTGAATCATAGTAAATGATCGAGTCGCATGTCTGCATGACGGCGATGCATCATATAAGTTTCTGACCTATCAGCTTTCGACGGTATGGTATTGGCTTACCGTGGCAATGACGGGTAACGGGGAATTAGGGTTTGATTCCGGAGAGGGAGCCTGAGAAATGGCTACCACATCTAAGGAAGGCAGCAGGCGCGTAAATTACCCAATTCTAACGCAGAGAGGTAGTGACAAGAAATAACAAT…	576
JQ243096	Alveolata	Apicomplexa	Coccidians	Agamococcidiorida	Agamococcidiiida	Rhytidocystidae	Rhytidocystinae	G24_180P48_0239Rplate06_P6	Environmental	Marine Sediments Anoxic	Anoxic Sediment (shallow water hydrothermal system)	Papua New Guinea	-	-	-	-	-	AGACTGTGAATAGCTCATTAAAACAGTTATAGTTTATTTGATGATTGAGTACCACATGGATAACCGTGGTAATTCTAGAGCTAATACAAGAATGAAAGATTTTGTATTCTTACAGAATCTGTGTTTATTAGATTACAACCAACCTGCACAGCAGGAAAAGGTGAATCATAGTAAATGATCGAGTCGCGTGTCTGCATGACGGCGATGCATCATATAAGTTTCTGACCTATCAGCTTTCGACGGTATGGTATTGGCTTACCGTGGCAATGACGGGTAACGGGGAATTAGGGTTCGATTCCGGAGAGGGAGCCTGAGAAATGGCTACCACATCTAAGGAAGGCAGCAGGCGCGTAAATTACCCAATTCTAACGCAGAGAGGTAGTGACAAGAAATAACAAT…	576
JQ242602	Alveolata	Apicomplexa	Coccidians	Agamococcidiorida	Agamococcidiiida	Rhytidocystidae	Rhytidocystinae	E08_180P28_0239Rplate06_P6	Environmental	Marine Sediments Anoxic	Anoxic Sediment (shallow water hydrothermal system)	Papua New Guinea	-	-	-	-	-	AGACTGTGAATAGCTCATTAAAACAGTTATAGTTTATTTGATGATTGAGTACCACATGGATAACCGTGGTAATTCTAGAGCTAATACAAGAATGAAAGATTTTGTATTCTTACAGAATCTGTGTTTATTAGATTACAACCAACCTGCACAGCAGGAAAAGGTGAATCATAGTAAATGATCGAGTCGCATGTCTGCATGACGGCGATGCATCATATAAGTTTCTGACCTATCAGCTTTCGACGGTATGGTATTGGCTTACCGTGGCAATGACGGGTAACGGGGAATTAGGGTTTGATTCCGGAGAGGGAGCCTGAGAAATGGCTACCACATCTAAGGAAGGCAGCAGGCGCGTAAATTACCCAATTCTAGCGCAGAGAGGTAGTGACAAGAAATAACAAT…	576
U83331	Alveolata	Apicomplexa	Coccidians	Agamococcidiorida	Agamococcidiiida	Rhytidocystidae	Rhytidocystinae	Unidentified_protist_56059	Isolate	-	-	-	Mollusca	Bivalvia	Ostreoida	Ostreidae	Ostrea edulis (Oyster)	CTGGTTGATCCTGCCAGTAGTCATATGCTTGTCTCAAAGGTTAAGCCATGCATGTCTAAGTTTAACGATGTTAAAAGAAGACTGTAAATAGCTCATTAAAACAGTTATAATCTATTTGGTGACTGCTAACCACATGGATAACCGTGGTAATTCTAGAGCTAATACGCGAGTAAAGCACGTTTTCTCTAAGTTTTCGTGCATGTTTATTAGATTTAAACCAATCTGCATTGCAGAAAATGGTGATTCATAGTAAACGATTGAATCGCATGACGCAAGTCGGTGATACACCATTCGAGTTTCTGACCTATCAGCTTCAGACGGTACGGTATTGGCCTACCGTGGCAGTGACGGGTAACGGGGAATTAGGGTTTGATTCCGGAGAGGGAGCCTGAGAGACGG…	1776
AF494058	Alveolata	Apicomplexa	Coccidians	Coccidia	Adeleorina	Adeleidae	Adelina1	Adelina_bambarooniae	Isolate	Tissue	Larvae	Australia: Queensland, Bambaroo	Arthropoda	Insecta	Coleoptera	Scarabaeidae	Dermolepida albohirtum (Greyback canegrub)	TAGTCATATGCTTGTCTTAAAGATTAAGCCATGCATGTCTAAGTATAAGCTTCCATACGGTGAAACTGCGAATGGCTCATTACAACAGTTATAGTTTATTTGATAATACAACTACATGGATAACCGTGGTAATTCTAGAGCTAATACATGCGCAAAAACCTGACTTTTTGGAAGGGTTGCATTTATTAGATAAAAAGCCAATGCACACTCCGGTGTGGATTCTGGTGATTCATAATAACTTAGCGAATCGCATAGCGCAAGCTGGCGATAAATCATTCAAGTTTCTGACCTATCAGCTTTCGACGGTAGGGTATTGGTCTACCGTGGCAATGACGGGTAACGGGGGATTAGGGTTCGATTCCGGAGAGGGAGCCTGAGAAACGGCTACCACATCTAAGG…	1756
AF494059	Alveolata	Apicomplexa	Coccidians	Coccidia	Adeleorina	Adeleidae	Adelina1	Adelina_bambarooniae	Isolate	Tissue	Larvae	-	Arthropoda	Insecta	Coleoptera	Scarabaeidae	Dermolepida albohirtum (greyback canegrub)	TAGTCATATGCTTGTCTTAAAGATTAAGCCATGCATGTCTAAGTATAAGCTTCCATACGGTGAAACTGCGAATGGCTCATTACAACAGTTATAGTTTATTTGATAATACAACTACATGGATAACCGTGGTAATTCTAGAGCTAATACATGCGCAAAAACCTGACTTTTTGGAAGGGTTGCATTTATTAGATAAAAAGCCAATGCACACTCCGGTGTGGATTCTGGTGATTCATAATAACTTAGCGAATCGCATAGCGCAAGCTGGCGATAAATCATTCAAGTTTCTGACCTATCAGTTTTCGACGGTAGGGTATTGGCCTACCGTGGCAATGACGGGTAACGGGGGATTAGGGTTCGATTCCGGAGAGGGAGCCTGAGAAACGGCTACCACATCTAAGG…	1756
DQ096836	Alveolata	Apicomplexa	Coccidians	Coccidia	Adeleorina	Adeleidae	Adelina1	Adelina_grylli	Isolate	Tissue	Fat body	-	Arthropoda	Insecta	Orthoptera	Gryllidae	Gryllus bimaculatus (Field cricket)	TAGTCATATGCTTGTCTTAAAGATTAAGCCATGCATGTCTAAGTATAAGCTTCCATACGGTGAAACTGCGAATGGCTCATTACAACAGTTATAGTTTATTTGATAATACAACTACATGGATAACCGTGGTAATTCTAGAGCTAATACATGCGCAAAAACCTGACTTTTTGGAAGGGTTGCATTTATTAGATAAAAAGCCAATGCACACTCCGGTGTGGATTCTGGTGATTCATAATAACTTAGCGAATCGCATAGCGCAAGCTGGCGATAAATCATTCAAGTTTCTGACCTATCAGCTTTCGACGGTAGGGTATTGGCCTACCGTGGCAATGACGGGGTAACGGGGGATTAGGGTTCGATTCCGGAGAGGGAGCCTGAGAAACGGCTACCACATCTAAG…	1780
DQ096835	Alveolata	Apicomplexa	Coccidians	Coccidia	Adeleorina	Adeleidae	Adelina2	Adelina_dimidiata	Isolate	Feces	Feces	Melnik, Bulgaria	Arthropoda	Chilopoda	Scolopendromorpha	Scolopendridae	Scolopendra cingulata (Centipede)	GTAGTCATATGCTTGTCTCAAAGATTAAGCCATGCATGTCTAAGTATAAGCTTTTATACGGTGAAACTGCGAATGGCTCATTAAAACAGTTATAGTTTATTTGATGGTCATTTTTACATGGATAACCATGGCAACGCCCTTACCTGGTTGATCCTGCCAGTAGTCATATGCTTGTCTTAAAGATTAAGCCATGCATGTCTAAGTATAAACTTTCATACGGTGAAACTGCGAATGGCTCATTACAACAGTTATAGTTTATTTGATAATACAATCTACATGGATAACCGTGGTAATTCTAGAGCTAATACATGCGCAAAGGCCCGACTTTTTTGGAAGGGCTGCATTTATTAGATAAAAAGCCAACGCATGCTGCAAAGCATGGATTCTGGTGATTCATAG…	1924
HQ224958	Alveolata	Apicomplexa	Coccidians	Coccidia	Adeleorina	Dactylosomatidae	Dactylosoma	Dactylosoma_ranarum	Isolate	Blood	Blood	-	Chordata	Amphibia	Anura	Ranidae	Rana esculenta (Edible frog)	AACCTGGTTGATCCTGCCAGTAGTCATATGCTTGTCTTAAAGATCAAGCCATGCATGTCTAAGTATAAACAAAAATACAGTGAAACTGCAAATGGCTCATTACAACAGTTATAGTTTATTTGATAATAAAAGTTTACATGGATAACCGTGGTAATTCTAGAGCTAATACATGAGCAAAATCTCAACTTTTTTAGACGAGACGCATTTATTAGRTAAAAAGCCAATGCATACTTTATAGTATGAAAATTGGTGATTTACAATAACTTAGCAAATCGCACAGTGAAAACTGGCGATAAATCATTCAAGTTTCTGACCTATCAGCTTTCGACGGTAAGGTATTGGCTTACCGTGGCAGTGMCGGTTAACGGGGGATTAGGGTTCGATTCCGGAGAGGGAGCC…	1810
HQ224957	Alveolata	Apicomplexa	Coccidians	Coccidia	Adeleorina	Dactylosomatidae	Dactylosoma	Dactylosoma_ranarum	Isolate	Blood	Blood	-	Chordata	Amphibia	Anura	Ranidae	Rana esculenta (Edible frog)	AACCTGGTTGATCCTGCCAGTAGTCATATGCTTGTCTTAAAGATCAAGCCATGCATGTCTAAGTATAAACAAAAATACAGTGAAACTGCAAATGGCTCATTACAACAGTTATAGTTTATTTGATAATAAAAGTTTACATGGATAACCGTGGTAATTCTAGAGCTAATACATGAGCAAAATCTCAACTTTTTTAGACGAGACGCATTTATTAGGTAAAAAGCCAATGCATACTTTATAGTATGAAAATTGGTGATTTACAATAACTTAGCAAATCGCACAGTGAAAACTGGCGATAAATCATTCAAGTTTCTGACCTATCAGCTTTCGACGGTAAGGTATTGGCTTACCGTGGCAGTGCCGGTTAACGGGGGATTAGGGTTCGATTCCGGAGAGGGAGCC…	1810
HQ224961	Alveolata	Apicomplexa	Coccidians	Coccidia	Adeleorina	Dactylosomatidae	Dactylosoma	Hemolivia_mariae	Isolate	Blood	Blood	-	Chordata	Reptilia	Squamata	Scincidae	Tiliqua rugosa (Australian skink)	GCTAATACATGAGCAAAATCTCAACTTTTTTAGACGAGACGCATTTATTAGATAAAAAGCCAATGCATACTTTATAGTATGAAAATTGGTGATTTACAGTAACTTAGCAAATCGCACAGTGAAAACTGGCGATAAATCATTCAAGTTTCTGACCTATCAGCTTTCGACGGTAAGGTATTGGCTTACCGTGGCAGCGACGGTTAACGGGGGATTAGGGTTCGATTCCGGAGAGGGAGCCTGAGAAACGGCTACCACATCTAAGGAAGGCAGCAGGCGCGCAAATTGCCCAATCCTAACAGAATAAGGGAGGTAGTGACAAGAAATAACAATACAAGGCAGTTAAAATGCTTTGTAATTGGAATGATAGAAATTTAAACAATTTCTAAAGTATCGATTGGA…	1649
HQ224959	Alveolata	Apicomplexa	Coccidians	Coccidia	Adeleorina	Haemogregarinidae	Haemogregarina	Haemogregarina_balli	Isolate	Blood	Blood	-	Chordata	Reptilia	Testudines	Chelydridae	Chelydra serpentina serpentina (Common snapping turtle)	AACCTGGTTGATCCTGCCAGTAGTCATATGCTTGTCTTAAAGATTAAGCCACGCATGTCTGAGTATAAACAAAAATACAGTGAAACTGCAAATGGCTCATTACAACAGTTATAGTTTATTTGATAATATAAATTTACATGGATAACCGTGGTAATTCTAGAGCTAATACATGGACACAATCTTAACTAATATAGAAAAGATGCATTTATTAGATAAAAAGCCAATGCATGCTTTTAAAGTATGGAAATTGGTGATTTACAGTAACTTAGCAAATCGCACAATGAAAATTGGCGATAAATCATTCAAGCTTCTGATCTATCAGCTTTCGACGGTAGGGTATTGGCCTACCGTGGCAGTGACGGTTAACGGGGGATTAGGGTTTGATTCCGGAGAGGGAGC…	1817
AF176836	Alveolata	Apicomplexa	Coccidians	Coccidia	Adeleorina	Hepatozoidae	Americanum	Hepatozoon_americanum	Isolate	Blood	Blood	India: Madras	Chordata	Mammalia	Carnivora	Canidae	Canis lupus familiaris (Dog)	CCCCGCCGCCAGTAGTCATATGCTTGTCTTAAAGATTAAGCCATGCATGTCTAAGTACATACAATAATACAGTAAAACTGCAAATGGCTCATTAAAACAGTTATAGTTTATTTGATAATAAAATATATTACATGGATAACCGTGGTAATTCTAGAGCTAATACATGAGCAAAATCTCAACTGTTTTAGAAGAGATGCATTTATTAGATAAAAAACCAGTACATATTTTTACAGTATGAAAGTTGGTGATTTACAATAACTTAGGAAATCGCAAAGTGTAAACAGGCGATAAATCATTTAAGTTTCTGACCTATCAGCTTTCGACGGTATGGTATTGGCTTACCGTGGCAGTGACGGTTAACGGGGGATTAGGGTTCGATTCCGGAGAGGGAGCCTGAGA…	1413
AY864676	Alveolata	Apicomplexa	Coccidians	Coccidia	Adeleorina	Hepatozoidae	Americanum	Hepatozoon_sp	Isolate	Blood	Blood	USA: Alabama	Chordata	Mammalia	Carnivora	Canidae	Canis lupus familiaris (Dog, German Shephard)	CGACGGTATGGTATTGGCTTACCGTCGCAGTGACGGTTAACGGGGGATTAGGGTTCGATTCCGGAGAGGGAGCCTGAGAAACGGCTACCACATCTAAGGAAGGCAGCAGGCGCGCAAATTACTCAATTCTAACAGCATAAGAGAGGTAGTGACAAGAAATAACAATACAAGGCAATTAAAATGCTTTGTAATTGGAATGATAGAAATTTAAACACTTTTTAAAGTATCAATTGGAGGGCAAGTCTGGTGCCAGCAGCCGCGGTAATTCCAGCTCCAATAGCGTATATTAAAATTGTTGCAGTTAAAAAGCTCGTAGTTGAATTTCTGTTAAAAATAACCGGTCTGCTTTTTTTATTAAAAGTTGTATCATTTTGGTGTGTTTTTAACAATAATAATGTC…	716
KC127679	Alveolata	Apicomplexa	Coccidians	Coccidia	Adeleorina	Hepatozoidae	Americanum	Hepatozoon_sp	Isolate	Blood	Spleen	Brazil	Chordata	Mammalia	Carnivora	Canidae	Cerdocyon thous (Crab-eating fox)	AGATTAAGCCATGCATGTCTAAGTACATACAATAATACAGTTAAACTGCAAATGGCTCATTAAAACAGTTATAGTTTATTTGATAATAAAATATATTACATGGATAACCGTGGTAATTCTAGAGCTAATACATGAGCAAAATCTCAACTGTTTTAGAAGAGATGCATTTATTAGATAAAAAACCAGTACATATTTTTACAGTATGAAAGTTGGTGATTTACAATAACTTAGCAAATCGCAAAGTGTAAACAGGCGATAAATCATTCAAGTTTCTGACCTATCAGCTTTCGACGGTATGGTATTGGCTTACCGTGGCAGTGACGGTTAACGGGGGATTAGGGTTCGATTCCGGAGAGGGAGCCTGAGAAACGGCTACCACATCTAAGGAAGGCAGCAGGC…	1028
AY461377	Alveolata	Apicomplexa	Coccidians	Coccidia	Adeleorina	Hepatozoidae	Americanum	Hepatozoon_sp	Isolate	Tissue	Liver	Brazil	Chordata	Mammalia	Carnivora	Canidae	Dusicyon thous (Crab-eating fox)	GCCAGTAGTCATATGCTTGTCTTAAAGATTAAGCCATGCATGTCTAAGTATAAACAATAATACAGTAAAACTGCAAATGGCTCATTAAAACAGTTATAGTTTATTTGATAATAAAATATATTACATGGATAACCGTGGTAATTCTAGAGCTAATACATGAGCAAAATCTCAACTGTTTTAGAAGAGATGCATTTATTAGATAAAAAACCAATACATACTTTTACAGTATGAATGTTGGTGATTTACAATAACTTAGCAAATCGCAAAGTGTAAGCAGGCGATAAATCATTCAAGTTTCTGACCTATCAGCTTTCGACGGTATGGTATTGGCTTACCGTGGCAGTGACGGTTAACGGGGGATTAGGGTTCGATTCCGGAGAGGGAGCCTGAGAAACGGCT…	1782
EU146065	Alveolata	Apicomplexa	Coccidians	Coccidia	Adeleorina	Hepatozoidae	Americanum	Hepatozoon_sp	Isolate	Blood	Blood	USA: Oklahoma	Chordata	Mammalia	Carnivora	Canidae	Canis lupus familiaris (Dog)	AATGATAGAAATTTAAACACTTTTTAAAGTATCAATTGGAGGGCAAGTCTGGTGCCAGCAGCCGCGGTAATTCCAGCTCCAATAGCGTATATTAAAATTGTTGCAGTTAAAAAGCTCGTAGTTGAATTTCTGTTAAAAATAACCGGTCTGCTTTTTTTATTAAAAGTTGNATCATTTTGGTGTGTTTTTAACAATAATAATGTCCTTTGAAAATGTTTTTTACTTTATTGTAATAAGTCATTGTTTTGAGGATTTTTACTTTGAGAAAATTAGAGTGNTTTTAGCAGGCTTTTACGCTTTTGAATACTGCANCATGGAAATAATAAGATAGGATTTTNGTTCTNCATTATTGGTTTTAAGAACTAAATTAATGATTGNNNGGGATNGNTGGGGGCATTT…	510
EU146066	Alveolata	Apicomplexa	Coccidians	Coccidia	Adeleorina	Hepatozoidae	Americanum	Hepatozoon_sp	Isolate	Blood	Blood	USA: Oklahoma	Chordata	Mammalia	Carnivora	Canidae	Canis lupus familiaris (Dog)	TGATAGAAATTTAAACACTTTTTAAAGTATCAATTGGAGGGCAAGTCTGGTGCCAGCAGCCGCGGTAATTCCAGCTCCAATAGCGTATATTAAAATTGTTGCAGTTAAAAAGCTCGTAGTTGAATTTCTGTTAAAAATAACCGGTCTGCTTTTTTTATTAAAAGTTGTATCATTTTGGTGTGTTTTTAACAATAATAATGTCCTTTGAAAATGTTTTTTACTTTATTGTAATAAGTCATTGTTTTGAGGATTTTTACTTTGAGAAAATTAGAGTGNTTTTAGCAGGCTTTTACGCTTTTGAATACTGCAGCANGGAANAATAAGATAGGATTTTAGTTCTACATTATTGGTTTTAAGAACTAAATTAATGATTGATAGGGATAGTTGGGGGCATTTGTA…	507
EU146067	Alveolata	Apicomplexa	Coccidians	Coccidia	Adeleorina	Hepatozoidae	Americanum	Hepatozoon_sp	Isolate	Blood	Blood	USA: Oklahoma	Chordata	Mammalia	Carnivora	Canidae	Canis lupus familiaris (Dog)	TGANAGAATTTAAACACTTTTTAAAGTATCAATTGGAGGGCAAGTCTGGTGCCAGCAGCCGCGGTAATTCCAGCTCCAATAGCGTATATTAAAATTGTTGCAGTTAANAAGCTCGTAGTTGAATTTCTGTTAAAAATAACCGGTCTGCTTTTTTTATTAAAAGTTGTATCATTTTGGTGTGTTTTTAACAATAATAATGTCCTTTGAAAATGTTTTTTACTTTATTGTAATAAGTCATTGTTTTTAAGGATTTTTACTTTNANAAAATTANAGNGTTTTTANCAGGCTTTTACGCTTTTGAATACTGCANCATGGAATAATAAAATAGGATTTTAGTTCTACATTATTGGTTTTAANAACTAAATTAATGATTGATAGGGATAGTTGGGGGCATTTGTA…	493
JX415166	Alveolata	Apicomplexa	Coccidians	Coccidia	Adeleorina	Hepatozoidae	Americanum	Hepatozoon_americanum	Isolate	Blood	Blood and muscle	USA	Chordata	Mammalia	Carnivora	Canidae	Canis latrans (Coyote)	TGATAGAAATTTAAACACTTTTTAAAGTATCAATTGGAGGGCAAGTCTGGTGCCAGCAGCCGCGGTAATTCCAGCTCCAATAGCGTATATTAAAATTGTTGCAGTTAAAAAGCTCGTAGTTGAATTTCTGTTAAAAATAACCGGTCTGCTTTTTTTATTAAAAGTTGTATCATTTTGGTGTGTTTTTAACAATAATAATGTCCTTTGAAAATGTTTTTTACTTTATTGTAATAAGTCATTGTTTTGAGGATTTTTACTTTGAGAAAATTAGAGTGTTTTTAGCAGGCTTTTACGCTTTTGAATACTGCAGCATGGAATAATAAGATAGGATTTTAGTTCTACATTATTGGTTTTAAGAACTAAATTAATGATTGATAGGGATAGTTGGGGGCATTTGTA…	506
JX415167	Alveolata	Apicomplexa	Coccidians	Coccidia	Adeleorina	Hepatozoidae	Americanum	Hepatozoon_americanum	Isolate	Blood	Blood and muscle	USA	Chordata	Mammalia	Carnivora	Canidae	Canis latrans (Coyote)	TGATAGAAATTTAAACACTTTTTAAAGTATCAATTGGAGGGCAAGTCTGGTGCCAGCAGCCGCGGTAATTCCAGCTCCAATAGCGTATATTAAAATTGTTGCAGTTAAAAAGCTCGTAGTTGAATTTCTGTTAAAAATAACCGGTCTGCTTTTTTTATTAAAAGTTGTATCATTTTGGTGTGTTTTTAACAATAATAATGTCCTTTGAAAATGTTTTTTACTTTATTGTAATAAGTCATTGTTTTGAGGATTTTTACTTTGAGAAAATTAGAGTGTTTTTAGCAGGCTTTTACGCTTTTGAATACTGCAGCATGGAATAATAAGATAGGATTTTAGTTCTACATTATTGGTTTTAAGAGCTAAATTAATGATTGATAGGGACAGTTGGGGGCATTTGTA…	506
JX415168	Alveolata	Apicomplexa	Coccidians	Coccidia	Adeleorina	Hepatozoidae	Americanum	Hepatozoon_americanum	Isolate	Blood	Blood and muscle	USA	Chordata	Mammalia	Carnivora	Canidae	Canis latrans (Coyote)	TGATAGAAATTTAAACACTTTTTAAAGTATCAATTGGAGGGCAAGTCTGGTGCCAGCAGCCGCGGTAATTCCAGCTCCAATAGCGTATATTAAAATTGTTGCAGTTAAAAAGCTCGTAGTTGAATTTCTGTTAAAAATAACCGGTCTGCTTTTTTTATTAAAAGTTGTATCATTTTGGTGTGTTTTTAACAATAATAATGTCCTTTGAAAATGTTTTTCACTTTATTGTAATAAGTCATTGTTTTGAGGATTTTTACTTTGAGAAAATTAGAGTGTTTTTAGCAGGCTTTTACGCTTTTGAATACTGCAGCATGGAATAATAAGATAGGATTTTAGTTCTACATTATTGGTTTTAAGAACTAAATTAATGATTGATAGGGATAGTTGGGGGCATTTGTA…	506
JX415169	Alveolata	Apicomplexa	Coccidians	Coccidia	Adeleorina	Hepatozoidae	Americanum	Hepatozoon_americanum	Isolate	Blood	Blood and muscle	USA	Chordata	Mammalia	Carnivora	Canidae	Canis latrans (Coyote)	TGATAGAAATTTAAACACTTTTTAAAGTATCAATTGGAGGGCAAGTCTGGTGCCAGCAGCCGCGGTAATTCCAGCTCCAATAGCGTATATTAAAATTGTTGCAGTTAAAAAGCTCGTAGTTGAATTTTTGTTAAAAATAACCGGTCTGCTTTTTTTATTAAAAGTTGTATCATTTTGGTGTGTTTTTAACAATAATAATGTCCTTTGAAAATGTTTTTTACTTTATTGTAATAAGTCATTGTTTTTAAGGATTTTTACTTTGAGAAAATTAGAGTGTTTTTAGCAGGCTTTTACGCTTTTGAATACTGCAGCATGGAATAATAAGATAGGATTTTAGTTCTACATTATTGGTTTTAAGAACTAAATTAATGATTGATAGGGATAGTTGGGGGCATTTGT…	507
JX415170	Alveolata	Apicomplexa	Coccidians	Coccidia	Adeleorina	Hepatozoidae	Americanum	Hepatozoon_americanum	Isolate	Blood	Blood and muscle	USA	Chordata	Mammalia	Carnivora	Canidae	Canis latrans (Coyote)	TGATAGAAATTTAAACACTTTTTAAAGTATCAATTGGAGGGCAAGTCTGGTGCCAGCAGCCGCGGTAATTCCAGCTCCAATAGCGTATATTAAAATTGTTGCAGTTAAAAAGCTCGTAGTTGAATTTCTGTTAAAAATAACCGGTCTGCTTTTTTTATTAAAAGTTGTATCATTTTGGTGTGTTTTTAACAATAATAATGTCCTTTGAAAATGTTTTTTACTTTATTGTAATAAGTCATTGTTTTTAAGGATTTTTACTTTGAGAAAATTAGAGTGTTTTTAGCAGGCTTTTACGCTTTTGAATACTGCAGCATGGAATAATAAGATAGGATTTTAGTTCTACATTATTGGTTTTAAGAACTAAATTAATGATTGATAGGGATAGTTGGGGGCATTTGT…	507
JX415171	Alveolata	Apicomplexa	Coccidians	Coccidia	Adeleorina	Hepatozoidae	Americanum	Hepatozoon_americanum	Isolate	Blood	Blood and muscle	USA	Chordata	Mammalia	Carnivora	Canidae	Canis latrans (Coyote)	TGATAGAAATTTAAACACTTTTTAAAGTATCAATTGGAGGGCAAGTCTGGTGCCAGCAGCCGCGGTAATTCCAGCTCCAATAGCGTATATTAAAATTGTTGCAGTTAAAAAGCTCGTAGTTGAATTTCTGTTAAAAATAACCGGTCTGCTTTTTTTATTAAAAGTTGTATCATTTTGGTGTGTTTTTAACAATAATAATGTCCTTTGAAAATGTTTTTTACTTTATTGTAATAAGTCATTGTTTTGAGGATTTTTACTTTGAGAAAATTAGAGTGTTTTTAGCAGGCTTTTACGCTTTTGAATACTGCAGCATGGAATAATAAGATAGGATTTTAGTTCTACATTATTGGTTTTAAGAACTAAATTAATGATTGATAGGGATAGTTGGGGGCATTTGTA…	506
JX415172	Alveolata	Apicomplexa	Coccidians	Coccidia	Adeleorina	Hepatozoidae	Americanum	Hepatozoon_americanum	Isolate	Blood	Blood and muscle	USA	Chordata	Mammalia	Carnivora	Canidae	Canis latrans (Coyote)	TGATAGAAATTTAAACACTTTTTAAAGTATCAATTGGAGGGCAAGTCTGGTGCCAGCAGCCGCGGTAATTCCAGCTCCAATAGCGTATATTAAAATTGTTGCAGTTAAAAAGCTCGTAGTTGAATTTCTGTTAAAAATAACCGGTCTGCTTTTTTTATTAAAAGTTGTATCATTTTGGTGTGTTTTTAACAATAATAATGTCCTTTGAAAATGTTTTTTACTTTATTGTAATAAGTCATTGTTTTGAGGATTTTTACTTTGAGAAAATTAGAGTGTTTTTAGCAGGCTTTTACGCTTTTGAATACTGCAGCATGGAATAATAAGATAGGATTTTAGTTCTACATTATTGGTTTTAAGAACTAAATTAATGATTGATAGGGATAGTTGGGGGCATTTGTA…	506
JX415173	Alveolata	Apicomplexa	Coccidians	Coccidia	Adeleorina	Hepatozoidae	Americanum	Hepatozoon_americanum	Isolate	Blood	Blood and muscle	USA	Chordata	Mammalia	Carnivora	Canidae	Canis latrans (Coyote)	TGATAGAAATTTAAACACTTTTTAAAGTATCAATTGGAGGGCAAGTCTGGTGCCAGCAGCCGCGGTAATTCCAGCTCCAATAGCGTATATTAAAATTGTTGCAGTTAAAAAGCTCGTAGTTGAATTTCTGTTAAAAATAACCGGTCTGCTTTTTTTATTAAAAGTTGTATCATTTTGGTGTGTTTTTAACAATAATAATGTCCTTTGAAAATGTTTTTTACTTTATTGTAATAAGTCATTGTTTTGAGGATTTTTACTTTGAGAAAATTAGAGTGTTTTTAGCAGGCTTTTACGCTTTTGAATACTGCAGCATGGAATAATAAGATAGGATTTTAGTTCTACATTATTGGTTTTAAGAACTAAATTAATGATTGATAGGGATAGTTGGGGGCATTTGTA…	506
JX415174	Alveolata	Apicomplexa	Coccidians	Coccidia	Adeleorina	Hepatozoidae	Americanum	Hepatozoon_americanum	Isolate	Blood	Blood and muscle	USA	Chordata	Mammalia	Carnivora	Canidae	Canis latrans (Coyote)	TGATAGAAATTTAAACACTTTTTAAAGTATCAATTGGAGGGCAAGTCTGGTGCCAGCAGCCGCGGTAATTCCAGCTCCAATAGCGTATATTAAAATTGTTGCAGTTAAAAAGCTCGTAGCTGAATTTCTGTTAAAAATAACCGGTCTGCTTTTTTTATTAAAAGTTGTATCACTTTGGTGTGTTTTTAACAATAATAATGTCCTTTGAAAATGTTTTTTACTTTATTGTAATAAGTCATTGTTTTGAGGATTTTTACTTTGAGAAAATTAGAGTGTTTTTAGCAGGCTTTTACGCTTTTGAATACTGCAGCATGGAATAATAAGATAGGATTTTAGTTCTACATTATTGGTTTTAAGAACTAAATTAATGATTGATAGGGATAGTTGGGGGCATTTGTA…	506
JX415175	Alveolata	Apicomplexa	Coccidians	Coccidia	Adeleorina	Hepatozoidae	Americanum	Hepatozoon_americanum	Isolate	Blood	Blood and muscle	USA	Chordata	Mammalia	Carnivora	Canidae	Canis latrans (Coyote)	TGATAGAATTTTAAACACTTTTTAAAGTATCAATTGGAGGGCAAGTCTGGTGCCAGCAGCCGCGGTAATTCCAGCTCCAATAGCGTATATTAAAATTGTTGCAGTTAAAAAGCTCGTAGTTGAATTTCTGTTAAAAATAACCGGTCCGCTTTTTTTATTAAAAGTGGTATCATTTTGGTGTGTTTTTAACAATAATAATGTCCTTTGAAAATGTTTTTTACTTTATTGTAATAAGTCATTGTTTTGAGGATTTTTACTTTGAGAAAATTAGAGTGTTTTTAGCAGGCTTTTACGCTTTTGAATACTGCAGCATGGAATAATAAGATAGGATTTTAGTTCTACATTATTGGTTTTAAGAACTAAATTAATGATTGATAGGGATAGTTGGGGGCATTTGTA…	506
EU146062	Alveolata	Apicomplexa	Coccidians	Coccidia	Adeleorina	Hepatozoidae	Americanum	Hepatozoon_americanum	Isolate	Blood	Blood	USA: Oklahoma	Chordata	Mammalia	Carnivora	Canidae	Canis lupus familiaris (Dog)	AATGATAGAAATTTAAACACTTTTTAAAGTATCAATTGGAGGGCAAGTCTGGTGCCAGCAGCCGCGGTAATTCCAGCTCCAATAGCGTATATTAAAATTGTTGCAGTTAAAAAGCTCGTAGTTGAATTTCTGTTAAAAATAACCGGTCTGCTTTTTTTATTAAAAGTTGTATCATTTTGGTGTGTTTTTAACAATAATAATGTCCTTTGAAAATGTTTTTTACTTTATTGTAATAAGTCATTGTTTTGAGGATTTTTACTTTGAGAAAATTAGAGTGTTTTTAGCAGGCTTTTACGCTTTTGAATACTGCAGCATGGAATAATAAGATAGGATTTTAGTTCTACATTATTGGTTTTAAGAACTAAATTAATGATTGATAGGGATAGTTGGGGGCATTTG…	510
EU249992	Alveolata	Apicomplexa	Coccidians	Coccidia	Adeleorina	Hepatozoidae	Americanum	Hepatozoon_americanum	Isolate	Blood	Blood	-	Chordata	Mammalia	Carnivora	Canidae	Canis lupus familiaris (Dog)	GAGGTAGTGACAAGAAATAACAATACAAGGCAATTAAAATGCTTTGTAATTGGAATGATAGAAATTTAAACACTTTTTAAAGTATCAATTGGAGGGCAAGTCTGGTGCCAGCAGCCGCGGTAATTCCAGCTCCAATAGCGTATATTAAAATTGTTGCAGTTAAAAAGCTCGTAGTTGAATTTCTGTTAAAAATAACCGGTYTGCTTTTTTTATTAAAAGTTGTAYCATTTTGGTGTGTTTTTAACAATAATAATGTCCTTTGAAAATGTTTTTTACTTTATTGTAATAAGTCATTGTTTTGAGGATTTTTACTTTGAGAAAATTAGAGTGTTTTTAGCAGGCTTTTACGCTTTTGAATACTGCAGCATGGAATAATAAGATRGGATTTTAGTTCTACAT…	562
EU249993	Alveolata	Apicomplexa	Coccidians	Coccidia	Adeleorina	Hepatozoidae	Americanum	Hepatozoon_americanum	Isolate	Tissue	Muscle	-	Chordata	Mammalia	Rodentia	Cricetidae	Sigmodon sp. (Cotton rat)	GGAATGATAGAAATTTAAACACTTTTTAAAGTATCAATTGGAGGGCAAGTCTGGTGCCAGCAGCCGCGGTAATTCCAGCTCCAATAGCGTATATTAAAATTGTTGCAGTTAAAAAGCTCGTAGTTGAATTTCTGTTAAAAATAACCGGTCTGCTTTTTTTATTAAAAGTTGTATCATTTTGGTGTGTTTTTAACAATAATAATGTCCTTTGAAAATGTTTTTTACTTTATTGTAATAAGTCATTGTTTTGAGGATTTTTACTTTGAGAAAATTAGAGTGTTTTTAGCAGGCTTTTACGCTTTTGAATACTGCAGCATGGAATAATAAGATAGGATTTTAGTTCTACATTATTGGTTTTAAGAACTAAATTAATGATTGATAGGGATAGTTGGGGGCATT…	506
KC509532	Alveolata	Apicomplexa	Coccidians	Coccidia	Adeleorina	Hepatozoidae	Canis_(Hepatozoidae)	Hepatozoon_canis	Isolate	Salivary gland	Salivary gland	-	Arthropoda	Arachnida	Ixodida	Ixodidae	Haemaphysalis concinna (Tick)	GCCAATGCATGCTTTTACAGTATGAAAATTGGTGATTTATAATAACTTAGCAAATCGCAAAGTGAAAACAGGCGATAAATCATTCAAGTTTCTGACCTATCAGCTTTCGACGGTATGGTATTGGCTTACCGTGGCAGTGACGGTTAACGGGGGATTAGGGTTCGATTCCGGAGAGGGAGCCTGAGAAACGGCTACCACATCTAAGGAAGGCAGCAGGCGCGCAAATTACCCAATTCTAACAGTTTGAGAGAGGTAGTAACAAGAAATAACAATACAAGGCAGTTAAAATGCTTTGTAATTGGAATGATAGAAATTTAAACCCTTTTTAAAGTATCAATTGGAGGGCAAGTCTGGTGCCAGCAGCCGCGGTAATTCCAGCTCCAATAGCGTATATTAAAA…	602
JQ867389	Alveolata	Apicomplexa	Coccidians	Coccidia	Adeleorina	Hepatozoidae	Canis_(Hepatozoidae)	Hepatozoon_canis	Isolate	Salivary gland	Salivary gland	Turkey	Arthropoda	Arachnida	Ixodida	Ixodidae	Rhipicephalus sanguineus (Tick)	AAGATAAAAAGCCAATGCATGCTTTTACAGTATGGAAATTGGTGATTTATAATAACTTGGCAAATCGCAAAGTGAAAACAGGCGATAAATCATTCAAGTTTCTGACCTATCAGCTTTCGACGGTATGGTATTGGCTTACCGTGGCAGTGACGGTTAACGGGGGATTAGGGTTCGATTCCGGAGAGGGAGCCTGAGAAACGGCTACCACATCTAAGGAAGGCAGCAGGCGCGCAAATTACCCAATTCTAACAGTTTGAGAGAGGTAGTAACAAGAAATAACAATACAAGGCAATTAAAATGCTTTGTAATTGGAATGATAGAAATTTAAACCCTTTTTAAAGTATCAATTGGAGGGCAAGTCTGGTGCCAGCAGCCGCGGTAATTCCAGCTCCAATAGCG…	601
KC886729	Alveolata	Apicomplexa	Coccidians	Coccidia	Adeleorina	Hepatozoidae	Canis_(Hepatozoidae)	Hepatozoon_canis	Isolate	Blood	Blood	Hungary	Chordata	Mammalia	Carnivora	Canidae	Canis aureus (Golden jackal)	ATCTCAACTTTATTAGAAGAGACGCATTTATTAGATAAAAAGCCAGTTCATGCTTTTACAGTATGAAAATTGGTGATTTATAATAACTTAGCAAATCGCAAAGTGAAAACAGGCGATAAATCATTCAAGTTTCTGACCTATCAGCTTTCGACGGTATGGTATTGGCTTACCGTGGCAGTGACGGTTAACGGGGGATTAGGGTTCGATTCCGGAGAGGGAGCCTGAGAAACGGCTACCACATCTAAGGAAGGCAGCAGGCGCGCAAATTACCCAATTCTAACAGTTTGAGAGAGGTAGTAACAAGAAATAACAATACAAGGCAGTTAAAATGCTTTGTAATTGGAATGATAGAAATTTAAACCCTTTTTAAAGTATCAATTGGAGGGCAAGTCTGGTGCC…	516
JX466880	Alveolata	Apicomplexa	Coccidians	Coccidia	Adeleorina	Hepatozoidae	Canis_(Hepatozoidae)	Hepatozoon_canis	Isolate	Blood	Blood, spleen and liver	Austria	Chordata	Mammalia	Carnivora	Canidae	Canis aureus (Golden jackal)	ATGAGCAAAATCTCAACTTTATTAGAAGAGACGCATTTATTAGATAAAAAGCCAGTTCATGCTTTTACAGCATGAAAATTGGTGATTTATAATAACTTAGCAAATCGCAAAGTGAAAACAGGCGATAAATCATTCAAGTTTCTGACCTATCAGCTTTCGACGGTATGGTATTGGCTTACCGTGGCAGTGACGGTTAACGGGGGATTAGGGTTCGATTCCGGAGAGGGAGCCTGAGAAACGGCTACCACATCTAAGGAAGGCAGCAGGCGCGCAAATTACCCAATTCTAACAGTTTGAGAGAGGTAGTAACAAGAAATAACAATACAAGGCAGTTAAAATGCTTTGTAATTGGAATGATAGAAATTTAAACCCTTTTTAAAGTATCAATTGGAGGGCAAG…	651
JX466881	Alveolata	Apicomplexa	Coccidians	Coccidia	Adeleorina	Hepatozoidae	Canis_(Hepatozoidae)	Hepatozoon_canis	Isolate	Blood	Blood, spleen and liver	Austria	Chordata	Mammalia	Carnivora	Canidae	Canis aureus (Golden jackal)	ATGAGCAAAATCTCAACTTTATTAGAAGAGACGCATTTATTAGATAAAAAGCCAATGCATGCTTTTACAGTATGAAAATTGGTGATTTATAATAACTTAGCAAATCGCATAGTGAAAACAGGCGATAAATCATTCAAGTTTCTGACCTATCAGCTTTCGACGGTATGGTATTGGCTTACCGTGGCAGTGACGGTTAACGGGGGATTAGGGTTCGATTCCGGAGAGGGAGCCTGAGAAACGGCTACCACATCTAAGGAAGGCAGCAGGCGCGCAAATTACCCAATTCTAACAGTTTGAGAGAGGTAGTAACAAGAAATAACAATACAAGGCAGTTAAAATGCTTTGTAATTGGAATGATAGAAATTTAAACCCTTTTTAAAGTATCAATTGGAGGGCAAG…	651
JX466882	Alveolata	Apicomplexa	Coccidians	Coccidia	Adeleorina	Hepatozoidae	Canis_(Hepatozoidae)	Hepatozoon_canis	Isolate	Blood	Blood, spleen and liver	Austria	Chordata	Mammalia	Carnivora	Canidae	Canis aureus (Golden jackal)	ATGAGCAAAATCTCAACTTTATTAGAAGAGACGCATTTATTAGATAAAAAGCCAATGCATGCTTTTACAGTATGAAAATTGGTGATTTATAATAACTTAGCAAATCGCAAAGTGAAAACAGGCGATAAATCATTCAAGTTTCTGACCTATCAGCTTTCGACGGTATGGTATTGGCTTACCGCGGCAGTGACGGTTAACGGGGGATTAGGGTTCGATTCCGGAGAGGGAGCCTGAGAAACGGCTACCACGTCTAAGGAAGGCAGCAGGCGCGCAAATTACCCAATTCTAACAGTTTGAGAGAGGTAGTAACAAGAAATAACAATACAAGGCAGTTAAAATGCTTTGTAATTGGAATGATAGAAATTTAAACCCTTTTTAAAGTATCAATTGGAGGGCAAG…	651
JX466883	Alveolata	Apicomplexa	Coccidians	Coccidia	Adeleorina	Hepatozoidae	Canis_(Hepatozoidae)	Hepatozoon_canis	Isolate	Blood	Blood, spleen and liver	Austria	Chordata	Mammalia	Carnivora	Canidae	Canis aureus (Golden jackal)	ATGAGCAAAATCTCAACTTTATTAGAAGAGACGCATTTATTAGATAAAAAGCCAATGCATGCTTTTACAGTATGAAAATTGGTGATTTATAATAACTTAGCAAATCGCGTAGTGAAAACAGGCGATAAATCATTCAAGTTTCTGACCTATCAGCTTTCGACGGTATGGTATTGGCTTACCGTGGCAGTGACGGTTAACGGGGGATCAGGGTTCGATTCCGGAGAGGGAGCCTGAGAAACGGCTACCACATCTAAGGAAGGCAGCAGGCGCGCAAATTACCCAATTCTAACAGTTTGAGAGAGGTAGTAACAAGAAATAACAATACAAGGCAGTTAAAATGCTTTGTAATTGGAATGATAGAAATTTAAACCCTTTTTAAAGTATCAATTGGAGGGCAAG…	651
JX466884	Alveolata	Apicomplexa	Coccidians	Coccidia	Adeleorina	Hepatozoidae	Canis_(Hepatozoidae)	Hepatozoon_canis	Isolate	Blood	Blood, spleen and liver	Austria	Chordata	Mammalia	Carnivora	Canidae	Canis aureus (Golden jackal)	ATGAGCAAAATCTCAACTTTATTAGAAGAGACGCATTTATTAGATAAAAAGCCAATGCATGCTTTTACAGTATGAAAATTGGTGATTTATAATAACTTAGCAAATCGCAAAGTGAAAACAGGCGATAAATCATTCAAGTTTCTGACCTATCAGCTTTCGACGGTATGGTATTGGCTTACCGTGGCAGTGACGGTTAACGGGGGATTAGGGTTCGATTCCGGAGAGGGAGCCTGAGAAACGGCTACCACATCTAAGGAAGGCAGCAGGCGCGCAAATTACCCAATTCTAACAGTTTGAGAGAGGTTGTAACAAGAAATAACAATACAAGGCAGTTAAAATGCTTTGTAATTGGAATGATAGATATTTAAACCCTTTTTAAAGTATCAATTGGAGGGCAAG…	651
JX466885	Alveolata	Apicomplexa	Coccidians	Coccidia	Adeleorina	Hepatozoidae	Canis_(Hepatozoidae)	Hepatozoon_canis	Isolate	Blood	Blood, spleen and liver	Austria	Chordata	Mammalia	Carnivora	Canidae	Canis aureus (Golden jackal)	ATGAGCAAAATCTCAACTTTATTAGAAGAGACGCATTTATTAGATAAAAAGCCAATGCATGCTTTTACAGTATGAAAATTGGTGATTTATAATAACTTAGCAAATCGCAAAGTGAAAACAGGCGATAAATCATTCAAGTTTCTGACCTATCAGCTTTCGACGGTATGGTATTGGCTTACCGCGGCAGTGACGGTTAACGGGGGATTAGGGTTCGATTCCGGAGAGGGAGCCTGAGAAACGGCTACCACGTCTAAGGAAGGCAGCAGGCGCGCAAATTACCCAATTCTAACAGTTTGAGAGAGGTAGTAACAAGAAATAACAATACAAGGCAGTTAAAATGCTTTGTAATTGGAATGATAGAAATTTAAACCCTTTTTAAAGTATCAATTGGAGGGCAAG…	651
JX466886	Alveolata	Apicomplexa	Coccidians	Coccidia	Adeleorina	Hepatozoidae	Canis_(Hepatozoidae)	Hepatozoon_canis	Isolate	Blood	Blood, spleen and liver	Austria	Chordata	Mammalia	Carnivora	Canidae	Canis aureus (Golden jackal)	ATGAGCAAAATCTCAACTTTATTAGAAGAGACGCATTTATTAGATAAAAAGCCAATGCATGCTTTTACAGTATGAAAATTGGTGATTTATAATAACTTAGCAAATCGCATAGTGAAAACAGGCGATAAATCATTCAAGTTTCTGACCTATCAGCTTTCGACGGTATGGTATTGGCTTACCGTGGCAGTGACGGTTAACGGGGGATTAGGGTTCGATTCCGGAGAGGGAGCCTGAGAAACGGCTACCACATCTAAGGAAGGCAGCAGGCGCGCAAATTACCCAATTCTAACAGTTTGAGAGAGGTAGTAACAAGAAATAACAATACAAGGCAGTTAAAATGCTTTGTAATTGGAATGATAGAAATTTAAACCCTTTTTAAAGTATCAATTGGAGGGCAAG…	651
JF459994	Alveolata	Apicomplexa	Coccidians	Coccidia	Adeleorina	Hepatozoidae	Canis_(Hepatozoidae)	Hepatozoon_canis	Isolate	-	-	Taiwan	Chordata	Mammalia	Carnivora	Canidae	Canis lupus familiaris (Dog)	ATACATGAGCAAAATCTCAACTTTATTAGAAGAGACGCATTTATTAGATAAAAAGCCAATGCATGCTTTTACAGTATGGAAATTGGTGATTTATAATAACTTGGCAAATCGCAAAGTGAAAACAGGCGATAAATCATTCAAGTTTCTGACCTATCAGCTTTCGACGGTATGGTATTGGCTTACCGTGGCAGTGACGGTTAACGGGGGATTAGGGTTCGATTCCGGAGAGGGAGCCTGAGAAACGGCTACCACATCTAAGGAAGGCAGCAGGCGCGCAAATTACCCAATTCTAACAGTTTGAGAGAGGTAGTAACAAGAAATAACAATACAAGGCAATTAAAATGCTTTGTAATTGGAATGATAGAAATTTAAACCCTTTTTAAAGTATCAATTGGAGGG…	663
AF176835	Alveolata	Apicomplexa	Coccidians	Coccidia	Adeleorina	Hepatozoidae	Canis_(Hepatozoidae)	Hepatozoon_canis	Isolate	Blood	Blood	India: Madras	Chordata	Mammalia	Carnivora	Canidae	Canis lupus familiaris (Dog)	CCTGGCTATACATGAGCAAAATCTCAACTTTATTAGAAGAGACGCATTTATTAGATAAAAAGCCAATGCATGCTTTTACAGTATGGAAATTGGTGATTTATAATAACTTGGCAAATCGCAAAGTGAAAACAGGCGATAAATCATTCAAGTTTCTGACCTATCAGCTTTCGACGGTATGGTATTGGCTTACCGTGGCAGTGACGGTTAACGGGGGATTAGGGTTCGATTCCGGAGAGGGAGCCTGAGAAACGGCTACCACATCTAAGGAAGGCAGCAGGCGCGCAAATTACCCAATTCTAACAGTTTGAGAGAGGTAGTAACAAGAAATAACAATACAAGGCAATTAAAATGCTTTGTAATTGGAATGATAGAAATTTAAACCCTTTTTAAAGTATCAAT…	1120
DQ060324	Alveolata	Apicomplexa	Coccidians	Coccidia	Adeleorina	Hepatozoidae	Canis_(Hepatozoidae)	Hepatozoon_canis	Isolate	Blood	Blood	Turkey	Chordata	Mammalia	Carnivora	Canidae	Canis lupus familiaris (Dog)	TCGCAAAGTGAAAACAGGGCGATAAATCATTCAAGTTTCTGACCTATCAGCTTTCGACGGTATGGTATTGGCTTACCGTGGCAGTGACGGTTAACGGGGGATTAGGGTTCGATTCCGGAGAGGGAGCCTGAGAAACGGCTACCACATCTAAGGAAGGCAGCAGGCGCGCAAATTACCCAATTCTAACAGTTTGAGAGAGGTAGTAACAAGAAATAACAATACAAGGCAGTTAAAATGCTTTGTAATTGGAATGATAGAAATTTAAACCCTTTTTAAAGTATCAATTGGAGGGCAAGTCTGGTGCCAGCAGCCGCGGTAATTCCAGCTCCAATAGCGTATATTAAAATTGTTGCAGTTAAAAAGCTCGTAGTTGAAGTTCTGCTAAAAGTAACCGGTCTG…	543
DQ060326	Alveolata	Apicomplexa	Coccidians	Coccidia	Adeleorina	Hepatozoidae	Canis_(Hepatozoidae)	Hepatozoon_canis	Isolate	Blood	Blood	Turkey	Chordata	Mammalia	Carnivora	Canidae	Canis lupus familiaris (Dog)	CGCAAAGTGAAAACAGGCGATAAATCATTCAAGGTTTCTGACCTATCAGCTTTCGACGGTATGGTATTGGCTTACCGTGGCAGTGACGGTTAACGGGGGATTAGGGTTCGATTCCGGAGAGGGAGCCTGAGAAACGGCTACCACATCTAAGGAAGGCAGCAGGCGCGCAAATTACCCAATTCTAACAGTTTGAGAGAGGTAGTAACAAGAAATAACAATACAAGGCAATTAAAATGCTTTGTAATTGGAATGATAGAAATTTAAACCCTTTTTAAAGTATCAATTGGAGGGCAAGTCTGGTGCCAGCAGCCGCGGTAATTCCAGCTCCAATAGCGTATATTAAAATTGTTGCAGTTAAAAAGCTCGTAGTTGAAGTTCTGCTAAAAGTAACCGGTCTGC…	518
DQ060328	Alveolata	Apicomplexa	Coccidians	Coccidia	Adeleorina	Hepatozoidae	Canis_(Hepatozoidae)	Hepatozoon_canis	Isolate	Blood	Blood	Turkey	Chordata	Mammalia	Carnivora	Canidae	Canis lupus familiaris (Dog)	AGAGCGCATTTATTAGATAAAAAGCCAATGCATGCTTTTACAGTATGAAAATTGGTGATTTATAATAACTTAGCAAATCGCAAAGTGAAAACAGGCGATAAATCATTCAAGTTTCTGACCTATCAGCTTTCGACGGTATGGTATTGGCTTACCGTGGCAGTGACGGTTAACGGGGGATTAGGGTTCGATTCCGGAGAGGGAGCCTGAGAAACGGCTACCACATCTAAGGAAGGCAGCAGGCGCGCAAATTACCCAATTCTAACAGTTTGAGAGAGGTAGTAACAAGAAATAACAATACAAGGCAGTTAAAATGCTTTGTAATTGGAATGATAGAAATTTAAACCCTTTTTAAAGTATCAATTGGAGGGCAAGTCTGGTGCCAGCAGCCGCGGTAATTCC…	543
DQ111751	Alveolata	Apicomplexa	Coccidians	Coccidia	Adeleorina	Hepatozoidae	Canis_(Hepatozoidae)	Hepatozoon_canis	Isolate	Blood	Blood	Sudan	Chordata	Mammalia	Carnivora	Canidae	Canis lupus familiaris (Dog)	TGATAATATTTTTTACATGGATAACCGTGGTAATTCTACAGCTAATACATGAGCAAAATCTCAACTTTATTAGAAGAGAAGCATTTATTAGATAAAAAGCCAATGCATGCTTTTACAGTATGAAAATTGGTGATTTATAATAACTTAGCAAATCGTAAAGTGAAAACAGACGATAAATCATTCAAGTTTCTGACCTATCAGCTTTCGACGGTATGGTATTGGCTTACCGTGGCAGTGACGGTTAACGGGGGATTAGGGTTCGATTCCGGAGAGGGAGCCTGAGAAACGGCTACCACATCTAAGGAAGGCAGCAGGCGCGCAAATTACCCAATTCTAACAGTTTGAGAGAGGTAGTAACAAGAAATAACAATACAAGGCAGTTAAAATGCTTTGTAATTG…	661
DQ111755	Alveolata	Apicomplexa	Coccidians	Coccidia	Adeleorina	Hepatozoidae	Canis_(Hepatozoidae)	Hepatozoon_canis	Isolate	Blood	Blood	Sudan	Chordata	Mammalia	Carnivora	Canidae	Canis lupus familiaris (Dog)	TGATAATATTTTTTACATGGATAACCGTGGTAATTCTACAGCTAATACATGAGCAAAATCTCAACTTTATTAGAAGAGAAGCATTTATTAGATAAAAAGCCAATGCATGCTTTTACAGTATGAAAATTGGTGATTTATAATAACTTAGCAAATCGTAAAGTGAAAACAGACGATAAATCATTCAAGTTTCTGACCTATCAGCTTTCGACGGTATGGTATTGGCTTACCGTGGCAGTGACGGTTAACGGGGGATTAGGGTTCGATTCCGGAGAGGGAGCCTGAGAAACGGCTACCACATCTAAGGAAGGCAGCAGGCGCGCAAATTACCCAATTCTAACAGTTTGAGAGAGGTAGTAACAAGAAATAACAATACAAGGCAGTTAAAATGCTTTGTAATTG…	661
DQ198378	Alveolata	Apicomplexa	Coccidians	Coccidia	Adeleorina	Hepatozoidae	Canis_(Hepatozoidae)	Hepatozoon_canis	Isolate	Blood	Blood	Brazil	Chordata	Mammalia	Carnivora	Canidae	Canis lupus familiaris (Dog)	AAATTGGTGATTTATAATAACTTAGCAAATCGCAAAGTGAAAACAGGCGATAAATCATTCAAGTTTCTGACCTATCAGCTTTCGACGGTATGGTATTGGCTTACCGTGGCAGTGACGGTTAACGGGGGATTAGGGTTCGATTCCGGAGAGGGAGCCTGAGAAACGGCTACCACATCTAAGGAAGGCAGCAGGCGCGCAAATTACCCAATTCTAACAGTTTGAGAGAGGTAGTAACAAGAAATAACAATACAAGGCAGTTAAAATGCTTTGTAATTGGAATGATAGAAATTTAAACCCTTTTTAAAGTATCAATTGGAGGGCAAGTCTGGTGCCAGCAGCCGCGGTAATTCCAGCTCCAATAGCGTATATTAAAATTGTTGCAGTTAAAAAGCTCGTAGT…	562
DQ198379	Alveolata	Apicomplexa	Coccidians	Coccidia	Adeleorina	Hepatozoidae	Canis_(Hepatozoidae)	Hepatozoon_canis	Isolate	Blood	Blood	Brazil	Chordata	Mammalia	Carnivora	Canidae	Canis lupus familiaris (Dog)	AAATTGGTGATTTATAATAACTTAGCAAATCGCAAAGTGAAAACAGGCGATAAATCATTCAAGTTTCTGACCTATCAGCTTTCGACGGTATGGTATTGGCTTACCGTGGCAGTGACGGTTAACGGGGGATTAGGGTTCGATTCCGGAGAGGGAGCCTGAGAAACGGCTACCACATCTAAGGAAGGCAGCAGGCGCGCAAATTACCCAATTCTAACAGTTTGAGAGAGGTAGTAACAAGAAATAACAATACAAGGCAGTTAAAATGCTTTGTAATTGGAATGATAGAAATTTAAACCCTTTTTAAAGTATCAATTGGAGGGCAAGTCTGGTGCCAGCAGCCGCGGTAATTCCAGCTCCAATAGCGTATATTAAAATTGTTGCAGTTAAAAAGCTCGTAGT…	562
DQ439540	Alveolata	Apicomplexa	Coccidians	Coccidia	Adeleorina	Hepatozoidae	Canis_(Hepatozoidae)	Hepatozoon_canis	Isolate	Blood	Blood	Venezuela	Chordata	Mammalia	Carnivora	Canidae	Canis lupus familiaris (Dog)	GCCAGTAGTCATATGCTTTTTTTAAAGATTAAGCCATGCATGTCTAAGTATAAGCAAAAATACAGCAAAACTGCAAATGGCTCATTAAAACAGTTATGGTTTACTTGATAATAGTTTTTACATGGATAACCGTGGTAATTCTACAGCTAATACATGAGCAAAATCTCAACTTTATTAGAAGAGACGCATTTATTAGATAAAAAGCCAATGCATGCTTTTACAGTATGGAAATTGGTGATTTATAATAACTTAGCAAATCGCAAAGTGAAAACAGGCGATAAATCATTCAAGTTTCTGACCTATCAGCTTTCGACGGTATGGTATTGGCTTACCGTGGCAGTGACGGTTAACGGGGGATTAGGGTTCGATTCCGGAGAGGGAGCCTGAGAAACGGCTACC…	1762
DQ439543	Alveolata	Apicomplexa	Coccidians	Coccidia	Adeleorina	Hepatozoidae	Canis_(Hepatozoidae)	Hepatozoon_canis	Isolate	Blood	Blood	Venezuela	Chordata	Mammalia	Carnivora	Canidae	Canis lupus familiaris (Dog)	GCCAGTAGTCATATGCTTTTTTTAAAGATTAAGCCATGCATGTCTAAGTATAAGCAAAAATACAGCAAAACTGCAAATGGCTCATTAAAACAGTTATGGTTTACTTGATAATAGTTTTTACATGGATAACCGTGGTAATTCTACAGCTAATACATGAGCAAAATCTCAACTTTATTAGAAGAGACGCATTTATTAGATAAAAAGCCAATGCATGCTTTTACAGTATGGAAATTGGTGATTTATAATAACTTGGCAAATCGCAAAGTGAAAACAGGCGATAAATCATTCAAGTTTCTGACCTATCAGCTTTCGACGGTATGGTATTGGCTTACCGTGGCAGTGACGGTTAACGGGGGATTAGGGTTCGATTCCGGAGAGGGAGCCTGAGAAACGGCTACC…	1762
FJ497017	Alveolata	Apicomplexa	Coccidians	Coccidia	Adeleorina	Hepatozoidae	Canis_(Hepatozoidae)	Hepatozoon_canis	Isolate	Blood	Blood	Croatia	Chordata	Mammalia	Carnivora	Canidae	Canis lupus familiaris (Dog)	TGGAGCAAAATCTCAACTTTATTAGAAGAGACGCATTTATTAGATAAAAAGCCAATGCATGCTTTTACAGTATGAAAATTGGTGATTTATAATAACTTAGCAAATCGCAAAGTGAAAACAGGCGATAAATCATTCAAGTTTCTGACCTATCAGCTTTCGACGGTATGGTATTGGCTTACCGTGGCAGTGACGGTTAACGGGGGATTAGGGTTCGATTCCGGAGAGGGAGCCTGAGAAACGGCTACCACATCTAAGGAAGGCAGCAGGCGCGCAAATTACCCAATTCTAACAGTTTGAGAGAGGTAGTAACAAGAAATAACAATACAAGGCAGTTAAAATGCTTTGTAATTGGAATGATAGAAATTTAAACCCTTTTTAAAGTATCAATTGGAGGGCAAG…	652
FJ497019	Alveolata	Apicomplexa	Coccidians	Coccidia	Adeleorina	Hepatozoidae	Canis_(Hepatozoidae)	Hepatozoon_canis	Isolate	Blood	Blood	Croatia	Chordata	Mammalia	Carnivora	Canidae	Canis lupus familiaris (Dog)	CATGAGCAAAATCTCAACTTTATTAGAAGAGACGCATTTATTAGATAAAAAGCCAGTTCATGCTTTTATAGTATGAAAATTGGTGATTTATAATAACTTAGCAAATCGCAAAGTGAAAACAGGCGATAAATCATTCAAGTTTCTGACCTATCAGCTTTCGACGGTATGGTATTGGCTTACCGTGGCAGTGACGGTTAACGGGGGATTAGGGTTCGATTCCGGAGAGGGAGCCTGAGAAACGGCTACCACATCTAAGGAAGGCAGCAGGCGCGCAAATTACCCAATTCTAACAGTTTGAGAGAGGTAGTAACAAGAAATAACAATACAAGGCAGTTAAAATGCTTTGTAATTGGAATGATAGAAATTTAAACCCTTTTTAAAGTATCAATTGGAGGGCAA…	653
FJ497020	Alveolata	Apicomplexa	Coccidians	Coccidia	Adeleorina	Hepatozoidae	Canis_(Hepatozoidae)	Hepatozoon_canis	Isolate	Blood	Blood	Croatia	Chordata	Mammalia	Carnivora	Canidae	Canis lupus familiaris (Dog)	ATGGAGCAAAATCTCAACTTTATTAGAAGAGACGCATTTATTAGATAAAAAGCCAGTTCATGCTTTTACAGTATGAAAATTGGTGATTTATAATAACTTAGCAAATCGCAAAGTGAAAACAGGCGATAAATCATTCAAGTTTCTGACCTATCAGCTTTCGACGGTATGGTATTGGCTTACCGTGGCAGTGACGGTTAACGGGGGATTAGGGTTCGATTCCGGAGAGGGAGCCTGAGAAACGGCTACCACATCTAAGGAAGGCAGCAGGCGCGCAAATTACCCAATTCTAACAGTTTGAGAGAGGTAGTAACAAGAAATAACAATACAAGGCAGTTAAAATGCTTTGTAATTGGAATGATAGAAATTTAAACCCTTTTTAAAGTATCAATTGGAGGGCAA…	653
FJ497021	Alveolata	Apicomplexa	Coccidians	Coccidia	Adeleorina	Hepatozoidae	Canis_(Hepatozoidae)	Hepatozoon_canis	Isolate	Blood	Blood	Croatia	Chordata	Mammalia	Carnivora	Canidae	Canis lupus familiaris (Dog)	TACATGAGCAAAATCTCAACTTTATTAGAAGAGACGCATTTATTAGATAAAAAGCCAGTTCATGCTTTTACAGTATGAAAATTGGTGATTTATAATAACTTAGCAAATCGCAAAGTGAAAACAGGCGATAAATCATTCAAGTTTCTGACCTATCAGCTTTCGACGGTATGGTATTGGCTTACCGTGGCAGTGACGGTTAACGGGGGATTAGGGTTCGATTCCGGAGAGGGAGCCTGAGAAACGGCTACCACATCTAAGGAAGGCAGCAGGCGCGCAAATTACCCAATTCTAACAGTTTGAGAGAGGTAGTAACAAGAAATAACAATACAAGGCAGTTAAAATGCTTTGTAATTGGAATGATAGAAATTTAAACCCTTTTTAAAGTATCAATTGGAGGGC…	655
FJ497022	Alveolata	Apicomplexa	Coccidians	Coccidia	Adeleorina	Hepatozoidae	Canis_(Hepatozoidae)	Hepatozoon_canis	Isolate	Blood	Blood	Croatia	Chordata	Mammalia	Carnivora	Canidae	Canis lupus familiaris (Dog)	CATGAGCAAAATCTCAACTTTATTAGAAGAGACGCATTTATTAGATAAAAAGCCAGTTCATGCTTTTACAGTATGAAAATTGGTGATTTATAATAACTTAGCAAATCGCAAAGTGAAAACAGGCGATAAATCATTCAAGTTTCTGACCTATCAGCTTTCGACGGTATGGTATTGGCTTACCGTGGCAGTGACGGTTAACGGGGGATTAGGGTTCGATTCCGGAGAGGGAGCCTGAGAAACGGCTACCACATCTAAGGAAGGCAGCAGGCGCGCAAATTACCCAATTCTAACAGTTTGAGAGAGGTAGTAACAAGAAATAACAATACAAGGCAGTTAAAATGCTTTGTAATTGGAATGATAGAAATTTAAACCCTTTTTAAAGTATCAATTGGAGGGCAA…	667
FJ943578	Alveolata	Apicomplexa	Coccidians	Coccidia	Adeleorina	Hepatozoidae	Canis_(Hepatozoidae)	Hepatozoon_canis	Isolate	Blood	Blood	Brazil: Recife, PE	Chordata	Mammalia	Carnivora	Canidae	Canis lupus familiaris (Dog)	TTTATTAGAAGAGACGCATTTATTAGATAAAAAGCCAGTTCATGCTTTTACAGTATGAAAATTGGTGATTTATAATAACTTAGCAAATCGCAAAGTGAAAACAGGCGATAAATCATTCAAGTTTCTGACCTATCAGCTTTCGACGGTATGGTATTGGCTTACCGTGGCAGTGACGGTTAACGGGGGATTAGGGTTCGATTCCGGAGAGGGAGCCTGAGAAACGGCTACCACATCTAAGGAAGGCAGCAGGCGCGCAAATTACCCAATTCTAACAGTTTGAGAGAGGTAGTAACAAGAAATAACAATTCAAGGCAGTTAAAATGCTTTGTAATTGGAATGATAGAAATTTAAACCCTTTTTAAAGTATCAATTGGAGGGCAAGTCTGGTGCCAGCAGCCG…	573
GQ395386	Alveolata	Apicomplexa	Coccidians	Coccidia	Adeleorina	Hepatozoidae	Canis_(Hepatozoidae)	Hepatozoon_canis	Isolate	Blood	Blood	Cape Verde	Chordata	Mammalia	Carnivora	Canidae	Canis lupus familiaris (Dog)	ATACATGAGCAAAATCTCAACTTTATTAGAAGAGACGCATTTATTAGATAAAAAGCCAATGCATGCTTTTACAGTATGGAAATTGGTGATTTATAATAACTTGGCAAATCGCAAAGTGAAAACAGGCGATAAATCATTCAAGTTTCTGACCTATCAGCTTTCGACGGTATGGTATTGGCTTACCGTGGCAGTGACGGTTAACGGGGGATTAGGGTTCGATTCCGGAGAGGGAGCCTGAGAAACGGCTACCACATCTAAGGAAGGCAGCAGGCGCGCAAATTACCCAATTCTAACAGTTTGAGAGAGGTAGTAACAAGAAATAACAATACAAGGCAATTAAAATGCTTTGTAATTGGAATGATAGAAATTTAAACCCCTTTTAAAGTATCAATTGGAGGG…	666
JF827605	Alveolata	Apicomplexa	Coccidians	Coccidia	Adeleorina	Hepatozoidae	Canis_(Hepatozoidae)	Hepatozoon_canis	Isolate	Blood	Blood	Jordan	Chordata	Mammalia	Carnivora	Canidae	Canis lupus familiaris (Dog)	TTTATTAGATAAAAAGCCAATGCATGCTTTTACAGTATGGAAATTGGTGATTTATAATAACTTGGCAAATCGCAAAGTGAAAACAGGCGATAAATCATTCAAGTTTCTGACCTATCAGCTTTCGACGGTATGGTATTGGCTTACCGTGGCAGTGACGGTTAACGGGGGATTAGGGTTCGATTCCGGAGAGGGAGCCTGAGAAACGGCTACCACATCTAAGGAAGGCAGCAGGCGCGCAAATTACCCAATTCTAACAGTTTGAGAGAGGTAGTAACAAGAAATAACAATACAAGGCAATTAAAATGCTTTGTAATTGGAATGATAGAAATTTAAACCCTTTTTAAAGTATCAATTGGAGGGCAAGTCTGGTGCCAGCAGCCGCGGTAATTCCAGCTCCAA…	580
JN217102	Alveolata	Apicomplexa	Coccidians	Coccidia	Adeleorina	Hepatozoidae	Canis_(Hepatozoidae)	Hepatozoon_canis	Isolate	Blood	Blood	Colombia	Chordata	Mammalia	Carnivora	Canidae	Canis lupus familiaris (Dog)	TTATTCAGAGCAAAATTTCAACTTTATTGAAAGAGACGCATTTATTAGAAAAAAAGCCAGTGCATGCTTTTACAGTATGAAAATTGGTGATTATAATAACTTGGCAAATCGCAAAGTGAAAACAGGCGATAAATCATTTCAAGTTTCTGACCTATCAGCTTTCGACGGTATGGTATTGGCTTACCGTGGCAGTGACGGTTAACGGGGGATTAGGGTTCGATTCCGGAGAGGGAGCCTGAGAAACGGCTACCACATCTAAGGAAGGCAGCAGGCGCGCAAATTACCCAATTCTAACAGTTTGAGAGAGGTAGTAACAAGAAATAACAATACAAGGCAATTAAAATGCTTTGTAATTGGAATGATAGAAATTTAAACCCTTTTTAAAGTATCAATTGGAGG…	560
JQ867390	Alveolata	Apicomplexa	Coccidians	Coccidia	Adeleorina	Hepatozoidae	Canis_(Hepatozoidae)	Hepatozoon_canis	Isolate	Blood	Blood	Turkey	Chordata	Mammalia	Carnivora	Canidae	Canis lupus familiaris (Dog)	GATAAAAAGCCAATGCATGCTTTTACAGTATGGAAATTGGTGATTTATAATAACTTGGCAAATCGCAAAGTGAAAACAGGCGATAAATCATTCAAGTTTCTGACCTATCAGCTTTCGACGGTATGGTATTGGCTTACCGTGGCAGTGACGGTTAACGGGGGATTAGGGTTCGATTCCGGAGAGGGAGCCTGAGAAACGGCTACCACATCTAAGGAAGGCAGCAGGCGCGCAAATTACCCAATTCTAACAGTTTGAGAGAGGTAGTAACAAGAAATAACAATACAAGGCAATTAAAATGCTTTGTAATTGGAATGATAGAAATTTAAACCCTTTTTAAAGTATCAATTGGAGGGCAAGTCTGGTGCCAGCAGCCGCGGTAATTCCAGCTCCAATAGCGTA…	609
JX118828	Alveolata	Apicomplexa	Coccidians	Coccidia	Adeleorina	Hepatozoidae	Canis_(Hepatozoidae)	Hepatozoon_canis	Isolate	Blood	Blood	Brazil	Chordata	Mammalia	Carnivora	Canidae	Canis lupus familiaris (Dog)	CATGAGCAAAATCTCAACTTTATTAGAAGAGACGCATTTATTAGATAAAAAGCCAGTTCATGCTTTTACAGTATGAAAATTGGTGATTTATAATAACTTAGCAAATCGCAAAGTGAAAACAGGCGATAAATCATTCAAGTTTCTGACCTATCAGCTTTCGACGGTATGGTATTGGCTTACCGTGGCAGTGACGGTTAACGGGGGATTAGGGTTCGATTCCGGAGAGGGAGCCTGAGAAACGGCTACCACATCTAAGGAAGGCAGCAGGCGCGCAAATTACCCAATTATAACAGTTTGAGAGAGGTAGTAACAAGAAATAACAATACAAGGCAGTTAAAATGGTTTGTAATTGGAATGATAGAAATTTAAACCCTTTTTAAAGTATCAATTGGAGGGCAA…	635
KC509528	Alveolata	Apicomplexa	Coccidians	Coccidia	Adeleorina	Hepatozoidae	Canis_(Hepatozoidae)	Hepatozoon_canis	Isolate	Blood	Blood	Hungary	Chordata	Mammalia	Carnivora	Canidae	Canis lupus familiaris (Dog)	GCCAATGCATGCTTTTACAGTATGAAAATTGGTGATTTATAATAACTTAGCAAATCGCAAAGTGAAAACAGGCGATAAATCATTCAAGTTTCTGACCTATCAGCTTTCGACGGTATGGTATTGGCTTACCGTGGCAGTGACGGTTAACGGGGGATTAGGGTTCGATTCCGGAGAGGGAGCCTGAGAAACGGCTACCACATCTAAGGAAGGCAGCAGGCGCGCAAATTACCCAATTCTAACAGTTTGAGAGAGGTAGTAACAAGAAATAACAATACAAGGCAGTTAAAATGCTTTGTAATTGGAATGATAGAAATTTAAACCCTTTTTAAAGTATCAATTGGAGGGCAAGTCTGGTGCCAGCAGCCGCGGTAATTCCAGCTCCAATAGCGTATATTAAAA…	602
AY461378	Alveolata	Apicomplexa	Coccidians	Coccidia	Adeleorina	Hepatozoidae	Canis_(Hepatozoidae)	Hepatozoon_canis	Isolate	Blood	Blood	Spain	Chordata	Mammalia	Carnivora	Canidae	Canis lupus familiaris (Dog)	GCCAGTAGTCATATGCTTTTTTTAAAGATTAAGCCATGCATGTCTAAGTATAAGCAAAAATACAGCAAAACTGCAAATGGCTCATTAAAACAGTTATGGTTTACTTGATAATAGTTTTTACATGGATAACCGTGGTAATTCTACAGCTAATACATGAGCAAAATCTCAACTTTATTAGAAGAGACGCATTTATTAGATAAAAAGCCAATGCATGCTTTTACAGTATGGAAATTGGTGATTTATAATAACTTGGCAAATCGCAAAGTGAAAACAGGCGATAAATCATTCAAGTTTCTGACCTATCAGCTTTCGACGGTATGGTATTGGCTTACCGTGGCAGTGACGGTTAACGGGGGATTAGGGTTCGATTCCGGAGAGGGAGCCTGAGAAACGGCTACC…	1762
AY461375	Alveolata	Apicomplexa	Coccidians	Coccidia	Adeleorina	Hepatozoidae	Canis_(Hepatozoidae)	Hepatozoon_canis	Isolate	Tissue	Liver	Brazil	Chordata	Mammalia	Carnivora	Canidae	Dusicyon thous (Crab-eating fox)	GCCAGTAGTCATATGCTTGTTTTAAAGATTAAGCCATGCATGTCTAAGTATAAGCAAAAATACAGCAAAACTGCAAATGGCTCATTAAAACAGTTATTGTTTACTTGATAATAATTTTTACATGGATAACCGTGGTAATTCTACAGCTAATACATGAGCAAAATCTCAACTTTATTAGAAGAGACGCATTTATTAGATAAAAAGCCAGTTCATGCTTTTACAGTATGAAAATTGGTGATTTATAATAACTTAGCAAATCGCAAAGTGAAAACAGGCGATAAATCATTCAAGTTTCTGACCTATCAGCTTTCGACGGTATGGTATTGGCTTACCGTGGCAGTGACGGTTAACGGGGGATTAGGGTTCGATTCCGGAGAGGGAGCCTGAGAAACGGCTACC…	1758
AY471615	Alveolata	Apicomplexa	Coccidians	Coccidia	Adeleorina	Hepatozoidae	Canis_(Hepatozoidae)	Hepatozoon_canis	Isolate	Blood	Liver/spleen	Brazil	Chordata	Mammalia	Carnivora	Canidae	Pseudalopex gymnocercus (Pampas fox)	GCCAGTAGTCATATGCTTGTTTTAAAGATTAAGCCATGCATGTCTAAGTATAAGCAAAAATACAGCAAAACTGCAAATGGCTCATTAAAACAGTTATTGTTTACTTGATAATAATTTTTACATGGATAACCGTGGTAATTCTACAGCTAATACATGAGCAAAATCTCAACTTTATTAGAAGAGACGCATTTATTAGATAAAAAGCCAGTTCATGCTTTTACAGTATGAAAATTGGTGATTTATAATAACTTAGCAAATCGCAAAGTGAAAACAGGCGATAAATCATTCAAGTTTCTGACCTATCAGCTTTCGACGGTATGGTATTGGCTTACCGTGGCAGTGACGGTTAACGGGGGATTAGGGTTCGATTCCGGAGAGGGAGCCTGAGAAACGGCTACC…	1758
AY461376	Alveolata	Apicomplexa	Coccidians	Coccidia	Adeleorina	Hepatozoidae	Canis_(Hepatozoidae)	Hepatozoon_canis	Isolate	Tissue	Liver	Brazil	Chordata	Mammalia	Carnivora	Canidae	Pseudalopex gymnocercus (Pampas fox)	GCCAGTAGTCATATGCTTGTTTTAAAGATTAAGCCATGCATGTCTAAGTATAAGCAAAAATACAGCAAAACTGCAAATGGCTCATTAAAACAGTTATTGTTTACTTGATAATAATTTTTACATGGATAACCGTGGTAATTCTACAGCTAATACATGAGCAAAATCTCAACTTTATTAGAAGAGACGCATTTATTAGATAAAAAGCCAGTTCATGCTTTTACAGTATGAAAATTGGTGATTTATAATAACTTAGCAAATCGCAAAGTGAAAACAGGCGATAAATCATTCAAGTTTCTGACCTATCAGCTTTCGACGGTATGGTATTGGCTTACCGTGGCAGTGACGGTTAACGGGGGATTAGGGTTCGATTCCGGAGAGGGAGCCTGAGAAACGGCTACC…	1760
GU371446	Alveolata	Apicomplexa	Coccidians	Coccidia	Adeleorina	Hepatozoidae	Canis_(Hepatozoidae)	Hepatozoon_canis	Isolate	-	-	Italy	Chordata	Mammalia	Carnivora	Canidae	Vulpes vulpes (Red fox)	CCTGCCAGTAGTCATATGCTTGTTTTAAAGATTAAGCCATGCATGTCTAAGTATAAGCAAAAATACAGCAAAACTGCAAATGGCTCATTAAAACAGTTATTGTTTACTTGATAATAATTTTTACATGGATAACCGTGGTAATTCTACAGCTAATACATGAGCAAAATCTAAACTTTATTAGAAGAGACGCATTTATTAGATAAAAAGCCAGTTCATGCTTTTACAGTATGAAAATTGGTGATTTATAATAACTTAGCAAATCGCAAAGTGAAAACAGGCGATAAATCATTCAAGTTTCTGACCTATCAGCTTTCGACGGTATGGTATTGGCTTACCGTGGCAGTGACGGTTAACGGGGGATTAGGGTTCGATTCCGGAGAGGGAGCCTGAGAAACGGCT…	870
GU371447	Alveolata	Apicomplexa	Coccidians	Coccidia	Adeleorina	Hepatozoidae	Canis_(Hepatozoidae)	Hepatozoon_canis	Isolate	-	-	Italy	Chordata	Mammalia	Carnivora	Canidae	Vulpes vulpes (Red fox)	CCTGCCAGTAGTCATATGCTTGTTTTAAAGATTAAGCCATGCATGTCTAAGTATAAGCAAAAATACAGCAAAACTGCAAATGGCTCATTAAAACAGTTATTGTTTACTTGATAATAATTTTTACATGGATAACCGTGGTAATTCTACAGCTAATACATGAGCAAAATCTCAACTTTATTAGAAGAGACGCATTTATTAGATAAAAAGCCAGTTCATGCTTTTACAGTATGAAAATTGGTGATTTATAATAACTTAGCAAATCGCAAAGTGAAAACAGGCGATAAATCATTCAAGTTTCTGACCTATCAGCTTTCGACGGTATGGTATTGGCTTACCGTGGCAGTGACGGTTAACGGGGGATTAGGGTTCGATTCCGGAGAGGGAGCCTGAGAAACGGCT…	870
GU371448	Alveolata	Apicomplexa	Coccidians	Coccidia	Adeleorina	Hepatozoidae	Canis_(Hepatozoidae)	Hepatozoon_canis	Isolate	-	-	Italy	Chordata	Mammalia	Carnivora	Canidae	Vulpes vulpes (Red fox)	CCTGCCAGTAGTCATATGCTTGTTTTAAAGATTAAGCCATGCATGTCTAAGTATAAGCAAAAATACAGCAAAACTGCAAATGGCTCATTAAAACAGTTATTGTTTACTTGATAATAATTTTTACATGGATAACCGTGGTAATTCTACAGCTAATACATGAGCAAAATCTCAACTTTATTACAAGAGACGCATTTATTAGATAAAAAGCCAGTTCATGCTTTTACAGTATGAAAATTGGTGATTTATAATAACTTAGCAAATCGCAAAGTGAAAACAGGCGATAAATCATTCAAGTTTCTGACCTATCAGCTTTCGACGGTATGGTATTGGCTTACCGTGGCAGTGACGGTTAACGGGGGATTAGGGTTCGATTCCGGAGAGGGAGCCTGAGAAACGGCT…	870
GU371449	Alveolata	Apicomplexa	Coccidians	Coccidia	Adeleorina	Hepatozoidae	Canis_(Hepatozoidae)	Hepatozoon_canis	Isolate	-	-	Italy	Chordata	Mammalia	Carnivora	Canidae	Vulpes vulpes (Red fox)	CCTGCCAGTAGTCATATGCTTGTTTTAAAGATTAAGCCATGCATGTCTAAGTATAAGCAAAAATACAGCAAAACTGCAAATGGCTCATTAAAACAGTTATTGTTTACTTGATAATAATTTTTACATGGATAACCGTGGTAATTCTACAGCTAATACATGAGCAAAATCTCAACTTTATTAGAAGAGACGCATTTATTAGATAAAAAGCCAGTTCATGCTTTTACAGTATGAAAATTGGTGATTTATAATAACTTAGCAAATCGCAAAGTGAAAACAGGCGATAAATCATTCAAGTTTCTGACCTATCAGCTTTCGACGGTATGGTATTGGCTTACCGTGGCAGTGACGGTTAACGGGGGATTAGGGTTCGATTCCGGAGAGGGAGCCTGAGAAACGGCT…	870
GU371450	Alveolata	Apicomplexa	Coccidians	Coccidia	Adeleorina	Hepatozoidae	Canis_(Hepatozoidae)	Hepatozoon_canis	Isolate	-	-	Italy	Chordata	Mammalia	Carnivora	Canidae	Vulpes vulpes (Red fox)	CCTGCCAGTAGTCATATGCTTGTTTTAAAGATTAAGCCATGCATGTCTAAGTATAAGCAAAAATACAGCAAAACTGCAAATGGCTCATTAAAACAGTTATTGTTTACTTGATAATAATTTTTACATGGATAACCGTGGTAATTCTACAGCTAATACATGAGCAAAATCTCAACTTTATTAGAAGAGACGCATTTATTAGATAAAAAGCCAGTTCATGCTTTTACAGTATGAAAATTGGTGATTTATAATAACTTAGCAAATCGCAAAGTGAAAACAGGCGATAAATCATTCAAGTTTGTGACCTATCAGCTTTCGACGGTATGGTATTGGCTTACCGTGGCAGTGACGGTTAACGGGGGATTAGGGTTCGATTCCGGAGAGGGAGCCTGAGAAACGGCT…	870
GU371451	Alveolata	Apicomplexa	Coccidians	Coccidia	Adeleorina	Hepatozoidae	Canis_(Hepatozoidae)	Hepatozoon_canis	Isolate	-	-	Italy	Chordata	Mammalia	Carnivora	Canidae	Vulpes vulpes (Red fox)	CCTGCCAGTAGTCATATGCTTGTTTTAAAGATTAAGCCATGCATGTCTAAGTATAAGCAAAAATACAGCAAAACTGCAAATGGCTCATTAAAACAGTTATTGTTTACTTGATAATAATTTTTACATGGATAACCGTGGTAATTCTACAGCTAATACATGAGCAAAATCTCAACTTTATTAGAAGAGACGCATTTATTAGATAAAAAGCCAGTTCATGCTTTTACAGTATGAAAATTGGTGATTTTTAATAACTTAGCAAATCGCAAAGTGAAAACAGGCGATAAATCATTCAAGTTTCTGACCTATCAGCTTTCGACGGTATGGTATTGGCTTACCGTGGCAGTGACGGTTAACGGGGGATTAGGGTTCGATTCCGGAGAGGGAGCCTGAGAAACGGCT…	870
GU371452	Alveolata	Apicomplexa	Coccidians	Coccidia	Adeleorina	Hepatozoidae	Canis_(Hepatozoidae)	Hepatozoon_canis	Isolate	-	-	Italy	Chordata	Mammalia	Carnivora	Canidae	Vulpes vulpes (Red fox)	CCTGCCAGTTGTCATATGCTTGTTTTAAAGATTAAGCCATGCATGTCTAAGTATAAGCAAAAATACAGCAAAACTGCAAATGGCTCATTAAAACAGTTATTGTTTACTTGATAATAATTTTTACATGGATAACCGTGGTAATTCTACAGCTAATACATGAGCAAAATCTCAACTTTATTAAAAGAGACGCATTTATTAGATAAAAAGCCAGTTCATGCTTTTACAGTATGAAAATTGGTGATTTATAATAACTTAGCAAATCGCAAAGTGAAAACAGGCGATAAATCATTCAAGTTTCTGACCTATCAGCTTTCGACGGTATGGTATTGGCTTACCGTGGCAGTGACGGTTAACGGGGGATTAGGGTTCGATTCCGGAGAGGGAGCCTGAGAAACGGCT…	870
GU376453	Alveolata	Apicomplexa	Coccidians	Coccidia	Adeleorina	Hepatozoidae	Canis_(Hepatozoidae)	Hepatozoon_canis	Isolate	-	-	Italy	Chordata	Mammalia	Carnivora	Canidae	Vulpes vulpes (Red fox)	CCGTAGTCATATGCTTGTTTAAAGATTAAGCCATGCATGTCTAAGTATAAGCAAAAATACAGCAAAACTGCAAATGGCTCATTAAAACAGTTATGGTTTACTTGATAATAGTTTTTACATGGATAACCGTGGTAATTCTACAGCTAATACATGAGCAAAATCTCAACTTTATTAGAAGAGACGCATTTATTAGATAAAAAGCCAATGCATGCTTTTACAGTATGAAAATTGGTGATTTATAATAACTTAGCAAATCGCAAAGTGAAAACAGGCGATAAATCATTCAAGTTTCTGACCTATCAGCTTTCGACGGTATGGTATTGGCTTACCGTGGCAGTGACGGTTAACGGGGGATTAGGGTTCGATTCCGGAGAGGGAGCCTGAGAAACGGCTACCACA…	864
GU376454	Alveolata	Apicomplexa	Coccidians	Coccidia	Adeleorina	Hepatozoidae	Canis_(Hepatozoidae)	Hepatozoon_canis	Isolate	-	-	Italy	Chordata	Mammalia	Carnivora	Canidae	Vulpes vulpes (Red fox)	CCGTTGTCATATGCTTGTTTAAAGATTAAGCCATGCATGTCTAAGTATAAGCAAAAATACAGCAAAACTGCAAATGGCTCATTAAAACAGTTATGGTTTACTTGATAATAGTTTTTACATGGATAACCGTGGTAATTCTACAGCTAATACATGAGCAAAATCTCAACTTTATTAGAAGAGACGCATTTATTAGATAAAAAGCCAATGCATGCTTTTACAGTATGAAAATTGGTGATTTATAATAACTTAGCAAATCGCAAAGTGAAAACAGGCGATAAATCATTCAAGTTTCTGACCTATCAGCTTTCGACGGTATGGTATTGGCTTACCGTGGCAGTGACGGTTAACGGGGGATTTGGGTTCGATTCCGGAGAGGGAGCCTGAGAAACGGCTACCACA…	864
GU376455	Alveolata	Apicomplexa	Coccidians	Coccidia	Adeleorina	Hepatozoidae	Canis_(Hepatozoidae)	Hepatozoon_canis	Isolate	-	-	Italy	Chordata	Mammalia	Carnivora	Canidae	Vulpes vulpes (Red fox)	CCGTAGTCATATGCTTGTTTAAAGATTAAGCCATGCATGTCTAAGTATAAGCAAAAATACAGCAAAACTGCAAATGGCTCATTAAAACAGTTATGGTTTACTTGATAATAGTTTTTACATGGATAACCGTGGTAATTCTACAGCTAATACATGAGCAAAATCTCAACTTTATTAGAAGAGACGCATTTATTAGATAAAAAGCCAATGCATGCTTTTACAGTATGAAAATTGGTGATTTATAATAACTTAGCAAATCGCAAAGTGAAAACAGGCGATAAATCATTCAAGTTTCTGACCTATCAGCTTTCGACGGTATGGTATTGGCTTACCGTGGCAGTGACGGTTAACGGGGGATTAGGGTTCGATTCCGGAGAGGGAGCCTGAGAAACGGCTACCACA…	864
GU376456	Alveolata	Apicomplexa	Coccidians	Coccidia	Adeleorina	Hepatozoidae	Canis_(Hepatozoidae)	Hepatozoon_canis	Isolate	-	-	Italy	Chordata	Mammalia	Carnivora	Canidae	Vulpes vulpes (Red fox)	CCGTAGTCATATGCTTGTTTAAAGATTAAGCCATGCATGTCTAAGTATAAGCAAAAATACAGCAAAACTGCAAATGGCTCATTAAAACAGTTATGGTTTACTTGATAATAGTTTTTACATGGATAACCGTGGTAATTCTACAGCTAATACATGAGCAAAATCTCAACTTTATTAGAAGAGACGCATTTATTAGATAAAAAGCCAATGCATGCTTTTACAGTATGAAAATTGGTGATTTATAATAACTTAGCAAATCGCAAAGTGAAAACAGGCGATAAATCATTCAAGTTTCTGACCTATCAGGTTTCGACGGTATGGTATTGGCTTACCGTGGCAGTGACGGTTAACGGGGGATTAGGGTTCGATTCCGGAGAGGGAGCCTGAGAAACGGCTACCACA…	864
GU376457	Alveolata	Apicomplexa	Coccidians	Coccidia	Adeleorina	Hepatozoidae	Canis_(Hepatozoidae)	Hepatozoon_canis	Isolate	-	-	Italy	Chordata	Mammalia	Carnivora	Canidae	Vulpes vulpes (Red fox)	CCGTAGTCATATGCTTGTTTAAAGATTAAGCCATGCATGTCTAAGTATAAGCAAAAATACAGCAAATCTGCAAATGGCTCATTAAAACAGTTATGGTTTACTTGATAATAGTTTTTACATGGATAACCGTGGTAATTCTACAGCTAATACATGAGCAAAATCTCAACTTTATTAGAAGAGACGCATTTATTAGATAAAAAGCCAATGCATGCTTTTACAGTATGAAAATTGGTGATTTATAATAACTTAGCAAATCGCAAAGTGAAAACAGGCGATAAATCATTCAAGTTTCTGACCTATCAGCTTTCGACGGTATGGTATTGGCTTACCGTGGCAGTGACGGTTAACGGGGGATTAGGGTTCGATTCCGGAGAGGGAGCCTGAGAAACGGCTACCACA…	864
GU376458	Alveolata	Apicomplexa	Coccidians	Coccidia	Adeleorina	Hepatozoidae	Canis_(Hepatozoidae)	Hepatozoon_canis	Isolate	-	-	Italy	Chordata	Mammalia	Carnivora	Canidae	Vulpes vulpes (Red fox)	CCGTAGTCATATGCTTGTTTAAAGATTAAGCCATGCATGTCTAAGTATAAGCAAAAATACAGCAAAACTGCAAATGGCTCATTAAAACAGTTATGGTTTACTTGATAATAGTTTTTACATGGATAACCGTGGTAATTCTACAGCTAATACATGAGCAAAATCTCAACTTTATTAGAAGAGACGCATTTATTAGATAAAAAGCCAATGCATGCTTTTACAGTATGAAAATTGGTGATTTATAATAACTTAGCAAATCGCAAAGTGAAAACAGGCGATAAATCATTCAAGTTTCTGACCTATCAGCTTTCGGCGGTATGGTATTGGCTTACCGTGGCAGTGACGGTTAACGGGGGATTAGGGTTCGATTCCGGAGAGGGAGCCTGAGAAACGGCTACCACA…	864
AY731062	Alveolata	Apicomplexa	Coccidians	Coccidia	Adeleorina	Hepatozoidae	Canis_(Hepatozoidae)	Hepatozoon_canis	Isolate	Blood	Spleen	Spain	Chordata	Mammalia	Carnivora	Canidae	Vulpes vulpes (Red fox)	GCCAGTAGTCATATGCTTTTTTTAAAGATTAAGCCATGCATGTCTAAGTATAAGCAAAAATACAGCAAAACTGCAAATGGCTCATTAAAACAGTTATGGTTTACTTGATAATAGTTTTTACATGGATAACCGTGGTAATTCTACAGCTAATACATGAGCAAAATCTCAACTTTATTAGAAGAGACGCATTTATTAGATAAAAAGCCAATGCATGCTTTTACAGTATGGAAATTGGTGATTTATAATAACTTGGCAAATCGCAAAGTGAAAACAGGCGATAAATCATTCAAGTTTCTGACCTATCAGCTTTCGACGGTATGGTATTGGCTTACCGTGGCAGTGACGGTTAACGGGGGATTAGGGTTCGATTCCGGAGAGGGAGCCTGAGAAACGGCTACC…	1750
DQ439541	Alveolata	Apicomplexa	Coccidians	Coccidia	Adeleorina	Hepatozoidae	Canis_(Hepatozoidae)	Hepatozoon_canis	Isolate	Blood	Spleen	Spain	Chordata	Mammalia	Carnivora	Canidae	Vulpes vulpes (Red fox)	GCCAGTAGTCATATGCTTGTTTTAAAGATTAAGCCATGCATGTCTAAGTATAAGCAAAAATACAGCAAAACTGCAAATGGCTCATTAAAACAGTTATTGTTTACTTGATAATAATTTTTACATGGATAACCGTGGTAATTCTACAGCTAATACATGAGCAAAATCTCAACTTTATTAGAAGAGACGCATTTATTAGATAAAAAGCCAGTTCATGCTTTTACAGTATGAAAATTGGTGATTTATAATAACTTAGCAAATCGCAAAGTGAAAACAGGCGATAAATCATTCAAGTTTCTGACCTATCAGCTTTCGACGGTATGGTATTGGCTTACCGTGGCAGTGACGGTTAACGGGGGATTAGGGTTCGATTCCGGAGAGGGAGCCTGAGAAACGGCTACC…	1085
HM212626	Alveolata	Apicomplexa	Coccidians	Coccidia	Adeleorina	Hepatozoidae	Canis_(Hepatozoidae)	Hepatozoon_canis	Isolate	Blood	Spleen	Croatia	Chordata	Mammalia	Carnivora	Canidae	Vulpes vulpes (Red fox)	CATGAGCAAAATCTCAACTTTATTAGAAGAGACGCATTTATTAGATAAAAAGCCAGTTCATGCTTTTACAGTATGAAAATTGGTGATTTATAATAACTTAGCAAATCGCAAAGTGAAAACAGGCGATAAATCATTCAAGTTTCTGACCTATCAGCTTTCGACGGTATGGTATTGGCTTACCGTGGCAGTGACGGTTAACGGGGGATTAGGGTTCGATTCCGGAGAGGGAGCCTGAGAAACGGCTACCACATCTAAGGAAGGCAGCAGGCGCGCAAATTACCCAATTCTAACAGTTTGAGAGAGGTAGTAACAAGAAATAACAATACAAGGCAGTTAAAATGCTTTGTAATTGGAATGATAGAAATTTAAACCCTTTTTAAAGTATCAATTGGAGGGCAA…	661
AY150067	Alveolata	Apicomplexa	Coccidians	Coccidia	Adeleorina	Hepatozoidae	Canis_(Hepatozoidae)	Hepatozoon_canis	Isolate	Tissue	Liver	Spain	Chordata	Mammalia	Carnivora	Canidae	Vulpes vulpes (Red fox)	GCCAGTAGTCATATGCTTGTTTAAAAGATTAAGCCATGCATGTCTAAGTATAAGCAAAAATACAGCAAAACTGCAAATGGCTCATTAAAACAGTTATTGTTTACTTGATAATAATTTTTACATGGATAACCGTGGTAATTCTACAGCTAATACATGAGCAAAATCTCAACTTTATTAGAAGAGACGCATTTATTAGATAAAAAGCCAGTTCATGCTTTTACAGTATGAAAATTGGTGATTTATAATAACTTAGCAAATCGCAAAGTGAAAACAGGCGATAAATCATTCAAGTTTCTGACCTATCAGCTTTCGACGGTATGGTATTGGCTTACCGTGGCAGTGACGGTTAACGGGGGATTAGGGTTCGATTCCGGAGAGGGAGCCTGAGAAACGGCTACC…	1760
DQ315565	Alveolata	Apicomplexa	Coccidians	Coccidia	Adeleorina	Hepatozoidae	Canis_(Hepatozoidae)	Hepatozoon_canis	Isolate	Blood	Blood	-	Chordata	Mammalia	Carnivora	Felidae	Felis cattus (Cat)	AAATTGGTGATTTATAATAACTTAGCAAATCGCAAAGTGAAAACAGGCGATAAATCATTCAAGTTTCTGACCTATCAGCTTTCGACGGTATGGTATTGGCTTACCGTGGCAGTGACGGTTAACGGGGGATTAGGGTTCGATTCCGGAGAGGGAGCCTGAGAAACGGCTACCACATCTAAGGAAGGCAGCAGGCGCGCAAATTACCCAATTCTAACAGTTTGAGAGAGGTAGTAACAAGAAATAACAATACAAGGCAGTTAAAATGCTTTGTAATTGGAATGATAGAAATTTAAACCCTTTTTAAAGTATCAATTGGAGGGCAAGTCTGGTGCCAGCAGCCGCGGTAATTCCAGCTCCAATAGCGTATATTAAAATTGTTGCAGTTAAAAAGCTCGTAGT…	552
DQ315566	Alveolata	Apicomplexa	Coccidians	Coccidia	Adeleorina	Hepatozoidae	Canis_(Hepatozoidae)	Hepatozoon_canis	Isolate	Blood	Blood	-	Chordata	Mammalia	Carnivora	Felidae	Felis cattus (Cat)	AAATTGGTGATTTATAATAACTTAGCAAATCGCAAAGTGAAAACAGGCGATAAATCATTCAAGTTTCTGACCTATCAGCTTTCGACGGTATGGTATTGGCTTACCGTGGCAGTGACGGTTAACGGGGGATTAGGGTTCGATTCCGGAGAGGGAGCCTGAGAAACGGCTACCACATCTAAGGAAGGCAGCAGGCGCGCAAATTACCCAATTCTAACAGTTTGAGAGAGGTAGTAACAAGAAATAACAATACAAGGCAGTTAAAATGCTTTGTAATTGGAATGATAGAAATTTAAACCCTTTTTAAAGTATCAATTGGAGGGCAAGTCTGGTGCCAGCAGCCGCGGTAATTCCAGCTCCAATAGCGTATATTAAAATTGTTGCAGTTAAAAAGCTCGTAGT…	552
KC138535	Alveolata	Apicomplexa	Coccidians	Coccidia	Adeleorina	Hepatozoidae	Canis_(Hepatozoidae)	Hepatozoon_canis	Isolate	Blood	Blood	Israel	Chordata	Mammalia	Carnivora	Felidae	Felis cattus (Cat)	CACTGCATGTCTAAGTATAAGCAAAAATACAGCAAAACTGCAAATGGCTCATTAAAACAGTTATGGTTTACTTGATAATAGTTTTTACATGGATAACCGTGGTAATTCTACAGCTAATACATGAGCAAAATCTCAACTTTATTAGAAGAGACGCATTTATTAGATAAAAAGCCAATGCATGCTTTTACAGTATGGAAATTGGTGATTTATAATAACTTGGCAAATCGCAAAGTGAAAACAGGCGATAAATCATTCAAGTTTCTGACCTATCAGCTTTCGACGGTATGGTATTGGCTTACCGTGGCAGTGACGGTTAACGGGGGATTAGGGTTCGATTCCGGAGAGGGAGCCTGAGAAACGGCTACCACATCTAAGGAAGGCAGCAGGCGCGCAAATTAC…	989
EF622096	Alveolata	Apicomplexa	Coccidians	Coccidia	Adeleorina	Hepatozoidae	Canis_(Hepatozoidae)	Hepatozoon_canis	Isolate	Blood	Blood	-	Chordata	Mammalia	Rodentia	Caviidae	Hydrochoerus hydrochoeris (Capybara)	GCCAGTAGTCATATGCTTGTTTTAAAGATTAAGCCATGCATGTCTAAGTATAAGCAAAAATACAGCAAAACTGCAAATGGCTCATTAAAACAGTTATTGTTTACTTGATAATAATTTTTACATGGATAACCGTGGTAATTCTACAGCTAATACATGAGCAAAATCTCAACTTTATTAGAAGAGACGCATTTATTAGATAAAAAGCCAGTTCATGCTTTTACAGTATGAAAATTGGTGATTTATAATAACTTAGCAAATCGCAAAGTGAAAACAGGCGATAAATCATTCAAGTTTCTGACCTATCAGCTTTCGACGGTATGGTATTGGCTTACCGTGGCAGTGACGGTTAACGGGGGATTAGGGTTCGATTCCGGAGAGGGAGCCTGAGAAACGGCTACC…	1760
KC509529	Alveolata	Apicomplexa	Coccidians	Coccidia	Adeleorina	Hepatozoidae	Canis_(Hepatozoidae)	Hepatozoon_canis	Isolate	Salivary gland	Salivary gland	-	Arthropoda	Arachnida	Ixodida	Ixodidae	Dermacentor marginatus (Tick)	GCCAGTTCATGCTTTTACAGTATGAAAATTGGTGATTTATAATAACTTAGCAAATCGCAAAGTGAAAACAGGCGATAAATCATTCAAGTTTCTGACCTATCAGCTTTCGACGGTATGGTATTGGCTTACCGTGGCAGTGACGGTTAACGGGGGATTAGGGTTCGATTCCGGAGAGGGAGCCTGAGAAACGGCTACCACATCTAAGGAAGGCAGCAGGCGCGCAAATTACCCAATTCTAACAGTTTGAGAGAGGTAGTAACAAGAAATAACAATACAAGGCAGTTAAAATGCTTTGTAATTGGAATGATAGAAATTTAAACCCTTTTTAAAGTATCAATTGGAGGGCAAGTCTGGTGCCAGCAGCCGCGGTAATTCCAGCTCCAATAGCGTATATTAAAA…	597
KF034776	Alveolata	Apicomplexa	Coccidians	Coccidia	Adeleorina	Hepatozoidae	Canis_(Hepatozoidae)	Hepatozoon_canis	Isolate	Salivary gland	Salivary gland	-	Arthropoda	Arachnida	Ixodida	Ixodidae	Dermacentor marginatus (Tick)	AAAGCCAGTTCATGCTTTTACAGTATGAAAATTGGTGATTTATAATAACTTAGCAAATCGCAAAGTGAAAACAGGCGATAAATCATTCAAGTTTCTGACCTATCAGCTTTCGACGGTATGGTATTGGCTTACCGTGGCAGTGACGGTTAACGGGGGATTAGGGTTCGATTCCGGAGAGGGAGCCTGAGAAACGGCTACCACATCTAAGGAAGGCAGCAGGCGCGCAAATTACCCAATTCTAACAGTTTGAGAGAGGTAGTAACAAGAAATAACAATACAAGGCAGTTAAAATGCTTTGTAATTGGAATGATAGAAATTTAAACCCTTTTTAAAGTATCAATTGGAGGGCAAGTCTGGTGCCAGCAGCCGCGGTAATTCCAGCTCCAATAGCGTATATTA…	615
KC584777	Alveolata	Apicomplexa	Coccidians	Coccidia	Adeleorina	Hepatozoidae	Canis_(Hepatozoidae)	Hepatozoon_canis	Isolate	Salivary gland	Salivary gland	Germany	Arthropoda	Arachnida	Ixodida	Ixodidae	Dermacentor reticulatus (Tick)	TTTATTAGAAGAGACGCATTTATTAGATAAAAAGCCAATGCATGCTTTTACAGTATGAAAATTGGTGATTTATAATAACTTAGCAAATCGCATAGTGAAAACAGGCGATAAATCATTCAAGTTTCTGACCTATCAGCTTTCGACGGTATGGTATTGGCTTACCGTGGCAGTGACGGTTAACGGGGGATTAGGGTTCGATTCCGGAGAGGGAGCCTGAGAAACGGCTACCACATCTAAGGAAGGCAGCAGGCGCGCAAATTACCCAATTCTAACAGTTTGAGAGAGGTAGTAACAAGAAATAACAATACAAGGCAGTTAAAATGCTTTGTAATTGGAATGATAGAAATTTAAACCCTTTTTAAAGTATCAATTGGAGGGCAAGTCTGGTGCCAGCAGCCG…	625
KC509530	Alveolata	Apicomplexa	Coccidians	Coccidia	Adeleorina	Hepatozoidae	Canis_(Hepatozoidae)	Hepatozoon_canis	Isolate	Salivary gland	Salivary gland	-	Arthropoda	Arachnida	Ixodida	Ixodidae	Dermacentor sp. (Tick)	GCCAGTTCATGCTTTTACAGTATGAAAATTGGTGATTTATAATAACTTAGCAAATCGCAAAGTGAAAACAGGCGATAAATCATTCAAGTTTCTGACCTATCAGCTTTCGACGGTATGGTATTGGCTTACCGTGGCAGTGACGGTTAACGGGGGATTAGGGTTCGATTCCGGAGAGGGAGCCTGAGAAACGGCTACCACATCTAAGGAAGGCAGCAGGCGCGCAAATTACCCAATTCTAACAGTTTGAGAGAGGTAGTAACAAGAAATAACAATACAAGGCAGTTAAAATGCTTTGTAATTGGAATGATAGAAATTTAAACCCTTTTTAAAGTATCAATTGGAGGGCAAGTCTGGTGCCAGCAGCCGCGGTAATTCCAGCTCCAATAGCGTATATTAAAA…	597
KC509531	Alveolata	Apicomplexa	Coccidians	Coccidia	Adeleorina	Hepatozoidae	Canis_(Hepatozoidae)	Hepatozoon_canis	Isolate	Salivary gland	Salivary gland	-	Arthropoda	Arachnida	Ixodida	Ixodidae	Haemaphysalis concinna (Tick)	GCCAGTTCATGCTTTTACAGTATGAAAATTGGTGATTTATAATAACTTAGCAAATCGCAAAGTGAAAACAGGCGATAAATCATTCAAGTTTCTGACCTATCAGCTTTCGACGGTATGGTATTGGCTTACCGTGGCAGTGACGGTTAACGGGGGATTAGGGTTCGATTCCGGAGAGGGAGCCTGAGAAACGGCTACCACATCTAAGGAAGGCAGCAGGCGCGCAAATTACCCAATTCTAACAGTTTGAGAGAGGTAGTAACAAGAAATAACAATACAAGGCAGTTAAAATGCTTTGTAATTGGAATGATAGAAATTTAAACCCTTTTTAAAGTATCAATTGGAGGGCAAGTCTGGTGCCAGCAGCCGCGGTAATTCCAGCTCCAATAGCGTATATTAAAA…	597
KC584776	Alveolata	Apicomplexa	Coccidians	Coccidia	Adeleorina	Hepatozoidae	Canis_(Hepatozoidae)	Hepatozoon_canis	Isolate	Salivary gland	Salivary gland	Germany	Arthropoda	Arachnida	Ixodida	Ixodidae	Ixodes canisuga (Dog tick)	TTTATTAGAAGAGACGCATTTATTAGATAAAAAGCCAATGCATGCTTTTACAGTATGAAAATTGGTGATTTATAATAACTTAGCAAATCGCATAGTGAAAACAGGCGATAAATCATTCAAGTTTCTGACCTATCAGCTTTCGACGGTATGGTATTGGCTTACCGTGGCAGTGACGGTTAACGGGGGATTAGGGTTCGATTCCGGAGAGGGAGCCTGAGAAACGGCTACCACATCTAAGGAAGGCAGCAGGCGCGCAAATTACCCAATTCTAACAGTTTGAGAGAGGTAGTAACAAGAAATAACAATACAAGGCAGTTAAAATGCTTTGTAATTGGAATGATAGAAATTTAAACCCTTTTTAAAGTATCAATTGGAGGGCAAGTCTGGTGCCAGCAGCCG…	625
KC584780	Alveolata	Apicomplexa	Coccidians	Coccidia	Adeleorina	Hepatozoidae	Canis_(Hepatozoidae)	Hepatozoon_canis	Isolate	Salivary gland	Salivary gland	Germany	Arthropoda	Arachnida	Ixodida	Ixodidae	Ixodes canisuga (Dog tick)	TTTATTAGAAGAGACGCATTTATTAGATAAAAAGCCAGTTCATGCTTTTACAGTATGAAAATTGGTGATTTATAATAACTTAGCAAATCGCAAAGTGAAAACAGGCGATAAATCATTCAAGTTTCTGACCTATCAGCTTTCGACGGTATGGTATTGGCTTACCGTGGCAGTGACGGTTAACGGGGGATTAGGGTTCGATTCCGGAGAGGGAGCCTGAGAAACGGCTACCACATCTAAGGAAGGCAGCAGGCGCGCAAATTACCCAATTCTAACAGTTTGAGAGAGGTAGTAACAAGAAATAACAATACAAGGCAGTTAAAATGCTTTGTAATTGGAATGATAGAAATTTAAACCCTTTTTAAAGTATCAATTGGAGGGCAAGTCTGGTGCCAGCAGCCG…	625
KC584775	Alveolata	Apicomplexa	Coccidians	Coccidia	Adeleorina	Hepatozoidae	Canis_(Hepatozoidae)	Hepatozoon_canis	Isolate	Salivary gland	Salivary gland	Germany	Arthropoda	Arachnida	Ixodida	Ixodidae	Ixodes hexagonus (Tick)	TTTATTAGAAGAGACGCATTTATTAGATAAAAAGCCAATGCATGCTTTTACAGTATGAAAATTGGTGATTTATAATAACTTAGCAAATCGCATAGTGAAAACAGGCGATAAATCATTCAAGTTTCTGACCTATCAGCTTTCGACGGTATGGTATTGGCTTACCGTGGCAGTGACGGTTAACGGGGGATTAGGGTTCGATTCCGGAGAGGGAGCCTGAGAAACGGCTACCACATCTAAGGAAGGCAGCAGGCGCGCAAATTACCCAATTCTAACAGTTTGAGAGAGGTAGTAACAAGAAATAACAATACAAGGCAGTTAAAATGCTTTGTAATTGGAATGATAGAAATTTAAACCCTTTTTAAAGTATCAATTGGAGGGCAAGTCTGGTGCCAGCAGCCG…	625
GU827130	Alveolata	Apicomplexa	Coccidians	Coccidia	Adeleorina	Hepatozoidae	Canis_(Hepatozoidae)	Hepatozoon_canis	Isolate	Salivary gland	Salivary gland	Luxembourg	Arthropoda	Arachnida	Ixodida	Ixodidae	Ixodes ricinus (Castor bean tick)	TTGTAATTGGAATGATGGAAATTTAAACCCTTTTTAAAGTATCAATTGGAGGGCAAGTCTGGTGCCAGCAGCCGCGGTAATTCCAGCTCCAATAGCGTATATTAAAATTGTTGCAGTTAAAAAGCTCGTAGTTGAAGTTCTGCTAAAAGTAACCGGTCTGCTTTTAATAAAGGTGGTATCTTGGTGTGTATTTAGCAATGATGTCCTTTGAAGTGTTTTTTACTTTATTGTAATAAAGCATATTCAGGACTTTTACTTTGAGAAAATTAGAGTGTTTCTAGCAGGCTAACGCTTTGAATACTGCAGCATGGAATAATAAGATAGGATTTTAGTTCTACATTATTGGTTTTAAGAGCTAAATTAATGATTGATAGGGACAGTTGGGGGCATTTGTATTTA…	538
KC584774	Alveolata	Apicomplexa	Coccidians	Coccidia	Adeleorina	Hepatozoidae	Canis_(Hepatozoidae)	Hepatozoon_canis	Isolate	Salivary gland	Salivary gland	Germany	Arthropoda	Arachnida	Ixodida	Ixodidae	Ixodes ricinus (Castor bean tick)	TTTATTAGAAGAGACGCATTTATTAGATAAAAAGCCAATGCATGCTTTTACAGTATGAAAATTGGTGATTTATAATAACTTAGCAAATCGCATAGTGAAAACAGGCGATAAATCATTCAAGTTTCTGACCTATCAGCTTTCGACGGTATGGTATTGGCTTACCGTGGCAGTGACGGTTAACGGGGGATTAGGGTTCGATTCCGGAGAGGGAGCCTGAGAAACGGCTACCACATCTAAGGAAGGCAGCAGGCGCGCAAATTACCCAATTCTAACAGTTTGAGAGAGGTAGTAACAAGAAATAACAATACAAGGCAGTTAAAATGCTTTGTAATTGGAATGATAGAAATTTAAACCCTTTTTAAAGTATCAATTGGAGGGCAAGTCTGGTGCCAGCAGCCG…	625
KF034775	Alveolata	Apicomplexa	Coccidians	Coccidia	Adeleorina	Hepatozoidae	Canis_(Hepatozoidae)	Hepatozoon_canis	Isolate	Salivary gland	Salivary gland	-	Arthropoda	Arachnida	Ixodida	Ixodidae	Ixodes ricinus (Castor bean tick)	AAAGCCAGTTCATGCTTTTACAGTATGAAAATTGGTGATTTATAATAACTTAGCAAATCGCAAAGTGAAAACAGGCGATAAATCATTCAAGTTTCTGACCTATCAGCTTTCGACGGTATGGTATTGGCTTACCGTGGCAGTGACGGTTAACGGGGGATTAGGGTTCGATTCCGGAGAGGGAGCCTGAGAAACGGCTACCACATCTAAGGAAGGCAGCAGGCGCGCAAATTACCCAATTCTAACAGTTTGAGAGAGGTAGTAACAAGAAATAACAATACAAGGCAGTTAAAATGCTTTGTAATTGGAATGATAGAAATTTAAACCCTTTTTAAAGTATCAATTGGAGGGCAAGTCTGGTGCCAGCAGCCGCGGTAATTCCAGCTCCAATAGCGTATATTA…	578
KF034777	Alveolata	Apicomplexa	Coccidians	Coccidia	Adeleorina	Hepatozoidae	Canis_(Hepatozoidae)	Hepatozoon_canis	Isolate	Salivary gland	Salivary gland	-	Arthropoda	Arachnida	Ixodida	Ixodidae	Ixodes ricinus (Castor bean tick)	AAAGCCAGTTCATGCTTTTACAGTATGAAAATTGGTGATTTATAATAACTTAGCAAATCGCAAAGTGAAAACAGGCGATAAATCATTCAAGTTTCTGACCTATCAGCTTTCGACGGTATGGTATTGGCTTACCGTGGCAGTGACGGTTAACGGGGGATTAGGGTTCGATTCCGGAGAGGGAGCCTGAGAAACGGCTACCACATCTAAGGAAGGCAGCAGGCGCGCAAATTACCCAATTCTAACAGTTTGAGAGAGGTAGTAACAAGAAATAACAATACAAGGCAGTTAAAATGCTTTGTAATTGGAATGATAGAAATTTAAACCCTTTTTAAAGTATCAATTGGAGGGCAAGTCTGGTGCCAGCAGCCGCGGTAATTCCAGCTCCAATAGCGTATATTA…	600
HQ605710	Alveolata	Apicomplexa	Coccidians	Coccidia	Adeleorina	Hepatozoidae	Canis_(Hepatozoidae)	Hepatozoon_canis	Isolate	Salivary gland	Salivary gland	Brazil	Arthropoda	Arachnida	Ixodida	Ixodidae	Rhipicephalus microplus (Cattle tick)	AGTATGAAAATTGGTGATTTATAATAACTTAGCAAATCGCAAAGTGAAAACAGGCGATAAATCATTCAAGTTTCTGACCTATCAGCTTTCGACGGTATGGTATTGGCTTACCGTGGCAGTGACGGTTAACGGGGGATTAGGGTTCGATTCCGGAGAGGGAGCCTGAGAAACGGCTACCACATCTAAGGAAGGCAGCAGGCGCGCAAATTACCCAATTCTAACAGTTTGAGAGAGGTAGTAACAAGAAATAACAATACAAGGCAGTTAAAATGCTTTGTAATTGGAATGATAGAAATTTAAACCCTTTTTAAAGTATCAATTGGAGGGCAAGTCTGGTGCCAGCAGCCGCGGTAATTCCAGCTCCAATAGCGTATATTAAAATTGTTGCAGTTAAAAAGC…	595
KF034778	Alveolata	Apicomplexa	Coccidians	Coccidia	Adeleorina	Hepatozoidae	Canis_(Hepatozoidae)	Hepatozoon_canis	Isolate	Salivary gland	Salivary gland	-	Arthropoda	Arachnida	Ixodida	Ixodidae	Rhipicephalus sanguineus (Tick)	AAAGCCAGTTCATGCTTTTACAGTATGAAAATTGGTGATTTATAATAACTTAGCAAATCGCAAAGTGAAAACAGGCGATAAATCATTCAAGTTTCTGACCTATCAGCTTTCGACGGTATGGTATTGGCTTACCGTGGCAGTGACGGTTAACGGGGGATTAGGGTTCGATTCCGGAGAGGGAGCCTGAGAAACGGCTACCACATCTAAGGAAGGCAGCAGGCGCGCAAATTACCCAATTCTAACAGTTTGAGAGAGGTAGTAACAAGAAATAACAATACAAGGCAGTTAAAATGCTTTGTAATTGGAATGATAGAAATTTAAACCCTTTTTAAAGTATCAATTGGAGGGCAAGTCTGGTGCCAGCAGCCGCGGTAATTCCAGCTCCAATAGCGTATATTA…	570
KC886721	Alveolata	Apicomplexa	Coccidians	Coccidia	Adeleorina	Hepatozoidae	Canis_(Hepatozoidae)	Hepatozoon_canis	Isolate	Blood	Blood	Hungary	Chordata	Mammalia	Carnivora	Canidae	Canis aureus (Golden jackal)	TCAACTTTATTAGAAGAGACGCATTTATTAGATAAAAAGCCAGTTCATGCTTTTACAGTATGAAAATTGGTGATTTATAATAACTTAGCAAATCGCAAAGTGAAAACAGGCGATAAATCATTCAAGTTTCTGACCTATCAGCTTTCGACGGTATGGTATTGGCTTACCGTGGCAGTGACGGTTAACGGGGGATTAGGGTTCGATTCCGGAGAGGGAGCCTGAGAAACGGCTACCACATCTAAGGAAGGCAGCAGGCGCGCAAATTACCCAATTCTAACAGTTTGAGAGAGGTAGTAACAAGAAATAACAATACAAGGCAGTTAAAATGCTTTGTAATTGGAATGATAGAAATTTAAACCCTTTTTAAAGTATCAATTGGAGGGCAAGTCTGGTGCCAGC…	597
KC886730	Alveolata	Apicomplexa	Coccidians	Coccidia	Adeleorina	Hepatozoidae	Canis_(Hepatozoidae)	Hepatozoon_canis	Isolate	Blood	Blood	Hungary	Chordata	Mammalia	Carnivora	Canidae	Canis aureus (Golden jackal)	AACTTTATTAGAAGAGACGCATTTATTAGATAAAAAGCCAGTTCATGCTTTTACAGTATGAAAATTGGTGATTTATAATAACTTAGCAAATCGCAAAGTGAAAACAGGCGATAAATCATTCAAGTTTCTGACCTATCAGCTTTCGACGGTATGGTATTGGCTTACCGTGGCAGTGACGGTTAACGGGGGATTAGGGTTCGATTCCGGAGAGGGAGCCTGAGAAACGGCTACCACATCTAAGGAAGGCAGCAGGCGCGCAAATTACCCAATTCTAACAGTTTGAGAGAGGTAGTAACAAGAAATAACAATACAAGGCAGTTAAAATGCTTTGTAATTGGAATGATAGAAATTTAAACCCTTTTTAAAGTATCAATTGGAGGGCAAGTCTGGTGCCAGCAG…	583
KC886731	Alveolata	Apicomplexa	Coccidians	Coccidia	Adeleorina	Hepatozoidae	Canis_(Hepatozoidae)	Hepatozoon_canis	Isolate	Blood	Blood	Hungary	Chordata	Mammalia	Carnivora	Canidae	Canis aureus (Golden jackal)	TCTCAACTTTATTAGAAGAGACGCATTTATTAGATAAAAAGCCAGTTCATGCTTTTACAGTATGAAAATTGGTGATTTATAATAACTTAGCAAATCGCAAAGTGAAAACAGGCGATAAATCATTCAAGTTTCTGACCTATCAGCTTTCGACGGTATGGTATTGGCTTACCGTGGCAGTGACGGTTAACGGGGGATTAGGGTTCGATTCCGGAGAGGGAGCCTGAGAAACGGCTACCACATCTAAGGAAGGCAGCAGGCGCGCAAATTACCCAATTCTAACAGTTTGAGAGAGGTAGTAACAAGAAATAACAATACAAGGCAGTTAAAATGCTTTGTAATTGGAATGATAGAAATTTAAACCCTTTTTAAAGTATCAATTGGAGGGCAAGTCTGGTGCCA…	589
KC886732	Alveolata	Apicomplexa	Coccidians	Coccidia	Adeleorina	Hepatozoidae	Canis_(Hepatozoidae)	Hepatozoon_canis	Isolate	Blood	Blood	Hungary	Chordata	Mammalia	Carnivora	Canidae	Canis aureus (Golden jackal)	TCTCAACTTTATTAGAAGAGACGCATTTATTAGATAAAAAGCCAGTTCATGCTTTTACAGTATGAAAATTGGTGATTTATAATAACTTAGCAAATCGCAAAGTGAAAACAGGCGATAAATCATTCAAGTTTCTGACCTATCAGCTTTCGACGGTATGGTATTGGCTTACCGTGGCAGTGACGGTTAACGGGGGATTAGGGTTCGATTCCGGAGAGGGAGCCTGAGAAACGGCTACCACATCTAAGGAAGGCAGCAGGCGCGCAAATTACCCAATTCTAACAGTTTGAGAGAGGTAGTAACAAGAAATAACAATACAAGGCAGTTAAAATGCTTTGTAATTGGAATGATAGAAATTTAAACCCTTTTTAAAGTATCAATTGGAGGGCAAGTCTGGTGCCA…	589
KC886733	Alveolata	Apicomplexa	Coccidians	Coccidia	Adeleorina	Hepatozoidae	Canis_(Hepatozoidae)	Hepatozoon_canis	Isolate	Blood	Blood	Hungary	Chordata	Mammalia	Carnivora	Canidae	Canis aureus (Golden jackal)	AACTTTATTAGAAGAGACGCATTTATTAGATAAAAAGCCAGTTCATGCTTTTACAGTATGAAAATTGGTGATTTATAATAACTTAGCAAATCGCAAAGTGAAAACAGGCGATAAATCATTCAAGTTTCTGACCTATCAGCTTTCGACGGTATGGTATTGGCTTACCGTGGCAGTGACGGTTAACGGGGGATTAGGGTTCGATTCCGGAGAGGGAGCCTGAGAAACGGCTACCACATCTAAGGAAGGCAGCAGGCGCGCAAATTACCCAATTCTAACAGTTTGAGAGAGGTAGTAACAAGAAATAACAATACAAGGCAGTTAAAATGCTTTGTAATTGGAATGATAGAAATTTAAACCCTTTTTAAAGTATCAATTGGAGGGCAAGTCTGGTGCCAGCAG…	599
EU289222	Alveolata	Apicomplexa	Coccidians	Coccidia	Adeleorina	Hepatozoidae	Canis_(Hepatozoidae)	Hepatozoon_canis	Isolate	-	-	Taiwan	Chordata	Mammalia	Carnivora	Canidae	Canis lupus familiaris (Dog)	TAATTCTACAGCTAATACATGAGCAAAATCTCAACTTTATTAGAAGAGACGCATTTATTAGATAAAAAGCCAATGCATGCTTTTACAGTATGGAAATTGGTGATTTATAATAACTTGGCAAATCGCAAAGTGAAAACAGGCGATAAATCATTCAAGTTTCTGACCTATCAGCTTTCGACGGTATGGTATTGGCTTACCGTGGCAGTGACGGTTAACGGGGGATTAGGGTTCGATTCCGGAGAGGGAGCCTGAGAAACGGCTACCACATCTAAGGAAGGCAGCAGGCGCGCAAATTACCCAATTCTAACAGTTTGAGAGAGGTAGTAACAAGAAATAACAATACAAGGCAATTAAAATGCTTTGTAATTGGAATGATAGAAATTTAAACCCTTTTTAAAG…	1529
EU571737	Alveolata	Apicomplexa	Coccidians	Coccidia	Adeleorina	Hepatozoidae	Canis_(Hepatozoidae)	Hepatozoon_canis	Isolate	-	-	Brazil	Chordata	Mammalia	Carnivora	Canidae	Canis lupus familiaris (Dog)	TTTATTAGAAGAGACGCATTTATTAGATAAAAAGCCAGTTCATGCTTTTACAGTATGAAAATTGGTGATTTATAATAACTTAGCAAATCGCAAAGTGAAAACAGGCGATAAATCATTCAAGTTTCTGACCTATCAGCTTTCGACGGTATGGTATTGGCTTACCGTGGCAGTGACGGTTAACGGGGGATTAGGGTTCGATTCCGGAGAGGGAGCCTGAGAAACGGCTACCACATCTAAGGAAGGCAGCAGGCGCGCAAATTACCCAATTCTAACAGTTTGAGAGAGGTAGTAACAAGAAATAACAATACAAGGCAGTTAAAATGCTTTGTAATTGGAATGATAGAAATTTAAACCCTTTTTAAAGTATCAATTGGAGGGCAAGTCTGGTGCCAGCAGCCG…	625
AB365071	Alveolata	Apicomplexa	Coccidians	Coccidia	Adeleorina	Hepatozoidae	Canis_(Hepatozoidae)	Hepatozoon_canis	Isolate	Blood	Blood	Nigeria	Chordata	Mammalia	Carnivora	Canidae	Canis lupus familiaris (Dog)	TAACAATACAAGGCAATTAAAATGTTTTGTAATTGGAATGATAGAAATTTAAACCCCTTTTAAAGTATCAATTGGAGGGCAAGTCTGGTGCCAGCAGCCGCGGTAATTCCAGCTCCAATAGCGTATATTAAAATTGTTGCAGTTAAAAAGCTCGTAGTTGAAGTTCTGCTAAAAGTAACCGGTCTGCTTTTAATAAAAGTGGTATCTTGGTGTGTATTTAGCAATGATGTCCTTTGAAGTGTTTTTTACTTTATTGTAATAAAGCATATTCAGGACTTTTACTTTGAGAAAATTAGAGTGTTTCTAGCAGGCCGACGCTTTGAATACTGCAGCATGGAATAATAAGATAGGATTTTAGTTCTACATTATTGGTTTTAAGAGCTAAATTAATGATTGATA…	719
DQ060329	Alveolata	Apicomplexa	Coccidians	Coccidia	Adeleorina	Hepatozoidae	Canis_(Hepatozoidae)	Hepatozoon_canis	Isolate	Blood	Blood	Turkey	Chordata	Mammalia	Carnivora	Canidae	Canis lupus familiaris (Dog)	GCGTGCTTTTACAGTATGGAAATTGGTGATTTATAATAACTTGGCAAATCGCAAAGTGAAAACAGGCGATAAATCATTCAAGTTTCTGACCTATCAGCTTTCGACGGTATGGTATTGGCTTACCGTGGCAGTGACGGTTAACGGGGGATTAGGGTTCGATTCCGGAGAGGGAGCCTGAGAAACGGCTACCACATCTAAGGAAGGCAGCAGGCGCGCAAATTACCCAATTCTAACAGTTTGAGAGAGGTAGTAACAAGAAATAACAATACAAGGCAATTAAAATGCTTTGTAATTGGAATGATAGAAATTTAAACCCTTTTTAAAGTATCAATTGGAGGGCAAGTCTGGTGCCAGCAGCCGCGGTAATTCCAGCTCCAATAGCGTATATTAAAATTGTTG…	550
DQ111752	Alveolata	Apicomplexa	Coccidians	Coccidia	Adeleorina	Hepatozoidae	Canis_(Hepatozoidae)	Hepatozoon_canis	Isolate	Blood	Blood	Sudan	Chordata	Mammalia	Carnivora	Canidae	Canis lupus familiaris (Dog)	CATGGATAACCGTGGTAATTCTACAGCTAATACATGAGCAAAATCTCAACTTTATTAGAAGAGACGCATTTATTAGATAAAAAGCCAATGCATGCTTTTACAGTATGAAAATTGGTGATTTATAATAACTTAGCAAATCGCAAAGTGAAAACAGGCGATAAATCATTCAAGTTTCTGACCTATCAGCTTTCGACGGTATGGTATTGGCTTACCGTGGCAGTGACGGTTAACGGGGGATTAGGGTTCGATTCCGGAGAGGGAGCCTGAGAAACGGCTACCACATCTAAGGAAGGCAGCAGGCGCGCAAATTACCCAATTCTAACAGTTTGAGAGAGGTAGTAACAAGAAATAACAATACAAGGCAGTTAAAATGCTTTGTAATTGGAATGATAGAAATTT…	635
DQ111753	Alveolata	Apicomplexa	Coccidians	Coccidia	Adeleorina	Hepatozoidae	Canis_(Hepatozoidae)	Hepatozoon_canis	Isolate	Blood	Blood	Sudan	Chordata	Mammalia	Carnivora	Canidae	Canis lupus familiaris (Dog)	CATGGCATAACCGTGGTAATTCTACAGCTAATACATGAGCAAAATCTCAACTTTATTAGAAGAGACGCATTTATTAGATAAAAAGCCAATGCATGCTTTTACAGTATGGAAATTGGTGATTTATAATAACTTGGCAAATCGCAAAGTGAAAACAGGCGATAAATCATTCAAGTTTCTGACCTATCAGCTTTCGACGGTATGGTATTGGCTTACCGTGGCAGTGACGGTTAACGGGGGATTAGGGTTCGATTCCGGAGAGGGAGCCTGAGAAACGGCTACCACATCTAAGGAAGGCAGCAGGCGCGCAAATTACCCAATTCTAACAGTTTGAGAGAGGTAGTAACAAGAAATAACAATACAAGGCAATTAAAATGCTTTGTAATTGGAATGATAGAAATT…	635
DQ111756	Alveolata	Apicomplexa	Coccidians	Coccidia	Adeleorina	Hepatozoidae	Canis_(Hepatozoidae)	Hepatozoon_canis	Isolate	Blood	Blood	Sudan	Chordata	Mammalia	Carnivora	Canidae	Canis lupus familiaris (Dog)	CATGGATAACCGTGGTAATTCTACAGCTAATACATGAGCAAAATCTCAACTTTATTAGAAGAGACGCATTTATTAGATAAAAAGCCAATGCATGCTTTTACAGTATGAAAATTGGTGATTTATAATAACTTAGCAAATCGCAAAGTGAAAACAGGCGATAAATCATTCAAGTTTCTGACCTATCAGCTTTCGACGGTATGGTATTGGCTTACCGTGGCAGTGACGGTTAACGGGGGATTAGGGTTCGATTCCGGAGAGGGAGCCTGAGAAACGGCTACCACATCTAAGGAAGGCAGCAGGCGCGCAAATTACCCAATTCTAACAGTTTGAGAGAGGTAGTAACAAGAAATAACAATACAAGGCAGTTAAAATGCTTTGTAATTGGAATGATAGAAATTT…	630
DQ111757	Alveolata	Apicomplexa	Coccidians	Coccidia	Adeleorina	Hepatozoidae	Canis_(Hepatozoidae)	Hepatozoon_canis	Isolate	Blood	Blood	Sudan	Chordata	Mammalia	Carnivora	Canidae	Canis lupus familiaris (Dog)	CATGGCATAACCGTGGTAATTCTACAGCTAATACATGAGCAAAATCTCAACTTTATTAGAAGAGACGCATTTATTAGATAAAAAGCCAATGCATGCTTTTACAGTATGGAAATTGGTGATTTATAATAACTTGGCAAATCGCAAAGTGAAAACAGGCGATAAATCATTCAAGTTTCTGACCTATCAGCTTTCGACGGTATGGTATTGGCTTACCGTGGCAGTGACGGTTAACGGGGGATTAGGGTTCGATTCCGGAGAGGGAGCCTGAGAAACGGCTACCACATCTAAGGAAGGCAGCAGGCGCGCAAATTACCCAATTCTAACAGTTTGAGAGAGGTAGTAACAAGAAATAACAATACAAGGCAATTAAAATGCTTTGTAATTGGAATGATAGAAATT…	636
DQ111758	Alveolata	Apicomplexa	Coccidians	Coccidia	Adeleorina	Hepatozoidae	Canis_(Hepatozoidae)	Hepatozoon_canis	Isolate	Blood	Blood	Sudan	Chordata	Mammalia	Carnivora	Canidae	Canis lupus familiaris (Dog)	CATGGATAACCGTGGTAATTCTACAGCTAATACATGAGCAAAATCTCAACTTTATTAGAAGAGACGCATTTATTAGATAAAAAGCCAATGCATGCTTTTACAGTATGAAAATTGGTGATTTATAATAACTTAGCAAATCGCAAAGTGAAAACAGGCGATAAATCATTCAAGTTTCTGACCTATCAGCTTTCGACGGTATGGTATTGGCTTACCGTGGCAGTGACGGTTAACGGGGGATTAGGGTTCGATTCCGGAGAGGGAGCCTGAGAAACGGCTACCACATCTAAGGAAGGCAGCAGGCGCGCAAATTACCCAATTCTAACAGTTTGAGAGAGGTAGTAACAAGAAATAACAATACAAGGCAGTTAAAATGCTTTGTAATTGGAATGATAGAAATTT…	633
DQ111759	Alveolata	Apicomplexa	Coccidians	Coccidia	Adeleorina	Hepatozoidae	Canis_(Hepatozoidae)	Hepatozoon_canis	Isolate	Blood	Blood	Sudan	Chordata	Mammalia	Carnivora	Canidae	Canis lupus familiaris (Dog)	CATGGCATAACCGTGGTAATTCTACAGCTAATACATGAGCAAAATCTCAACTTTATTAGAAGAGACGCATTTATTAGATAAAAAGCCAATGCATGCTTTTACAGTATGGAAATTGGTGATTTATAATAACTTGGCAAATCGCAAAGTGAAAACAGGCGATAAATCATTCAAGTTTCTGACCTATCAGCTTTCGACGGTATGGTATTGGCTTACCGTGGCAGTGACGGTTAACGGGGGATTAGGGTTCGATTCCGGAGAGGGAGCCTGAGAAACGGCTACCACATCTAAGGAAGGCAGCAGGCGCGCAAATTACCCAATTCTAACAGTTTGAGAGAGGTAGTAACAAGAAATAACAATACAAGGCAATTAAAATGCTTTGTAATTGGAATGATAGAAATT…	634
DQ439544	Alveolata	Apicomplexa	Coccidians	Coccidia	Adeleorina	Hepatozoidae	Canis_(Hepatozoidae)	Hepatozoon_canis	Isolate	Blood	Blood	Venezuela	Chordata	Mammalia	Carnivora	Canidae	Canis lupus familiaris (Dog)	CGCGCAAATTACCCAATTCTAACAGTTTGAGAGAGGTAGTAACAAGAAATAACAATACAAGGCAATTAAAATGCTTTGTAATTGGAATGATAGAAATTTAAACCCTTTTTAAAGTATCAATTGGAGGGCAAGTCTGGTGCCAGCAGCCGCGGTAATTCCAGCTCCAATAGCGTATATTAAAATTGTTGCAGTTAAAAAGCTCGTAGTTGAAGTTCTGCTAAAAGTAACCGGTCTGCTTTTAATAAAAGTGGTATCTTGGTGTGTATTTAGCAATGATGTCCTTTGAAGTGTTTTTTACTTTATTGTAATAAAGCATATTCAGGACTTTTACTTTGAGAAAATTAGAGTGTTTCTAGCAGGCCGACGCTTTGAATACAGCAGCATGGAATAATAAGATAG…	665
DQ519357	Alveolata	Apicomplexa	Coccidians	Coccidia	Adeleorina	Hepatozoidae	Canis_(Hepatozoidae)	Hepatozoon_canis	Isolate	Blood	Blood	-	Chordata	Mammalia	Carnivora	Canidae	Canis lupus familiaris (Dog)	CGCGCAAATTACCCAATTCTAACAGTTTGAGAGAGGTAGTAACAAGAAATAACAATACAAGGCAATTAAAATGCTTTGTAATTGGAATGATAGAAATTTAAACCCTTTTTAAAGTATCAATTGGAGGGCAAGTCTGGTGCCAGCAGCCGCGGTAATTCCAGCTCCAATAGCGTATATTAAAATTGTTGCAGTTAAAAAGCTCGTAGTTGAAGTTCTGCTAAAAGTAACCGGTCTGCTTTTAATAAAAGTGGTATCTTGGTGTGTATTTAGCAATGATGTCCTTTGAAGTGTTTTTTACTTTATTGTAATAAAGCATATTCAGGACTTTTACTTTGAGAAAATTAGAGTGTTTCTAGCAGGCCGACGCTTTGAATACAGCAGCATGGAATAATAAGATAG…	665
DQ519358	Alveolata	Apicomplexa	Coccidians	Coccidia	Adeleorina	Hepatozoidae	Canis_(Hepatozoidae)	Hepatozoon_canis	Isolate	Blood	Blood	-	Chordata	Mammalia	Carnivora	Canidae	Canis lupus familiaris (Dog)	CGCGCAAATTACCCAATTCTAACAGTTTGAGAGAGGTAGTAACAAGAAATAACAATACAAGGCAATTAAAATGCTTTGTAATTGGAATGATAGAAATTTAAACCCTTTTTAAAGTATCAATTGGAGGGCAAGTCTGGTGCCAGCAGCCGCGGTAATTCCAGCTCCAATAGCGTATATTAAAATTGTTGCAGTTAAAAAGCTCGTAGTTGAAGTTCTGCTAAAAGTAACCGGTCTGCTTTTAATAAAAGTGGTATCTTGGTGTGTATTTAGCAATGATGTCCTTTGAAGTGTTTTTTACTTTATTGTAATAAAGCATATTCAGGACTTTTACTTTGAGAAAATTAGAGTGTTTCTAGCAGGCCGACGCTTTGAATACTGCAGCATGGAATAATAAGATAG…	665
FJ497009	Alveolata	Apicomplexa	Coccidians	Coccidia	Adeleorina	Hepatozoidae	Canis_(Hepatozoidae)	Hepatozoon_canis	Isolate	Blood	Blood	Croatia	Chordata	Mammalia	Carnivora	Canidae	Canis lupus familiaris (Dog)	CAAAATCTCAACTTTATTAGAAGAGACGCATTTATTAGATAAAAAGCCAATGCATGCTTTTACAGTATGAAAATTGGTGATTTATAATAACTTAGCAAATCGCAAAGTGAAAACAGGCGATAAATCATTCAAGTTTCTGACCTATCAGCTTTCGACGGTATGGTATTGGCTTACCGTGGCAGTGACGGTTAACGGGGGATTAGGGTTCGATTCCGGAGAGGGAGCCTGAGAAACGGCTACCACATCTAAGGAAGGCAGCAGGCGCGCAAATTACCCAATTCTAACAGTTTGAGAGAGGTAGTAACAAGAAATAACAATACAAGGCAGTTAAAATGCTTTGTAATTGGAATGATAGAAATTTAAACCCTTTTTAAAGTATCAATTGGAGGGCAAGTCTGG…	647
FJ497010	Alveolata	Apicomplexa	Coccidians	Coccidia	Adeleorina	Hepatozoidae	Canis_(Hepatozoidae)	Hepatozoon_canis	Isolate	Blood	Blood	Croatia	Chordata	Mammalia	Carnivora	Canidae	Canis lupus familiaris (Dog)	TGCATGCTTTTACAGTATGAAAATTGGTGATTTATAATAACTTAGCAAATCGCATAGTGAAAACAGGCGATAAATCATTCAAGTTTCTGACCTATCAGCTTTCGACGGTATGGTATTGGCTTACCGTGGCAGTGACGGTTAACGGGGGATTAGGGTTCGATTCCGGAGAGGGAGCCTGAGAAACGGCTACCACATCTAAGGAAGGCAGCAGGCGCGCAAATTACCCAATTCTAACAGTTTGAGAGAGGTAGTAACAAGAAATAACAATACAAGGCAGTTAAAATGCTTTGTAATTGGAATGATAGAAATTTAAACCCTTTTTAAAGTATCAATTGGAGGGCAAGTCTGGTGCCAGCAGCCGCGGTAATTCCAGCTCCAATAGCGTATATTAAAATTGTT…	595
FJ497011	Alveolata	Apicomplexa	Coccidians	Coccidia	Adeleorina	Hepatozoidae	Canis_(Hepatozoidae)	Hepatozoon_canis	Isolate	Blood	Blood	Croatia	Chordata	Mammalia	Carnivora	Canidae	Canis lupus familiaris (Dog)	GAAGCAAAATCTCAACTTTATTAGAAGAGACGCATTTATTAGATAAAAAGCCAATGCATGCTTTTACAGTATGAAAATTGGTGATTTATAATAACTTAGCAAATCGCAWAGTGAAAACAGGCGATAAATCATTCAAGTTTCTGACCTATCAGCTTTCGACGGTATGGTATTGGCTTACCGTGGCAGTGACGGTTAACGGGGGATTAGGGTTCGATTCCGGAGAGGGAGCCTGAGAAACGGCTACCACATCTAAGGAAGGCAGCAGGCGCGCAAATTACCCAATTCTAACAGTTTGAGAGAGGTAGTAACAAGAAATAACAATACAAGGCAGTTAAAATGCTTTGTAATTGGAATGATAGAAATTTAAACCCTTTTTAAAGTATCAATTGGAGGGCAAGT…	651
FJ497012	Alveolata	Apicomplexa	Coccidians	Coccidia	Adeleorina	Hepatozoidae	Canis_(Hepatozoidae)	Hepatozoon_canis	Isolate	Blood	Blood	Croatia	Chordata	Mammalia	Carnivora	Canidae	Canis lupus familiaris (Dog)	TACATGAGCAAAATCTCAACTTTATTAGAAGAGACGCATTTATTAGATAAAAGCCAATGCATGCTTTTACAGTATGAAAATTGGTGATTTATAATAACTTAGCAAATCGCAAAGTGAAAACAGGCGATAAATCATTCAAGTTTCTGACCTATCAGCTTTCGACGGTATGGTATTGGCTTACCGTGGCAGTGACGGTTAACGGGGGATTAGGGTTCGATTCCGGAGAGGGAGCCTGAGAAACGGCTACCACATCTAAGGAAGGCAGCAGGCGCGCAAATTACCCAATTCTAACAGTTTGAGAGAGGTAGTAACAAGAAATAACAATACAAGGCAGTTAAAATGCTTTGTAATTGGAATGATAGAAATTTAAACCCTTTTTAAAGTATCAATTGGAGGGCA…	663
FJ497014	Alveolata	Apicomplexa	Coccidians	Coccidia	Adeleorina	Hepatozoidae	Canis_(Hepatozoidae)	Hepatozoon_canis	Isolate	Blood	Blood	Croatia	Chordata	Mammalia	Carnivora	Canidae	Canis lupus familiaris (Dog)	TATGAAAATTGGTGATTTATAATAACTTATCCAATCGCAAAGTGAAAACAGGCGGATAAATCATTCAAGATTTCTGACCTAGTCAGCCTTTCGACGGTATGGTATTGGCTTACCGTGGCAGTGACGGTTAACGGGGGATTAGGGTTCGATTCCGGAGAGGGAGCCTGAGAAACGGCTACCACATCTAAGGAAGGCAGCAGGCGCGCAAATTACCCAATTCTAACAGTTTGAGAGAGGTAGTAACAAGAAATAACAATACAAGGCAGTTAAAATGCTTTGTAATTGGAATGATAGAAATTTAAACCCTTTTTAAAGTATCAATTGGAGGGCAAGTCTGGTGCCAGCAGCCGCGGTAATTCCAGCTCCAATAGCGTATATTAAAATTGTTGCAGTTAAAAA…	586
FJ497015	Alveolata	Apicomplexa	Coccidians	Coccidia	Adeleorina	Hepatozoidae	Canis_(Hepatozoidae)	Hepatozoon_canis	Isolate	Blood	Blood	Croatia	Chordata	Mammalia	Carnivora	Canidae	Canis lupus familiaris (Dog)	TAAAAAGCCAGCTTCATGCTTTTACAGTATGAAAATTGGTGATTTATAATAACTTATCCAATCGCAAAGTGAAAACAGGCGGATAAATCATTCAAGATTTCTGACCTAGTCAGCCTTTCGACGGTATGGTATTGGCTTACCGTGGCAGTGACGGTTAACGGGGGATTAGGGTTCGATTCCGGAGAGGGAGCCTGAGAAACGGCTACCACATCTAAGGAAGGCAGCAGGCGCGCAAATTACCCAATTCTAACAGTTTGAGAGAGGTAGTAACAAGAAATAACAATACAAGGCAGTTAAAATGCTTTGTAATTGGAATGATAGAAATTTAAACCCTTTTTAAAGTATCAATTGGAGGGCAAGTCTGGTGCCAGCAGCCGCGGTAATTCCAGCTCCAATAGC…	618
FJ497018	Alveolata	Apicomplexa	Coccidians	Coccidia	Adeleorina	Hepatozoidae	Canis_(Hepatozoidae)	Hepatozoon_canis	Isolate	Blood	Blood	Croatia	Chordata	Mammalia	Carnivora	Canidae	Canis lupus familiaris (Dog)	CAAAATCTCAACTTTATTAGAAGAGACGCATTTATTAGATAAAAAGCCAATGCATGCTTTTACAGTATGAAAATTGGTGATTTATAATAACTTAGCAAATCGCAAAGTGAAAACAGGCGATAAATCATTCAAGTTTCTGACCTATCAGCTTTCGACGGTATGGTATTGGCTTACCGTGGCAGTGACGGTTAACGGGGGATTAGGGTTCGATTCCGGAGAGGGAGCCTGAGAAACGGCTACCACATCTAAGGAAGGCAGCAGGCGCGCAAATTACCCAATTCTAACAGTTTGAGAGAGGTAGTAACAAGAAATAACAATACAAGGCAGTTAAAATGCTTTGTAATTGGAATGATAGAAATTTAAACCCTTTTTAAAGTATCAATTGGAGGGCAAGTCTGG…	647
FJ743476	Alveolata	Apicomplexa	Coccidians	Coccidia	Adeleorina	Hepatozoidae	Canis_(Hepatozoidae)	Hepatozoon_canis	Isolate	Blood	Blood	-	Chordata	Mammalia	Carnivora	Canidae	Canis lupus familiaris (Dog)	TTTATTAGAAGAGACGCATTTATTAGATAAAAAGCCAGTTCATGCTTTTACAGTATGAAAATTGGTGATTTATAATAACTTAGCAAATCGCAAAGTGAAAACAGGCGATAAATCATTCAAGTTTCTGACCTATCAGCTTTCGACGGTATGGTATTGGCTTACCGTGGCAGTGACGGTTAACGGGGGATTAGGGTTCGATTCCGGAGAGGGAGCCTGAGAAACGGCTACCACATCTAAGGAAGGCAGCAGGCGCGCAAATTACCCAATTCTAACAGTTTGAGAGAGGTAGTAACAAGAAATAACAATACAAGGCAGTTAAAATGCTTTGTAATTGGAATGATAGAAATTTAAACCCTTTTTAAAGTATCAATTGGAGGGCAAGTCTGGTGCCAGCAGCCG…	624
GQ176285	Alveolata	Apicomplexa	Coccidians	Coccidia	Adeleorina	Hepatozoidae	Canis_(Hepatozoidae)	Hepatozoon_canis	Isolate	Blood	Blood	Brazil: Rio de Janeiro	Chordata	Mammalia	Carnivora	Canidae	Canis lupus familiaris (Dog)	TTTATTAGAAGAGACGCATTTATTAGATAAAAAGCCAGTTCATGCTTTTACAGTATGAAAATTGGTGATTTATAATAACTTAGCAAATCGCAAAGTGAAAACAGGCGATAAATCATTCAAGTTTCTGACCTATCAGCTTTCGACGGTATGGTATTGGCTTACCGTGGCAGTGACGGTTAACGGGGGATTAGGGTTCGATTCCGGAGAGGGAGCCTGAGAAACGGCTACCACATCTAAGGAAGGCAGCAGGCGCGCAAATTACCCAATTCTAACAGTTTGAGAGAGGTAGTAACAAGAAATAACAATACAAGGCAGTTAAAATGCTTTGTAATTGGAATGATAGAAATTTAAACCCTTTTTAAAGTATCAATTGGAGGGCAAGTCTGGTGCCAGCAGCCG…	591
JF827276	Alveolata	Apicomplexa	Coccidians	Coccidia	Adeleorina	Hepatozoidae	Canis_(Hepatozoidae)	Hepatozoon_canis	Isolate	Blood	Blood	Italy	Chordata	Mammalia	Carnivora	Canidae	Canis lupus familiaris (Dog)	TTTATTAGAAGAGACGCATTTATTAGATAAAAAGCCAATGCATGCTTTTACAGTATGGAAATTGGTGATTTATAATAACTTGGCAAATCGCAAAGTGAAAACAGGCGATAAATCATTCAAGTTTCTGACCTATCAGCTTTCGACGGTATGGTATTGGCTTACCGTGGCAGTGACGGTTAACGGGGGATTAGGGTTCGATTCCGGAGAGGGAGCCTGAGAAACGGCTACCACATCTAAGGAAGGCAGCAGGCGCGCAAATTACCCAATTCTAACAGTTTGAGAGAGGTAGTAACAAGAAATAACAATACAAGGCAATTAAAATGCTTTGTAATTGGAATGATAGAAATTTAAACCCTTTTTAAAGTATCAATTGGAGGGCAAGTCTGGTGCCAGCAGCCG…	625
JF827277	Alveolata	Apicomplexa	Coccidians	Coccidia	Adeleorina	Hepatozoidae	Canis_(Hepatozoidae)	Hepatozoon_canis	Isolate	Blood	Blood	Italy	Chordata	Mammalia	Carnivora	Canidae	Canis lupus familiaris (Dog)	TTTATTAGAAGAGACGCATTTATTAGATAAAAAGCCAATGCATGCTTTTACAGTATGGAAATTGGTGATTTATAATAACTTGGCAAATCGCAAAGTGAAAACAGGCGATAAATCATTCAAGTTTCTGACCTATCAGCTTTCGACGGTATGGTATTGGCTTACCGTGGCAGTGACGGTTAACGGGGGATTAGGGTTCGATTCCGGAGAGGGAGCCTGAGAAACGGCTACCACATCTAAGGAAGGCAGCAGGCGCGCAAATTACCCAATTCTAACAGTTTGAGAGAGGTAGTAACAAGAAATAACAATACAAGGCAATTAAAATGCTTTGTAATTGGAATGATAGAAATTTAAACCCTTTTTAAAGTATCAATTGGAGGGCAAGTCTGGTGCCAGCAGCCG…	625
JF827606	Alveolata	Apicomplexa	Coccidians	Coccidia	Adeleorina	Hepatozoidae	Canis_(Hepatozoidae)	Hepatozoon_canis	Isolate	Blood	Blood	Jordan	Chordata	Mammalia	Carnivora	Canidae	Canis lupus familiaris (Dog)	TTTATTAGATAGAAGCCAGTTCATGCTTTTATAGTATGAAAATTGGTGATTTATAATAACTTAGCAAATCGCAAAGTGAAAACAGGCGATAAATCATTCAAGTTTCTGACCTATCAGCTTTCGACGGTATGGTATTGGCTTACCGTGGCAGTGACGGTTAACGGGGGATTAGGGTTCGATTCCGGAGAGGGAGCCTGAGAAACGGCTACCACATCTAAGGAAGGCAGCAGGCGCGCAAATTACCCAATTCTAACAGTTTGAGAGAGGTAGTAACAAGAAATAACAATACAAGGCAGTTAAAATGCTTTGTAATTGGAATGATAGAAATTTAAACCCTTTTTAAAGTATCAATTGGAGGGCAAGTCTGGTGCCAGCAGCCGCGGTAATTCCAGCTCCAAT…	579
JN584477	Alveolata	Apicomplexa	Coccidians	Coccidia	Adeleorina	Hepatozoidae	Canis_(Hepatozoidae)	Hepatozoon_canis	Isolate	Blood	Blood	India	Chordata	Mammalia	Carnivora	Canidae	Canis lupus familiaris (Dog)	CCTGAGAAACGGCTACCACATCTAAGGAAGGCAGCAGGCGCGCAAATTACCCAATTCTAACAGTTTGAGAGAGGTAGTAACAAGAAATAACAATACAAGGCAATTAAAATGCTTTGTAATTGGAATGATAGAAATTTAAACCCTTTTTAAAGTATCAATTGGAGGGCAAGTCTGGTGCCAGCAGCCGCGGTAATTCCAGCTCCAATAGCGTATATTAAAATTGTTGCAGTTAAAAAGCTCGTAGTTGAAGTTCTGCTAAAAGTAACCGGTCTGCTTTTAATAAAAGTGGTATCTTGGTGTGTATTTAGCAATGATGTCCTTTGAAGTGTTTTTTACTTTATTGTAATAAAGCATATTCAGGACTTTTACTTTGAGAAAATTAGAGTGTTTCTAGCAGGC…	747
JN584478	Alveolata	Apicomplexa	Coccidians	Coccidia	Adeleorina	Hepatozoidae	Canis_(Hepatozoidae)	Hepatozoon_canis	Isolate	Blood	Blood	India	Chordata	Mammalia	Carnivora	Canidae	Canis lupus familiaris (Dog)	CCTGAGAAACGGCTACCACATCTAAGGAAGGCAGCAGGCGCGCAAATTACCCAATTCTAACAGTTTGAGAGAGGTAGTAACAAGAAATAACAATACAAGGCAATTAAAATGCTTTGTAATTGGAATGATAGAAATTTAAACCCTTTTTAAAGTATCAATTGGAGGGCAAGTCTGGTGCCAGCAGCCGCGGTAATTCCAGCTCCAATAGCGTATATTAAAATTGTTGCAGTTAAAAAGCTCGTAGTTGAAGTTCTGCTAAAAGTAACCGGTCTGCTTTTAATAAAAGTGGTATCTTGGTGTGTATTTAGCAATGATGTCCTTTGAAGTGTTTTTTACTTTATTGTAATAAAGCATATTCAGGACTTTTACTTTGAGAAAATTAGAGTGTTTCTAGCAGGC…	747
JN835188	Alveolata	Apicomplexa	Coccidians	Coccidia	Adeleorina	Hepatozoidae	Canis_(Hepatozoidae)	Hepatozoon_canis	Isolate	Blood	Blood	Brazil: Uberlandia	Chordata	Mammalia	Carnivora	Canidae	Canis lupus familiaris (Dog)	TTTATAATAACTTAGCAAATCGCAAAGTGAAAACAGGCGATAAATCATTCAAGTTTCTGACCTATCAGCTTTCGACGGTATGGTATTGGCTTACCGTGGCAGTGACGGTTAACGGGGGATTAGGGTTCGATTCCGGAGAGGGAGCCTGAGAAACGGCTACCACATCTAAGGAAGGCAGCAGGCGCGCAAATTACCCAATTCTAACAGTTTGAGAGAGGTAGTAACAAGAAATAACAATACAAGGCAGTTAAAATGCTTTGTAATTGGAATGATAGAAATTTAAACCCTTTTTAAAGTATCAATTGGANGGCAAGTCTGGTGCCAGCAGCCGCGGTNATTCCAGCTCCAATANCGTATATTAAAATTGTTGCANTTAAAAAGCTCGTAGTTGAAGTTCTG…	525
JQ976620	Alveolata	Apicomplexa	Coccidians	Coccidia	Adeleorina	Hepatozoidae	Canis_(Hepatozoidae)	Hepatozoon_canis	Isolate	Blood	Blood	Nigeria	Chordata	Mammalia	Carnivora	Canidae	Canis lupus familiaris (Dog)	AGAAGGAAGCATTTATTAGATAAAAAGCCAATGCATGCTTTTACAGTATGAAAATTGGTGATTTATAATAACTTAGCAAATCGTAAAGTGAAAACAGACGATAAATCATTCAAGTTTCTGACCTATCAGCTTTCGACGGTATGGTATTGGCTTACCGTGGCAGTGACGGTTAACGGGGGATTAGGGTTCGATTCCGGAGAGGGAGCCTGAGAAACGGCTACCACATCTAAGGAAGGCAGCAGGCGCGCAAATTACCCAATTCTAACAGTTTGAGAGAGGTAGTAACAAGAAATAACAATACAAGGCAGTTAAAATGCTTTGTAATTGGAATGATAGAAATTTAAACCCTTTTTAAAGTATCAATTGGAGGGCAAGTCTGGTGCCAGCAGCCGCGGTAAT…	640
JQ976621	Alveolata	Apicomplexa	Coccidians	Coccidia	Adeleorina	Hepatozoidae	Canis_(Hepatozoidae)	Hepatozoon_canis	Isolate	Blood	Blood	Nigeria	Chordata	Mammalia	Carnivora	Canidae	Canis lupus familiaris (Dog)	AGAGGAACGCATTTATTAGATAAAAAGCCAATGCATGCTTTTACAGTATGGAAATTGGTGATTTATAATAACTTAGCAAATCGCAAAGTGAAAACAGGCGATAAATCATTCAAGTTTCTGACCTATCAGCTTTCGACGGTATGGTATTGGCTTACCGTGGCAGTGACGGTTAACGGGGGATTAGGGTTCGATTCCGGAGAGGGAGCCTGAGAAACGGCTACCACATCTAAGGAAGGCAGCAGGCGCGCAAATTACCCAATTCTAACAGTTTGAGAGAGGTAGTAACAAGAAATAACAATACAAGGCAATTAAAATGCTTTGTAATTGGAATGATAGAAATTTAAACCCTTTTTAAAGTATCAATTGGAGGGCAAGTCTGGTGCCAGCAGCCGCGGTAAT…	641
JQ976622	Alveolata	Apicomplexa	Coccidians	Coccidia	Adeleorina	Hepatozoidae	Canis_(Hepatozoidae)	Hepatozoon_canis	Isolate	Blood	Blood	Nigeria	Chordata	Mammalia	Carnivora	Canidae	Canis lupus familiaris (Dog)	GAGGAACGCATTTATTAGATAAAAAGCCAATGCATGCTTTTACAGTATGGAAATTGGTGATTTATAATAACTTGGCAAATCGCAAAGTGAAAACAGGCGATAAATCATTCAAGTTTCTGACCTATCAGCTTTCGACGGTATGGTATTGGCTTACCGTGGCAGTGACGGTTAACGGGGGATTAGGGTTCGATTCCGGAGAGGGAGCCTGAGAAACGGCTACCACATCTAAGGAAGGCAGCAGGCGCGCAAATTACCCAATTCTAACAGTTTGAGAGAGGTAGTAACAAGAAATAACAATACAAGGCAATTAAAATGCTTTGTAATTGGAATGATAGAAATTTAAACCCTTTTTAAAGTATCAATTGGAGGGCAAGTCTGGTGCCAGCAGCCGCGGTAATT…	640
JQ976623	Alveolata	Apicomplexa	Coccidians	Coccidia	Adeleorina	Hepatozoidae	Canis_(Hepatozoidae)	Hepatozoon_canis	Isolate	Blood	Blood	Nigeria	Chordata	Mammalia	Carnivora	Canidae	Canis lupus familiaris (Dog)	GAGGAACGCATTTATTAGATAAAAAGCCAATGCATGCTTTTACAGTATGGAAATTGGTGATTTATAATAACTTAGCAAATCGCAAAGTGAAAACAGGCGATAAATCATTCAAGTTTCTGACCTATCAGCTTTCGACGGTATGGTATTGGCTTACCGTGGCAGTGACGGTTAACGGGGGATTAGGGTTCGATTCCGGAGAGGGAGCCTGAGAAACGGCTACCACATCTAAGGAAGGCAGCAGGCGCGCAAATTACCCAATTCTAACAGTTTGAGAGAGGTAGTAACAAGAAATAACAATACAAGGCAATTAAAATGCTTTGTAATTGGAATGATAGAAATTTAAACCCTTTTTAAAGTATCAATTGGAGGGCAAGTCTGGTGCCAGCAGCCGCGGTAATT…	639
JQ976624	Alveolata	Apicomplexa	Coccidians	Coccidia	Adeleorina	Hepatozoidae	Canis_(Hepatozoidae)	Hepatozoon_canis	Isolate	Blood	Blood	Nigeria	Chordata	Mammalia	Carnivora	Canidae	Canis lupus familiaris (Dog)	TTTGTTAGATAAAAAGCCAATGCATGCTTTTACAGTATGGAAATTGGTGATTTATAATAACTTAGCAAATCGCAAAGTGAAAACAGGCGATAAATCATTCAAGTTTCTGACCTATCAGCTTTCGACGGTATGGTATTGGCTTACCGTGGCAGTGACGGTTAACGGGGGATTAGGGTTCGATTCCGGAGAGGGAGCCTGAGAAACGGCTACCACATCTAAGGAAGGCAGCAGGCGCGCAAATTACCCAATTCTAACAGTTTGAGAGAGGTAGTAACAAGAAATAACAATACAAGGCAATTAAAATGCTTTGTAATTGGAATGATAGAAATTTAAACCCTTTTTAAAGTATCAATTGGAGGGCAAGTCTGGTGCCAGCAGCCGCGGTAATTCCAGCTCCAA…	630
JQ976625	Alveolata	Apicomplexa	Coccidians	Coccidia	Adeleorina	Hepatozoidae	Canis_(Hepatozoidae)	Hepatozoon_canis	Isolate	Blood	Blood	Nigeria	Chordata	Mammalia	Carnivora	Canidae	Canis lupus familiaris (Dog)	TTTTTAGATAAAAAGCCATGCATGCTTTTACAGTATGAAAATTGGTGATTTATAATAACTTAGCAAATCGTAAAGTGAAAACAGACGATAAATCATTCAAGTTTCTGACCTATCAGCTTTCGACGGTATGGTATTGGCTTACCGTGGCAGTGACGGTTAACGGGGGATTAGGGTTCGATTCCGGAGAGGGAGCCTGAGAAACGGCTACCACATCTAAGGAAGGCAGCAGGCGCGCAAATTACCCAATTCTAACAGTTTGAGAGAGGTAGTAACAAGAAATAACAATACAAGGCAGTTAAAATGCTTTGTAATTGGAATGATAGAAATTTAAACCCTTTTTAAAGTATCAATTGGAGGGCAAGTCTGGTGCCAGCAGCCGCGGTAATTCCAGCTCCAATA…	626
JQ976626	Alveolata	Apicomplexa	Coccidians	Coccidia	Adeleorina	Hepatozoidae	Canis_(Hepatozoidae)	Hepatozoon_canis	Isolate	Blood	Blood	Nigeria	Chordata	Mammalia	Carnivora	Canidae	Canis lupus familiaris (Dog)	GAGGAAGCATTTATTAGATAAAAAGCCAATGCATGCTTTTACAGTATGAAAATTGGTGATTTATAATAACTTAGCAAATCGTAAAGTGAAAACAGACGATAAATCATTCAAGTTTCTGACCTATCAGCTTTCGACGGTATGGTATTGGCTTACCGTGGCAGTGACGGTTAACGGGGGATTAGGGTTCGATTCCGGAGAGGGAGCCTGAGAAACGGCTACCACATCTAAGGAAGGCAGCAGGCGCGCAAATTACCCAATTCTAACAGTTTGAGAGAGGTAGTAACAAGAAATAACAATACAAGGCAGTTAAAATGCTTTGTAATTGGAATGATAGAAATTTAAACCCTTTTTAAAGTATCAATTGGAGGGCAAGTCTGGTGCCAGCAGCCGCGGTAATTC…	637
JQ976627	Alveolata	Apicomplexa	Coccidians	Coccidia	Adeleorina	Hepatozoidae	Canis_(Hepatozoidae)	Hepatozoon_canis	Isolate	Blood	Blood	Nigeria	Chordata	Mammalia	Carnivora	Canidae	Canis lupus familiaris (Dog)	AGGAAGCATTTTTAGATAAAAAGCCAATGCATGCTTTTACAGTATGAAAATTGGTGATTTATAATAACTTAGCAAATCGTAAAGTGAAAACAGACGATAAATCATTCAAGTTTCTGACCTATCAGCTTTCGACGGTATGGTATTGGCTTACCGTGGCAGTGACGGTTAACGGGGGATTAGGGTTCGATTCCGGAGAGGGAGCCTGAGAAACGGCTACCACATCTAAGGAAGGCAGCAGGCGCGCAAATTACCCAATTCTAACAGTTTGAGAGAGGTAGTAACAAGAAATAACAATACAAGGCAGTTAAAATGCTTTGTAATTGGAATGATAGAAATTTAAACCCTTTTTAAAGTATCAATTGGAGGGCAAGTCTGGTGCCAGCAGCCGCGGTAATTCCA…	635
JQ976628	Alveolata	Apicomplexa	Coccidians	Coccidia	Adeleorina	Hepatozoidae	Canis_(Hepatozoidae)	Hepatozoon_canis	Isolate	Blood	Blood	Nigeria	Chordata	Mammalia	Carnivora	Canidae	Canis lupus familiaris (Dog)	AGGAAGCATTTATTAGATAAAAAGCCAATGCATGCTTTTACAGTATGAAAATTGGTGATTTATAATAACTTAGCAAATCGTAAAGTGAAAACAGACGATAAATCATTCAAGTTTCTGACCTATCAGCTTTCGACGGTATGGTATTGGCTTACCGTGGCAGTGACGGTTAACGGGGGATTAGGGTTCGATTCCGGAGAGGGAGCCTGAGAAACGGCTACCACATCTAAGGAAGGCAGCAGGCGCGCAAATTACCCAATTCTAACAGTTTGAGAGAGGTAGTAACAAGAAATAACAATACAAGGCAGTTAAAATGCTTTGTAATTGGAATGATAGAAATTTAAACCCTTTTTAAAGTATCAATTGGAGGGCAAGTCTGGTGCCAGCAGCCGCGGTAATTCC…	637
JQ976629	Alveolata	Apicomplexa	Coccidians	Coccidia	Adeleorina	Hepatozoidae	Canis_(Hepatozoidae)	Hepatozoon_canis	Isolate	Blood	Blood	Nigeria	Chordata	Mammalia	Carnivora	Canidae	Canis lupus familiaris (Dog)	GAGGAAGCATTTATTAGATAAAAAGCCAATGCATGCTTTTACAGTATGAAAATTGGTGATTTATAATAACTTAGCAAATCGTAAAGTGAAAACAGACGATAAATCATTCAAGTTTCTGACCTATCAGCTTTCGACGGTATGGTATTGGCTTACCGTGGCAGTGACGGTTAACGGGGGATTAGGGTTCGATTCCGGAGAGGGAGCCTGAGAAACGGCTACCACATCTAAGGAAGGCAGCAGGCGCGCAAATTACCCAATTCTAACAGTTTGAGAGAGGTAGTAACAAGAAATAACAATACAAGGCAGTTAAAATGCTTTGTAATTGGAATGATAGAAATTTAAACCCTTTTTAAAGTATCAATTGGAGGGCAAGTCTGGTGCCAGCAGCCGCGGTAATTC…	638
JX112783	Alveolata	Apicomplexa	Coccidians	Coccidia	Adeleorina	Hepatozoidae	Canis_(Hepatozoidae)	Hepatozoon_canis	Isolate	Blood	Blood	Saint Kitts and Nevis	Chordata	Mammalia	Carnivora	Canidae	Canis lupus familiaris (Dog)	TTTATTAGAAGAGACGCATTTATTAGATAAAAAGCCAATGCATGCTTTTACAGTATGGAAATTGGTGATTTATAATAACTTGGCAAATCGCAAAGTGAAAACAGGCGATAAATCATTCAAGTTTCTGACCTATCAGCTTTCGACGGTATGGTATTGGCTTACCGTGGCAGTGACGGTTAACGGGGGATTAGGGTTCGATTCCGGAGAGGGAGCCTGAGAAACGGCTACCACATCTAAGGAAGGCAGCAGGCGCGCAAATTACCCAATTCTAACAGTTTGAGAGAGGTAGTAACAAGAAATAACAATACAAGGCAATTAAAATGTTTTGTAATTGGAATGATAGAAATTTAAACCCTTTTTAAAGTATCAATTGGAGGGCAAGTCTGGTGCCAGCAGCCG…	939
KC509526	Alveolata	Apicomplexa	Coccidians	Coccidia	Adeleorina	Hepatozoidae	Canis_(Hepatozoidae)	Hepatozoon_canis	Isolate	Blood	Blood	Hungary	Chordata	Mammalia	Carnivora	Canidae	Canis lupus familiaris (Dog)	GCCAGTTCATGCTTTTACAGTATGAAAATTGGTGATTTATAATAACTTAGCAAATCGCAAAGTGAAAACAGGCGATAAATCATTCAAGTTTCTGACCTATCAGCTTTCGACGGTATGGTATTGGCTTACCGTGGCAGTGACGGTTAACGGGGGATTAGGGTTCGATTCCGGAGAGGGAGCCTGAGAAACGGCTACCACATCTAAGGAAGGCAGCAGGCGCGCAAATTACCCAATTCTAACAGTTTGAGAGAGGTAGTAACAAGAAATAACAATACAAGGCAGTTAAAATGCTTTGTAATTGGAATGATAGAAATTTAAACCCTTTTTAAAGTATCAATTGGAGGGCAAGTCTGGTGCCAGCAGCCGCGGTAATTCCAGCTCCAATAGCGTATATTAAAA…	597
KC509527	Alveolata	Apicomplexa	Coccidians	Coccidia	Adeleorina	Hepatozoidae	Canis_(Hepatozoidae)	Hepatozoon_canis	Isolate	Blood	Blood	Hungary	Chordata	Mammalia	Carnivora	Canidae	Canis lupus familiaris (Dog)	GCCAGTTCATGCTTTTACAGTATGAAAATTGGTGATTTATAATAACTTAGCAAATCGCAAAGTGAAAACAGGCGATAAATCATTCAAGTTTCTGACCTATCAGCTTTCGACGGTATGGTATTGGCTTACCGTGGCAGTGACGGTTAACGGGGGATTAGGGTTCGATTCCGGAGAGGGAGCCTGAGAAACGGCTACCACATCTAAGGAAGGCAGCAGGCGCGCAAATTACCCAATTCTAACAGTTTGAGAGAGGTAGTAACAAGAAATAACAATACAAGGCAGTTAAAATGCTTTGTAATTGGAATGATAGAAATTTAAACCCTTTTTAAAGTATCAATTGGAGGGCAAGTCTGGTGCCAGCAGCCGCGGTAATTCCAGCTCCAATAGCGTATATTAAAA…	597
AF418558	Alveolata	Apicomplexa	Coccidians	Coccidia	Adeleorina	Hepatozoidae	Canis_(Hepatozoidae)	Hepatozoon_sp	Isolate	Blood	Blood	Japan: Fukuoka	Chordata	Mammalia	Carnivora	Canidae	Canis lupus familiaris (Dog)	TTTATTAGAAGAGACGCATTTATTAGATAAAAAGCCAGTTCATGCTTTTACAGTATGAAAATTGGTGATTTATAATAACTTAGCAAATCGCAAAGTGAAAACAGGCGATAAATCATTCAAGTTTCTGACCTATCAGCTTTCGACGGTATGGTATTGGCTTACCGTGGCAGTGACGGTTAACGGGGGATTAGGGTTCGATTCCGGAGAGGGAGCCTGAGAAACGGCTACCACATCTAAGGAAGGCAGCAGGCGCGCAAATTACCCAATTCTAACAGTTTGAGAGAGGTAGTAACAAGAAATAACAATACAAGGCAGTTAAAATGCTTTGTAATTGGAATGATAGAAATTTAAACCCTTTTTAAAGTATCAATTGGAGGGCAAGTCTGGTGCCAGCAGCCG…	625
AY864677	Alveolata	Apicomplexa	Coccidians	Coccidia	Adeleorina	Hepatozoidae	Canis_(Hepatozoidae)	Hepatozoon_sp	Isolate	Blood	Blood	Brazil	Chordata	Mammalia	Carnivora	Canidae	Canis lupus familiaris (Dog)	CGACGGTATGGTATTGGCTTACCGTCGCAGTGACGGTTAACGGGGGATTAGGGTTCGATTCCGGAGAGGGAGCCTGAGAAACGGCTACCACATCTAAGGAAGGCAGCAGGCGCGCAAATTACCCAATTCTAACAGTTTGAGAGAGGTAGTAACAAGAAATAACAATACAAGGCAGTTAAAATGCTTTGTAATTGGAATGATAGAAATTTAAACCCTTTTTAAAGTATCAATTGGAGGGCAAGTCTGGTGCCAGCAGCCGCGGTAATTCCAGCTCCAATAGCGTATATTAAAATTGTTGCAGTTAAAAAGCTCGTAGTTGAAGTTCTGCTGAAAGTAACCGGTCTGCTTTTAATAAAAGTGGTATCTTGGTATGTATTTAGCAATGATGTCCTTTGAAGT…	699
AY864678	Alveolata	Apicomplexa	Coccidians	Coccidia	Adeleorina	Hepatozoidae	Canis_(Hepatozoidae)	Hepatozoon_sp	Isolate	Blood	Blood	Brazil	Chordata	Mammalia	Carnivora	Canidae	Canis lupus familiaris (Dog)	CGACGGTATGGTATTGGCTTACCGTGGCAGTGACGGTTAACGGGGGATTAGGGTTCGATTCCGGAGAGGGAGCCTGAGAAACGGCTACCACATCTAAGGAAGGCAGCAGGCGCGCAAATTACCCAATTCTAACAGTTTGAGAGAGGTAGTAACAAGAAATAACAATACAAGGCAGTTAAAATGCTTTGTAATTGGAATGATAGAAATTTAAACCCTTTTTAAAGTATCAATTGGAGGGCAAGTCTGGTGCCAGCAGCCGCGGTAATTCCAGCTCCAATAGCGTATATTAAAATTGTTGCAGTTAAAAAGCTCGTAGTTGAAGTTCTGCTGAAAGTAACCGGTCTGCTTTTAATAAAAGTGGTATCTTGGTATGTATTTAGCAATGATGTCCTTTGAAGT…	699
AY864679	Alveolata	Apicomplexa	Coccidians	Coccidia	Adeleorina	Hepatozoidae	Canis_(Hepatozoidae)	Hepatozoon_sp	Isolate	Blood	Blood	Brazil	Chordata	Mammalia	Carnivora	Canidae	Canis lupus familiaris (Dog)	CGACGGTATGGTATTGGCTTACCGTGGCAGTGACGGTTAACGGGGGATTAGGGTTCGATTCCGGAGAGGGAGCCTGAGAAACGGCTACCACATCTAAGGAAGGCAGCAGGCGCGCAAATTACCCAATTCTAACAGTTTGAGAGAGGTAGTAACAAGAAATAACAATACAAGGCAGTTAAAATGCTTTGTAATTGGAATGATAGAAATTTAAACCCTTTTTAAAGTATCAATTGGAGGGCAAGTCTGGTGCCAGCAGCCGCGGTAATTCCAGCTCCAATAGCGTATATTAAAATTGTTGCAGTTAAAAAGCTCGTAGTTGAAGTTCTGCTGAAAGTAACCGGTCTGCTTTTAATAAAAGTGGTATCTTGGTATGTATTTAGCAATGATGTCCTTTGAAGT…	699
DQ111754	Alveolata	Apicomplexa	Coccidians	Coccidia	Adeleorina	Hepatozoidae	Canis_(Hepatozoidae)	Hepatozoon_canis	Isolate	Blood	Blood	Sudan	Chordata	Mammalia	Carnivora	Canidae	Canis lupus familiaris (Dog)	CAAAACTGCAAATGGCTCATTAAAACAGTTATGGTTTACTTGATAATATTTTTTACATGGATAACCGTGGTAATTCTACAGCTAATACATGAGCAAAACATGGATAACCGTGGTAATTCTACAGCTAATACATGAGCAAAATCTCAACTTTATTAGAAGAGAAGCATTTATTAGATAAAAAGCCAATGCATGCTTTTACAGTATGAAAATTGGTGATTTATAATAACTTAGCAAATCGTAAAGTGAAAACAGACGATAAATCATTCAAGTTTCTGACCTATCAGCTTTCGACGGTATGGTATTGGCTTACCGTGGCAGTGACGGTTAACGGGGGATTAGGGTTCGATTCCGGAGAGGGAGCCTGAGAAACGGCTACCACATCTAAGGAAGGCAGCAGGC…	1669
JX027016	Alveolata	Apicomplexa	Coccidians	Coccidia	Adeleorina	Hepatozoidae	Canis_(Hepatozoidae)	Hepatozoon_canis	Isolate	Blood	Blood (Ticks, Haemaphysalis adleri)	Nigeria	Chordata	Mammalia	Carnivora	Canidae	Canis lupus familiaris (Dog)	AGGAAGCATTTATTAGATAAAAAGCCAATGCATGCTTTTACAGTATGAAAATTGGTGATTTATAATAACTTAGCAAATCGTAAAGTGAAAACAGACGATAAATCATTCAAGTTTCTGACCTATCAGCTTTCGACGGTATGGTATTGGCTTACCGTGGCAGTGACGGTTAACGGGGGATTAGGGTTCGATTCCGGAGAGGGAGCCTGAGAAACGGCTACCACATCTAAGGAAGGCAGCAGGCGCGCAAATTACCCAATTCTAACAGTTTGAGAGAGGTAGTAACAAGAAATAACAATACAAGGCAGTTAAAATGCTTTGTAATTGGAATGATAGAAATTTAAACCCTTTTTAAAGTATCAATTGGAGGGCAAGTCTGGTGCCAGCAGCCGCGGTAATTCC…	636
JX027020	Alveolata	Apicomplexa	Coccidians	Coccidia	Adeleorina	Hepatozoidae	Canis_(Hepatozoidae)	Hepatozoon_canis	Isolate	Blood	Blood (Ticks, Haemaphysalis adleri)	Nigeria	Chordata	Mammalia	Carnivora	Canidae	Canis lupus familiaris (Dog)	AGGAAGCATTTATTAGATAAAAAGCCAATGCATGCTTTTACAGTATGAAAATTGGTGATTTATAATAACTTAGCAAATCGTAAAGTGAAAACAGACGATAAATCATTCAAGTTTCTGACCTATCAGCTTTCGACGGTATGGTATTGGCTTACCGTGGCAGTGACGGTTAACGGGGGATTAGGGTTCGATTCCGGAGAGGGAGCCTGAGAAACGGCTACCACATCTAAGGAAGGCAGCAGGCGCGCAAATTACCCAATTCTAACAGTTTGAGAGAGGTAGTAACAAGAAATAACAATACAAGGCAGTTAAAATGCTTTGTAATTGGAATGATAGAAATTTAAACCCTTTTTAAAGTATCAATTGGAGGGCAAGTCTGGTGCCAGCAGCCGCGGTAATTCC…	637
JX027010	Alveolata	Apicomplexa	Coccidians	Coccidia	Adeleorina	Hepatozoidae	Canis_(Hepatozoidae)	Hepatozoon_canis	Isolate	Blood	Blood (Ticks, Rhipicephalus sanguineus)	Nigeria	Chordata	Mammalia	Carnivora	Canidae	Canis lupus familiaris (Dog)	AGAGGAACGCATTTATTAGATAAAAAGCCAATGCATGCTTTTACAGTATGAAAATTGGTGATTTATAATAACTTAGCAAATCGCAAAGTGAAAACAGGCGATAAATCATTCAAGTTTCTGACCTATCAGCTTTCGACGGTATGGTATTGGCTTACCGTGGCAGTGACGGTTAACGGGGGATTAGGGTTCGATTCCGGAGAGGGAGCCTGAGAAACGGCTACCACATCTAAGGAAGGCAGCAGGCGCGCAAATTACCCAATTCTAACAGTTTGAGAGAGGTAGTAACAAGAAATAACAATACAAGGCAGTTAAAATGCTTTGTAATTGGAATGATAGAAATTTAAACCCTTTTTAAAGTATCAATTGGAGGGCAAGTCTGGTGCCAGCAGCCGCGGTAAT…	639
JX027012	Alveolata	Apicomplexa	Coccidians	Coccidia	Adeleorina	Hepatozoidae	Canis_(Hepatozoidae)	Hepatozoon_canis	Isolate	Blood	Blood (Ticks, Rhipicephalus sanguineus)	Nigeria	Chordata	Mammalia	Carnivora	Canidae	Canis lupus familiaris (Dog)	AGGAACGCATTTATTAGATAAAAAGCCAATGTCATGCTTTTACAGTATGAAAATTGGTGATTTATAATAACTTAGCAAATCGCAAAGTGAAAACAGGCGATAAATCATTCAAGTTTCTGACCTATCAGCTTTCGACGGTATGGTATTGGCTTACCGTGGCAGTGACGGTTAACGGGGGATTAGGGTTCGATTCCGGAGAGGGAGCCTGAGAAACGGCTACCACATCTAAGGAAGGCAGCAGGCGCGCAAATTACCCAATTCTAACAGTTTGAGAGAGGTAGTAACAAGAAATAACAATACAAGGCAGTTAAAATGCTTTGTAATTGGAATGATAGAAATTTAAACCCTTTTTAAAGTATCAATTGGAGGGCAAGTCTGGTGCCAGCAGCCGCGGTAATT…	638
JX027013	Alveolata	Apicomplexa	Coccidians	Coccidia	Adeleorina	Hepatozoidae	Canis_(Hepatozoidae)	Hepatozoon_canis	Isolate	Blood	Blood (Ticks, Rhipicephalus sanguineus)	Nigeria	Chordata	Mammalia	Carnivora	Canidae	Canis lupus familiaris (Dog)	ATAAAAAGCCAATGCATGCTTTTACAGTATGAAAATTGGTGATTTATAATAACTTAGCAAATCGTAAAGTGAAAACAGACGATAAATCATTCAAGTTTCTGACCTATCAGCTTTCGACGGTATGGTATTGGCTTACCGTGGCAGTGACGGTTAACGGGGGATTAGGGTTCGATTCCGGAGAGGGAGCCTGAGAAACGGCTACCACATCTAAGGAAGGCAGCAGGCGCGCAAATTACCCAATTCTAACAGTTTGAGAGAGGTAGTAACAAGAAATAACAATACAAGGCAGTTAAAATGCTTTGTAATTGGAATGATAGAAATTTAAACCCTTTTTAAAGTATCAATTGGAGGGCAAGTCTGGTGCCAGCAGCCGCGGTAATTCCAGCTCCAATAGCGTAT…	620
JX027015	Alveolata	Apicomplexa	Coccidians	Coccidia	Adeleorina	Hepatozoidae	Canis_(Hepatozoidae)	Hepatozoon_canis	Isolate	Blood	Blood (Ticks, Rhipicephalus sanguineus)	Nigeria	Chordata	Mammalia	Carnivora	Canidae	Canis lupus familiaris (Dog)	AGGAAGCATTTATTAGGATAAAAAGCCATGCATGCTTTTACAGTATGAAAATTGGTGATTTATAATAACTTAGCAAATCGTAAAGTGAAAACAGACGATAAATCATTCAAGTTTCTGACCTATCAGCTTTCGACGGTATGGTATTGGCTTACCGTGGCAGTGACGGTTAACGGGGGATTAGGGTTCGATTCCGGAGAGGGAGCCTGAGAAACGGCTACCACATCTAAGGAAGGCAGCAGGCGCGCAAATTACCCAATTCTAACAGTTTGAGAGAGGTAGTAACAAGAAATAACAATACAAGGCAGTTAAAATGCTTTGTAATTGGAATGATAGAAATTTAAACCCTTTTTAAAGTATCAATTGGAGGGCAAGTCTGGTGCCAGCAGCCGCGGTAATTCC…	636
JX027019	Alveolata	Apicomplexa	Coccidians	Coccidia	Adeleorina	Hepatozoidae	Canis_(Hepatozoidae)	Hepatozoon_canis	Isolate	Blood	Blood (Ticks, Rhipicephalus sanguineus)	Nigeria	Chordata	Mammalia	Carnivora	Canidae	Canis lupus familiaris (Dog)	GAGGAAGCATTTATTAGATAAAAAGCCAATGCATGCTTTTACAGTATGAAAATTGGTGATTTATAATAACTTAGCAAATCGTAAAGTGAAAACAGACGATAAATCATTCAAGTTTCTGACCTATCAGCTTTCGACGGTATGGTATTGGCTTACCGTGGCAGTGACGGTTAACGGGGGATTAGGGTTCGATTCCGGAGAGGGAGCCTGAGAAACGGCTACCACATCTAAGGAAGGCAGCAGGCGCGCAAATTACCCAATTCTAACAGTTTGAGAGAGGTAGTAACAAGAAATAACAATACAAGGCAGTTAAAATGCTTTGTAATTGGAATGATAGAAATTTAAACCCTTTTTAAAGTATCAATTGGAGGGCAAGTCTGGTGCCAGCAGCCGCGGTAATTC…	638
JX027011	Alveolata	Apicomplexa	Coccidians	Coccidia	Adeleorina	Hepatozoidae	Canis_(Hepatozoidae)	Hepatozoon_canis	Isolate	Blood	Blood (Ticks, Rhipicephalus turanicus)	Nigeria	Chordata	Mammalia	Carnivora	Canidae	Canis lupus familiaris (Dog)	AGAGGAAGCATTTATTAGATAAAAAGCCAATGCATGCTTTTACAGTATGAAAATTGGTGATTTATAATAACTTAGCAAATCGTAAAGTGAAAACAGACGATAAATCATTCAAGTTTCTGACCTATCAGCTTTCGACGGTATGGTATTGGCTTACCGTGGCAGTGACGGTTAACGGGGGATTAGGGTTCGATTCCGGAGAGGGAGCCTGAGAAACGGCTACCACATCTAAGGAAGGCAGCAGGCGCGCAAATTACCCAATTCTAACAGTTTGAGAGAGGTAGTAACAAGAAATAACAATACAAGGCAGTTAAAATGCTTTGTAATTGGAATGATAGAAATTTAAACCCTTTTTAAAGTATCAATTGGAGGGCAAGTCTGGTGCCAGCAGCCGCGGTAATT…	639
JX027017	Alveolata	Apicomplexa	Coccidians	Coccidia	Adeleorina	Hepatozoidae	Canis_(Hepatozoidae)	Hepatozoon_canis	Isolate	Blood	Blood (Ticks, Rhipicephalus turanicus)	Nigeria	Chordata	Mammalia	Carnivora	Canidae	Canis lupus familiaris (Dog)	GAGGAAGCATTTATTAGATAAAAAGCCAATGCATGCTTTTACAGTATGAAAATTGGTGATTTATAATAACTTAGCAAATCGTAAAGTGAAAACAGACGATAAATCATTCAAGTTTCTGACCTATCAGCTTTCGACGGTATGGTATTGGCTTACCGTGGCAGTGACGGTTAACGGGGGATTAGGGTTCGATTCCGGAGAGGGAGCCTGAGAAACGGCTACCACATCTAAGGAAGGCAGCAGGCGCGCAAATTACCCAATTCTAACAGTTTGAGAGAGGTAGTAACAAGAAATAACAATACAAGGCAGTTAAAATGCTTTGTAATTGGAATGATAGAAATTTAAACCCTTTTTAAAGTATCAATTGGAGGGCAAGTCTGGTGCCAGCAGCCGCGGTAATTC…	638
JX027018	Alveolata	Apicomplexa	Coccidians	Coccidia	Adeleorina	Hepatozoidae	Canis_(Hepatozoidae)	Hepatozoon_canis	Isolate	Blood	Blood (Ticks, Rhipicephalus turanicus)	Nigeria	Chordata	Mammalia	Carnivora	Canidae	Canis lupus familiaris (Dog)	AGAGGAAGCATTTATTAGATAAAAAGCCAATGCATGCTTTTACAGTATGAAAATTGGTGATTTATAATAACTTAGCAAATCGTAAAGTGAAAACAGACGATAAATCATTCAAGTTTCTGACCTATCAGCTTTCGACGGTATGGTATTGGCTTACCGTGGCAGTGACGGTTAACGGGGGATTAGGGTTCGATTCCGGAGAGGGAGCCTGAGAAACGGCTACCACATCTAAGGAAGGCAGCAGGCGCGCAAATTACCCAATTCTAACAGTTTGAGAGAGGTAGTAACAAGAAATAACAATACAAGGCAGTTAAAATGCTTTGTAATTGGAATGATAGAAATTTAAACCCTTTTTAAAGTATCAATTGGAGGGCAAGTCTGGTGCCAGCAGCCGCGGTAATT…	639
DQ439542	Alveolata	Apicomplexa	Coccidians	Coccidia	Adeleorina	Hepatozoidae	Canis_(Hepatozoidae)	Hepatozoon_canis	Isolate	Blood	Blood	Spain	Chordata	Mammalia	Carnivora	Canidae	Vulpes vulpes (Red fox)	CGCGCAAATTACCCAGTTCTAACAGTTTGAGAGAGGTAGTAACAAGAAATAACAATACAAGGCAGTTAAAATGCTTTGTAATTGGAATGATAGAAATTTAAACCCTTTTTAAAGTATCAATTGGAGGGCAAGTCTGGTGCCAGCAGCCGCGGTAATTCCAGCTCCAATAGCGTATATTAAAATTGTTGCAGTTAAAAAGCTCGTAATTGAAGTTCTGCTGAAAGTAACCGGTCTGCTTTTAATAAAAGTGGTATCTTGGTATGTATTTAGCAATGATGTCCTTTGAAGTGTTTTTTACTTTATTGTAATAAAGCATATTCAGGACTTTTACTTTGAGAAAATTAGAGTGTTTCTAGCAGGCTGACGCTTTGAATACTGCAACATGGAATAATAAGATAG…	665
KC886722	Alveolata	Apicomplexa	Coccidians	Coccidia	Adeleorina	Hepatozoidae	Canis_(Hepatozoidae)	Hepatozoon_canis	Isolate	Blood	Blood	Hungary	Chordata	Mammalia	Carnivora	Canidae	Vulpes vulpes (Red fox)	TCAACTTTATTAGAAGAGACGCATTTATTAGATAAAAAGCCAGTTCATGCTTTTACAGTATGAAAATTGGTGATTTATAATAACTTAGCAAATCGCAAAGTGAAAACAGGCGATAAATCATTCAAGTTTCTGACCTATCAGCTTTCGACGGTATGGTATTGGCTTACCGTGGCAGTGACGGTTAACGGGGGATTAGGGTTCGATTCCGGAGAGGGAGCCTGAGAAACGGCTACCACATCTAAGGAAGGCAGCAGGCGCGCAAATTACCCAATTCTAACAGTTTGAGAGAGGTAGTAACAAGAAATAACAATACAAGGCAGTTAAAATGCTTTGTAATTGGAATGATAGAAATTTAAACCCTTTTTAAAGTATCAATTGGAGGGCAAGTCTGGTGCCAGC…	599
KC886723	Alveolata	Apicomplexa	Coccidians	Coccidia	Adeleorina	Hepatozoidae	Canis_(Hepatozoidae)	Hepatozoon_canis	Isolate	Blood	Blood	Hungary	Chordata	Mammalia	Carnivora	Canidae	Vulpes vulpes (Red fox)	CAACTTTATTAGAAGAGACGCATTTATTAGATAAAAAGCCAGTTCATGCTTTTACAGTATGAAAATTGGTGATTTATAATAACTTAGCAAATCGCAAAGTGAAAACAGGCGATAAATCATTCAAGTTTCTGACCTATCAGCTTTCGACGGTATGGTATTGGCTTACCGTGGCAGTGACGGTTAACGGGGGATTAGGGTTCGATTCCGGAGAGGGAGCCTGAGAAACGGCTACCACATCTAAGGAAGGCAGCAGGCGCGCAAATTACCCAATTCTAACAGTTTGAGAGAGGTAGTAACAAGAAATAACAATACAAGGCAGTTAAAATGCTTTGTAATTGGAATGATAGAAATTTAAACCCTTTTTAAAGTATCAATTGGAGGGCAAGTCTGGTGCCAGCA…	600
KC886724	Alveolata	Apicomplexa	Coccidians	Coccidia	Adeleorina	Hepatozoidae	Canis_(Hepatozoidae)	Hepatozoon_canis	Isolate	Blood	Blood	Hungary	Chordata	Mammalia	Carnivora	Canidae	Vulpes vulpes (Red fox)	CAACTTTATTAGAAGAGACGCATTTATTAGATAAAAAGCCAGTTCATGCTTTTACAGTATGAAAATTGGTGATTTATAATAACTTAGCAAATCGCAAAGTGAAAACAGGCGATAAATCATTCAAGTTTCTGACCTATCAGCTTTCGACGGTATGGTATTGGCTTACCGTGGCAGTGACGGTTAACGGGGGATTAGGGTTCGATTCCGGAGAGGGAGCCTGAGAAACGGCTACCACATCTAAGGAAGGCAGCAGGCGCGCAAATTACCCAATTCTAACAGTTTGAGAGAGGTAGTAACAAGAAATAACAATACAAGGCAGTTAAAATGCTTTGTAATTGGAATGATAGAAATTTAAACCCTTTTTAAAGTATCAATTGGAGGGCAAGTCTGGTGCCAGCA…	600
KC886725	Alveolata	Apicomplexa	Coccidians	Coccidia	Adeleorina	Hepatozoidae	Canis_(Hepatozoidae)	Hepatozoon_canis	Isolate	Blood	Blood	Hungary	Chordata	Mammalia	Carnivora	Canidae	Vulpes vulpes (Red fox)	TCAACTTTATTAGAAGAGACGCATTTATTAGATAAAAAGCCAATGCATGCTTTTACAGTATGAAAATTGGTGATTTATAATAACTTAGCAAATCGCAAAGTGAAAACAGGCGATAAATCATTCAAGTTTCTGACCTATCAGCTTTCGACGGTATGGTATTGGCTTACCGTGGCAGTGACGGTTAACGGGGGATTAGGGTTCGATTCCGGAGAGGGAGCCTGAGAAACGGCTACCACATCTAAGGAAGGCAGCAGGCGCGCAAATTACCCAATTCTAACAGTTTGAGAGAGGTAGTAACAAGAAATAACAATACAAGGCAGTTAAAATGCTTTGTAATTGGAATGATAGAAATTTAAACCCTTTTTAAAGTATCAATTGGAGGGCAAGTCTGGTGCCAGC…	596
KC886726	Alveolata	Apicomplexa	Coccidians	Coccidia	Adeleorina	Hepatozoidae	Canis_(Hepatozoidae)	Hepatozoon_canis	Isolate	Blood	Blood	Hungary	Chordata	Mammalia	Carnivora	Canidae	Vulpes vulpes (Red fox)	TCAACTTTATTAGAAGAGACGCATTTATTAGATAAAAAGCCAATGCATGCTTTTACAGTATGAAAATTGGTGATTTATAATAACTTAGCAAATCGCAAAGTGAAAACAGGCGATAAATCATTCAAGTTTCTGACCTATCAGCTTTCGACGGTATGGTATTGGCTTACCGTGGCAGTGACGGTTAACGGGGGATTAGGGTTCGATTCCGGAGAGGGAGCCTGAGAAACGGCTACCACATCTAAGGAAGGCAGCAGGCGCGCAAATTACCCAATTCTAACAGTTTGAGAGAGGTAGTAACAAGAAATAACAATACAAGGCAGTTAAAATGCTTTGTAATTGGAATGATAGAAATTTAAACCCTTTTTAAAGTATCAATTGGAGGGCAAGTCTGGTGCCAGC…	601
KC886727	Alveolata	Apicomplexa	Coccidians	Coccidia	Adeleorina	Hepatozoidae	Canis_(Hepatozoidae)	Hepatozoon_canis	Isolate	Blood	Blood	Hungary	Chordata	Mammalia	Carnivora	Canidae	Vulpes vulpes (Red fox)	CTCAACTTTATTAGAAGAGACGCATTTATTAGATAAAAAGCCAATGCATGCTTTTACAGTATGAAAATTGGTGATTTATAATAACTTAGCAAATCGCAAAGTGAAAACAGGCGATAAATCATTCAAGTTTCTGACCTATCAGCTTTCGACGGTATGGTATTGGCTTACCGTGGCAGTGACGGTTAACGGGGGATTAGGGTTCGATTCCGGAGAGGGAGCCTGAGAAACGGCTACCACATCTAAGGAAGGCAGCAGGCGCGCAAATTACCCAATTCTAACAGTTTGAGAGAGGTAGTAACAAGAAATAACAATACAAGGCAGTTAAAATGCTTTGTAATTGGAATGATAGAAATTTAAACCCTTTTTAAAGTATCAATTGGAGGGCAAGTCTGGTGCCAG…	550
KC886728	Alveolata	Apicomplexa	Coccidians	Coccidia	Adeleorina	Hepatozoidae	Canis_(Hepatozoidae)	Hepatozoon_canis	Isolate	Blood	Blood	Hungary	Chordata	Mammalia	Carnivora	Canidae	Vulpes vulpes (Red fox)	TCTCAACTTTATTAGAAGAGACGCATTTATTAGATAAAAAGCCAGTTCATGCTTTTACAGTATGAAAATTGGTGATTTATAATAACTTAGCAAATCGCAAAGTGAAAACAGGCGATAAATCATTCAAGTTTCTGACCTATCAGCTTTCGACGGTATGGTATTGGCTTACCGTGGCAGTGACGGTTAACGGGGGATTAGGGTTCGATTCCGGAGAGGGAGCCTGAGAAACGGCTACCACATCTAAGGAAGGCAGCAGGCGCGCAAATTACCCAATTCTAACAGTTTGAGAGAGGTAGTAACAAGAAATAACAATACAAGGCAGTTAAAATGCTTTGTAATTGGAATGATAGAAATTTAAACCCTTTTTAAAGTATCAATTGGAGGGCAAGTCTGGTGCCA…	583
EU165370	Alveolata	Apicomplexa	Coccidians	Coccidia	Adeleorina	Hepatozoidae	Canis_(Hepatozoidae)	Hepatozoon_canis	Isolate	Blood	Spleen	Poland	Chordata	Mammalia	Carnivora	Canidae	Vulpes vulpes (Red fox)	GACAAGAAATAACAACAATACAAGGCAGTTAAAATGCTTTGTATTGGAATGATAGAAATTTAAACCCTTTTTAAAGTATCAATTGGAGGGCAAGTCTGGTGCCAGCAGCCGCGGTAATTCCAGCTCCAATAGCGTATATTAAAATTGTTGCAGTTAAAAAGCTCGTAGTTGAAGTTCTGCTAAAAGTAACCGGTCTGCTTTGAATAAAAGTGGTATCTTGGTATGTATTTAGCAATGATGTCCTTTGAAGTGTTTTTTACTTTATTGTAATAAAGCATATTCAGGACTTTTACTTTGAGAAAATTAGAGTGTTTCTAGCAGGCCAACGCTTTGAATACTGCAGCATGGAATAATAAGATAGGATTTTAGTTCTACATTATTGGTTTTAAGAGCTAAATT…	538
HM212625	Alveolata	Apicomplexa	Coccidians	Coccidia	Adeleorina	Hepatozoidae	Canis_(Hepatozoidae)	Hepatozoon_canis	Isolate	Blood	Spleen	Croatia	Chordata	Mammalia	Carnivora	Canidae	Vulpes vulpes (Red fox)	CAAAATCTCAACTTTATTAGAAGAGACGCATTTATTAGATAAAAAGCCAATGCATGCTTTTACAGTATGAAAATTGGTGATTTATAATAACTTAGCAAATCGCAAAGTGAAAACAGGCGATAAATCATTCAAGTTTCTGACCTATCAGCTTTCGACGGTATGGTATTGGCTTACCGTGGCAGTGACGGTTAACGGGGGATTAGGGTTCGATTCCGGAGAGGGAGCCTGAGAAACGGCTACCACATCTAAGGAAGGCAGCAGGCGCGCAAATTACCCAATTCTAACAGTTTGAGAGAGGTAGTAACAAGAAATAACAATACAAGGCAGTTAAAATGCTTTGTAATTGGAATGATAGAAATTTAAACCCTTTTTAAAGTATCAATTGGAGGGCAAGTCTGG…	639
KC584773	Alveolata	Apicomplexa	Coccidians	Coccidia	Adeleorina	Hepatozoidae	Canis_(Hepatozoidae)	Hepatozoon_canis	Isolate	Blood	Spleen	Germany	Chordata	Mammalia	Carnivora	Canidae	Vulpes vulpes (Red fox)	TTTATTAGAAGAGACGCATTTATTAGATAAAAAGCCAATGCATGCTTTTACAGTATGAAAATTGGTGATTTATAATAACTTAGCAAATCGCATAGTGAAAACAGGCGATAAATCATTCAAGTTTCTGACCTATCAGCTTTCGACGGTATGGTATTGGCTTACCGTGGCAGTGACGGTTAACGGGGGATTAGGGTTCGATTCCGGAGAGGGAGCCTGAGAAACGGCTACCACATCTAAGGAAGGCAGCAGGCGCGCAAATTACCCAATTCTAACAGTTTGAGAGAGGTAGTAACAAGAAATAACAATACAAGGCAGTTAAAATGCTTTGTAATTGGAATGATAGAAATTTAAACCCTTTTTAAAGTATCAATTGGAGGGCAAGTCTGGTGCCAGCAGCCG…	625
JQ762310	Alveolata	Apicomplexa	Coccidians	Coccidia	Adeleorina	Hepatozoidae	Canis_(Hepatozoidae)	Hepatozoon_sp	Isolate	Blood	Blood (Tail)	Spain: Alba de Tormes	Chordata	Reptilia	Squamata	Lacertidae	Podarcis hispanica (Iberian Wall Lizard )	TCTTAAATTTGTTAAAGACAAACTACTGCGAAAGCATTTGCCAAAGATGTTTTCATTAATCAAGAACGAAAGTTAGGGGATCGAAGACGATCAGATACCGTCGTAGTCTTAACTATAAACTATGCCGACTAGAGATTGGAGGTCGTCTTTATAAACGACTCCTTCAGCACCTTACGAGAAATCAAAGTCTTTGGGTTCTGGGGGGAGTATGGTCGCAAGGCTGAAACTTAAAGGAATTGACGGAAGGGCACCACCAGGCGTGGAGCCTGCGGCTTAATTTGACTCAACACGGGAAAACTCACCAGGTCCAGACATAGAAAGGATTGACAGATTGATAGCTCTTTCTTAATTCTATGGGTGGTGGTGCATGGCCGTTCTTAGTTGGTGGAGTGATTTGTC…	792
JQ762311	Alveolata	Apicomplexa	Coccidians	Coccidia	Adeleorina	Hepatozoidae	Canis_(Hepatozoidae)	Hepatozoon_sp	Isolate	Blood	Blood (Tail)	Spain: Balearics Islands, Cabrera	Chordata	Reptilia	Squamata	Lacertidae	Podarcis lilfordi (Lilford's wall lizard)	TCTTAGATTTGTTAAAGACAAACTACTGCGAAAGCATTTGCCAAAGATGTTTTCATTAATCAAGAACGAAAGTTAGGGGATCGAAGACGATCAGATACCGTCGTAGTCTTAACTATAAACTATGCCGACTAGAGATTGGAGGTCGTCTTTATAAACGACTCCTTCAGCACCTTACGAGAAATCAAAGTCTTTGGGTTCTGGGGGGAGTATGGTCGCAAGGCTGAAACTTAAAGGAATTGACGGAAGGGCACCACCAGGCGTGGAGCCTGCGGCTTAATTTGACTCAACACGGGAAAACTCACCAGGTCCAGACATAGAAAGGATTGACAGATTGATAGCTCTTTCTTAATTCTATGGGTGGTGGTGCATGGCCGTTCTTAGTTGGTGGAGTGATTTGTC…	792
JN217101	Alveolata	Apicomplexa	Coccidians	Coccidia	Adeleorina	Hepatozoidae	Canis_(Hepatozoidae)	Hepatozoon_canis	Isolate	Blood	Blood	Colombia	Chordata	Mammalia	Carnivora	Canidae	Canis lupus familiaris (Dog)	CACTGCATGCTTTTACAGTATGGAAATTGGTGATTTATAATAACTTGGCAAATCGCAAAGTGAAAACAGGCGATAAATCATTCAAGTTTCTGACCTATCAGCTTTCGACGGTATGGTATTGGCTTACCGTGGCAGTGACGGTTAACGGGGGATTAGGGTTCGATTCCGGAGAGGGAGCCTGAGAAACGGCTACCACATCTAAGGAAGGCAGCAGGCGCGCAAATTACCCAATTCTAACAGTTTGAGAGAGGTAGTAACAAGAAATAACAATACAAGGCAATTAAAATGCTTTGTAATTGGAATGATAGAAATTTAAACCCTTTTTAAAGTATCAATTGGAGGGCAAGTCTGGTGCCAGCAGCCGCGGTAATTCCAGCTCCAATAGCGTATATTAAAATT…	598
HQ829447	Alveolata	Apicomplexa	Coccidians	Coccidia	Adeleorina	Hepatozoidae	Canis_(Hepatozoidae)	Hepatozoon_canis	Isolate	Blood	Blood	India	Chordata	Mammalia	Carnivora	Canidae	Cuon alpinus (Dhole)	GCCAGTAGTCATATGCTTGTTTTAAAGATTAAGCCATACATGTTTTAGTATAAGCTTTAATACGGCAAAACTGCAAAGGGTTCATTAAAACAGTTATGGTTTTATTGATAATACATTTACATGTGTAACCCCGGTAATTTTACAGCTAATACATAAGCAAAATCTCATCTTTATTAGACGAGACGCATTTATTAGATAAAAATTCAATGCATGCTTTTACAGAATGAATGTTGTTCATTTATAATGACTTGACAAATCGCAAATTGATAACCCGCGATATATCATTCAAGTTTCTGACCTATCAGCTTTCGACGGTATGGTATTGGCTTACCGTGGCAGTGACGGTTAACGGGGGATTAGGGTTCGATTCCGGAGAGGGAGCCTGAGAAACGGCTACCA…	899
HQ829448	Alveolata	Apicomplexa	Coccidians	Coccidia	Adeleorina	Hepatozoidae	Canis_(Hepatozoidae)	Hepatozoon_canis	Isolate	Blood	Blood	India	Chordata	Mammalia	Carnivora	Canidae	Cuon alpinus (Dhole)	GCCAGTAGTCATATGCTTGTTTTAAAGATTAAGCCATACATGTTTTAGTATAAGCTTTAATACGGCAAAACTGCAAAGGGTTCATTAAAACAGTTATGGTTTTATTGATAATACATTTACATGTGTAACCCCGGTAATTTTACAGCTAATACATAAGCAAAATCTCATCTTTATTAGACGAGACGCATTTATTAGATAAAAATTCAATGCATGCTTTTACAGAATGAATGTTGTTCATTTATAATGACTTGACAAATCGCAAATTGATAACCCGCGATATATCATTCAAGTTTCTGACCTATCAGCTTTCGACGGTATGGTATTGGCTTACCGTGGCAGTGACGGTTAACGGGGGATTAGGGTTCGATTCCGGAGAGGGAGCCTGAGAAACGGCTACCA…	899
AF130361	Alveolata	Apicomplexa	Coccidians	Coccidia	Adeleorina	Hepatozoidae	Catesbianae	Hepatozoon_catesbianae	Isolate	-	-	-	-	-	-	-	-	GATCTTGTTGATCCTGCCAGTAGTCATATGCTTGTCTTAAAGATTAAGCCATGCATGTCTAAGTGTAAGCAATAATACAGTAAAACTGCAAATGGCTCATTAAAACAGTTATAGTTTATTTGATAATAAAAGTGTACATGGATAACCGTAGTAATTCTAAAGCTAATACATGAGCAAATTCTTCTACTGTTCAAGAAGAGAAGCATTTATTAGATAAAAAACCAGTGCATGTTTTTAAAACATGAAGTGTAATGATATAAAATAACTAAGCAAATCGCACAGTGTAAACTAGCGATAAATCATTTAAGTTTCTGACCTCATCAGCTTTCGACGGTATAGTATTGGCTTACCGTGGCAGTGACGGTTAACGGGGAATTAGGGTTCGATTCCGGAGAGGGA…	1824
HQ224954	Alveolata	Apicomplexa	Coccidians	Coccidia	Adeleorina	Hepatozoidae	Catesbianae	Hepatozoon_catesbianae	Isolate	Blood	Blood	-	Chordata	Amphibia	Anura	Ranidae	Rana catesbeiana (Bullfrog)	CTGGTTGATCCTGCCAGTAGTCATATGCTTGTCTTAAAGATTAAGCCATGCATGTCTAAGTGTAAGCAATAATACAGTAAAACTGCAAATGGCTCATTAAAACAGTTATAGTTTATTTGATAATAAAAGTGTACATGGATAACCGTAGTAATTCAAAAGCTAATACATGAGCAAATTCTCAACTGTTCAAGGAGAGAAGCATTTATTAGATAAAAAACCAGTGCATGTTTTTAAAACATGAAGTGTAATGATATAAAATAACTAAGCAAATCGCACAGTGTAAACTAGCGATAAATCATTTAAGTTTCTGACCTATCAGCTTTCGACGGTATAGTATTGGCTTACCGTGGCAGTGACGGTTAACGGGGAATTAGGGTTCGATTCCGGAGAGGGAGCCTG…	1810
HQ224962	Alveolata	Apicomplexa	Coccidians	Coccidia	Adeleorina	Hepatozoidae	Catesbianae	Hepatozoon_clamatae	Isolate	Blood	Blood	-	Chordata	Amphibia	Anura	Ranidae	Rana clamitans (Green frog)	GCTAATACATGAGCAAAATCTCAACTGTTCAAGAAGAGAAGCATTTATTAGATAAAAAACCAGTGCATGTTTTTAAAACATGAAGTGTAATGATATAAAATAACTAAGCAAATCGCACAGTGTAAACTAGCGATAAATCATTTAAGTTTCTGACCTATCAGCTTTCGACGGTATAGTATTGGCTTACCGTGGCAGTGACGGTTAACGGGGAATTAGGGTTCGATTCCGGAGAGGGAGCCTGAGAAACGGCTACCACATCTAAGGAAGGCAGCAGGCGCGCAAATTACCCAATTTTAACAGCATAAAAGAGGTAGTGACAAGAAATAACAGTACAAGGCAGTTTAAATGCTTTGTAATTGGAATGATAGAAATTTAAACAATTTTTAAAGTATCAATTGG…	1655
HQ224963	Alveolata	Apicomplexa	Coccidians	Coccidia	Adeleorina	Hepatozoidae	Catesbianae	Hepatozoon_clamatae	Isolate	Blood	Blood	-	Chordata	Amphibia	Anura	Ranidae	Rana clamitans (Green frog)	GCTAATACATGAGCAAAATCTCAACTGTTCAAGAAGAGAAGCATTTATTAGATAAAAAACCAGTGCATGTTTTTAAAACATGAAGTGTAATGATATAAAATAACTAAGCAAATCGCACAGTGTAAACTAGCGATAAATCATTTAAGTTTCTGACCTATCAGCTTTCGACGGTATAGTATTGGCTTACCGTGGCAGTGACGGTTAACGGGGAATTAGGGTTCGATTCCGGAGAGGGAGCCTGAGAAACGGCTACCACATCTAAGGAAGGCAGCAGGCGCGCAAATTACCCAATTTTAACAGCATAAAAGAGGTAGTGACAAGAAATAACAGTACAAGGCAGTTTAAATGCCTTGTAATTGGAATGATAGAAATTTAAACAATTTTTAAAGTATCAATTGG…	1655
AF176837	Alveolata	Apicomplexa	Coccidians	Coccidia	Adeleorina	Hepatozoidae	Catesbianae	Hepatozoon_catesbianae	Isolate	Blood	Blood	-	Chordata	Amphibia	Anura	Ranidae	Rana catesbeiana (Bullfrog)	TGCTNATACATGAGCAAAATCTCAACTGTTCAAGAAGAGAAGCATTTATTAGATAAAAAACCAGTGCATGTTTTTAAAACATGAAGTGTAATGATATAAAATAACTAAGCAAATCGCACAGTGTAAACTAGCGATAAATCATTTAAGTTTCTGACCTATCAGCTTTCGACGGTATAGTATTGGCTTACCGTGGCAGTGACGGTTAACGGGGAATTAGGGTTCGATTCCGGAGAGGGAGCCTGAGAAACGGCTACCACATCTAAGGAAGGCAGCAGGCGCGCAAATTACCCAATTTTAACAGCATAAAAGAGGTAGTGACAAGAAATAACAGTACAAGGCAGTTTAAATGCTTTGTAATTGGAATGATAGAAATTTAAACAATTTTTAAAGTATCAATTG…	1120
HQ224960	Alveolata	Apicomplexa	Coccidians	Coccidia	Adeleorina	Hepatozoidae	Catesbianae	Hepatozoon_sp	Isolate	Blood	Blood	-	Chordata	Amphibia	Anura	Ranidae	Rana esculenta (Edible frog)	AACCTGGTTGATCCTGCCAGTAGTCATATGCTTGTCTTAAAGATTAAGCCATGCATGTCTAAGTGTAAGCAACAATACAGTAAAACTGCAAATGGCTCATTAAAACAGTTATAGTTTATTTGATAATATAAAATTACATGGATAACCGTAGTAATTCTAAAGGTAATACATGAGCAAATTCTCAACTATATTAGAAGAGAAGCATTTATTAGATAAAAAACCAGTGCATGTTTTTAAAACATGATATTTAACGATATAAAATAACTAAGCAAATCGCATAGTGTAAACTAGCGATAAATCATTTAAGTTTCTGACCTATCAGCTTTCGACGGTATAGTATTGGCTTACCGTGGCAGTGACGGTTAACGGGGAATTAGGGTTCGATTCCGGAGAGGGAGC…	1817
KF034779	Alveolata	Apicomplexa	Coccidians	Coccidia	Adeleorina	Hepatozoidae	Felis1_(Hepatozoidae)	Hepatozoon_felis	Isolate	Salivary gland	Salivary gland	-	Arthropoda	Arachnida	Ixodida	Ixodidae	Haemaphysalis sulcata (Tick)	TTTATTAGATAAAAAACCAATACATACTTTTTCAAGTATGAAATTTGGTGATTTACAATAACTTAGCAAATCGCATAGTGAAAACAGGCGATAAATCATTCAAGTTTCTGACCTATCAGCTTTCGACGGTATGGTATTGGCTTACCGTGGCAGTGACGGTTAACGGGGGATTAGGGTTCGATTCCGGAGAGGGAGCCTGAGAAACGGCTACCACATCTAAGGAAGGCAGCAGGCGCGCAAATTACCCAATTCTAACAGCATAAGAGAGGTAGTGACAAGAAATAACAATACAAGGCAGTTAAAATGCTTTGTAATTGGAATGATAGAAATTTAAACACTTTTTAAAGTATCAATTGGAGGGCAAGTCTGGTGCCAGCAGCCGCGGTAATTCCAGCTCCA…	622
KF034780	Alveolata	Apicomplexa	Coccidians	Coccidia	Adeleorina	Hepatozoidae	Felis1_(Hepatozoidae)	Hepatozoon_felis	Isolate	Salivary gland	Salivary gland	-	Arthropoda	Arachnida	Ixodida	Ixodidae	Ixodes ricinus (Castor bean tick)	CCAATACATACTTTTTCAAGTATGAAATTTGGTGATTTACAATAACTTAGCAAATCGCATAGTGAAAACAGGCGATAAATCATTCAAGTTTCTGACCTATCAGCTTTCGACGGTATGGTATTGGCTTACCGTGGCAGTGACGGTTAACGGGGGATTAGGGTTCGATTCCGGAGAGGGAGCCTGAGAAACGGCTACCACATCTAAGGAAGGCAGCAGGCGCGCAAATTACCCAATTCTAACAGCATAAGAGAGGTAGTGACAAGAAATAACAATACAAGGCAGTTAAAATGCTTTGTAATTGGAATGATAGAAATTTAAACACTTTTTAAAGTATCAATTGGAGGGCAAGTCTGGTGCCAGCAGCCGCGGTAATTCCAGCTCCAATAGCGTATATTAAAA…	606
JN123435	Alveolata	Apicomplexa	Coccidians	Coccidia	Adeleorina	Hepatozoidae	Felis1_(Hepatozoidae)	Hepatozoon_felis	Isolate	Blood	Blood	Brazil: Sao Luis, MA	Chordata	Mammalia	Carnivora	Felidae	Felis cattus (Cat)	CCAATCTAACAGCATGAGAGAGGTAGTGACAAGAAATAACAATACAAGGCAGTTAAAATGCTTTGTAATTGGAATGATAGAAATTTAAACACTTTTTAAAGTATCAATTGGAGGGCAAGTCTGGTGCCAGCAGCCGCGGTAATTCCAGCTCCAATAGCGTATATTAAAATTGTTGCAGTTAAAAAGCTCGTAGTTGAATTTCTGTTAAAAATAACCGGTCTGCTTTTAATAAAAGTGGTATCTTGGTGTGTTTTTAGCAATAATGTCCTTTGAAATGTTTTTTACTTTATTGTAATAGATTATATTCAGGATTTTTACTTTGAGAAAATTAGAGTGTTTCTAGCAGGCTAACGCTTTGAATACTGCAGCATGGAATAATAAAATAGGATTTTGGTTCTA…	626
GQ377216	Alveolata	Apicomplexa	Coccidians	Coccidia	Adeleorina	Hepatozoidae	Felis1_(Hepatozoidae)	Hepatozoon_felis	Isolate	Blood	Blood	-	Chordata	Mammalia	Carnivora	Felidae	Prionailurus bengalensis (Korean leopard cat)	TTTATTGGAAGAGATGCATTTATTAGATAAAAAACCAATACATGCTTTTAAAGTATGGAATTTGGTGATTTACAATAACTTAGCAAATCGCATAGTGAAAACAGGCGATAAATCATTCAAGTTTCTGACCTATCAGCTTTCGACGGTATGGTATTGGCTTACCGTGGCAGTGACGGTTAACGGGGGATTAGGGTTCGATTCCGGAGAGGGAGCCTGAGAAACGGCTACCACATCTAAGGAAGGCAGCAGGCGCGCAAATTACCCAATTCTAACAGCATAAGAGAGGTAGTGACAAGAAATAACAATACAAGGCAGTTAAAATGCTTTGTAATTGGAATGATAGAAATTTAAACACTTTTTAAAGTATCAATTGGAGGGCAAGTCTGGTGCCAGCAGCCG…	625
GQ377217	Alveolata	Apicomplexa	Coccidians	Coccidia	Adeleorina	Hepatozoidae	Felis1_(Hepatozoidae)	Hepatozoon_felis	Isolate	Blood	Blood	-	Chordata	Mammalia	Carnivora	Felidae	Prionailurus bengalensis (Korean leopard cat)	TATTTTGGAAGAGATGCATTTATTAGATAAAAAACCAATACATACTTTTTCAAGTATGAAATTTGGTGATTTACAATAACTTAGCAAATCGCATAGTGAAAACAAGCGATAAATCATTCAAGTTTCTGACCTATCAGCTTTCGACGGTATGGTATTGGCTTACCGTGGCAGTGACGGTTAACGGGGGATTAGGGTTCGATTCCGGAGAGGGAGCCTGAGAAACGGCTACCACATCTAAGGAAGGCAGCAGGCGCGCAAATTACCCAATTCTAACAGCATAAGAGAGGTAGTGACAAGAAATAACAATACAAGGCAGTTAAAATGCTTTGTAATTGGAATGATAGAAATTTAAACACTTTTTAAAGTATCAATTGGAGGGCAAGTCTGGTGCCAGCAGCC…	626
GQ377218	Alveolata	Apicomplexa	Coccidians	Coccidia	Adeleorina	Hepatozoidae	Felis1_(Hepatozoidae)	Hepatozoon_felis	Isolate	Blood	Blood	-	Chordata	Mammalia	Carnivora	Felidae	Prionailurus bengalensis (Korean leopard cat)	TATTTTGGAAGAGATGCATTTATTAGATAAAAAACCAATGCATACTTTTTCAAGTATGAAATTTGGTGATTTACAATAACTTAGCAAATCGCATAGTGAAAACAGGCGATAAATCATTCAAGTTTCTGACCTATCAGCTTTCGACGGTATGGTATTGGCTTACCGTGGCAGTGACGGTTAACGGGGGATTAGGGTTCGATTCCGGAGAGGGAGCCTGAGAAACGGCTACCACATCTAAGGAAGGCAGCAGGCGCGCAAATTACCCAATTCTAACAGCATAAGAGAGGTAGTGACAAGAAATAACAATACAAGGCAGTTAAAATGCTTTGTAATTGGAATGATAGAAATTTAAACACTTTTTAAAGTATCAATTGGAGGGCAAGTCTGGTGCCAGCAGCC…	626
AB771550	Alveolata	Apicomplexa	Coccidians	Coccidia	Adeleorina	Hepatozoidae	Felis1_(Hepatozoidae)	Hepatozoon_felis	Isolate	Blood	Blood	Japan: Nagasaki	Chordata	Mammalia	Carnivora	Felidae	Prionailurus bengalensis euptilurus (Leopard cat)	AATTTTGGAAGAGATGCATTTATTAGATAAAAAACCAATGCATACTTTTTCAAGTATGAAATTTGGTGATTTACAATAACTTAGCAAATCGCATAGTGAAAACAAGCGATAAATCATTCAAGTTTCTGACCTATCAGCTTTCGACGGTATGGTATTGGCTTACCGTGGCAGTGACGGTTAACGGGGGATTAGGGTTCGATTCCGGAGAGGGAGCCTGAGAAACGGCTACCACATCTAAGGAAGGCAGCAGGCGCGCAAATTACCCAATTCTAACAGCATAAGAGAGGTAGTGACAAGAAATAACAATACAAGGCAGTTAAAATGCTTTGTAATTGGAATGATAGAAATTTAAACACTTTTTAAAGTATCAATTGGAGGGCAAGTCTGGTGCCAGCAGCC…	809
AB771551	Alveolata	Apicomplexa	Coccidians	Coccidia	Adeleorina	Hepatozoidae	Felis1_(Hepatozoidae)	Hepatozoon_felis	Isolate	Blood	Blood	Japan: Nagasaki	Chordata	Mammalia	Carnivora	Felidae	Prionailurus bengalensis euptilurus (Leopard cat)	TATTTTGGAAGAGATGCATTTATTAGATAAAAAACCAATACATACTTTTTCAAGTATGAAATTTGGTGATTTACAATAACTTAGCAAATCGCATAGTGAAAACAAGCGATAAATCATTCAAGTTTCTGACCTATCAGCTTTCGACGGTATGGTATTGGCTTACCGTGGCAGTGACGGTTAACGGGGGATTAGGGTTCGATTCCGGAGAGGGAGCCTGAGAAACGGCTACCACATCTAAGGAAGGCAGCAGGCGCGCAAATTACCCAATTCTAACAGCATAAGAGAGGTAGTGACAAGAAATAACAATACAAGGCAGTTAAAATGCTTTGTAATTGGAATGATAGAAATTTAAACACTTTTTAAAGTATCAATTGGAGGGCAAGTCTGGTGCCAGCAGCC…	809
AB771552	Alveolata	Apicomplexa	Coccidians	Coccidia	Adeleorina	Hepatozoidae	Felis1_(Hepatozoidae)	Hepatozoon_felis	Isolate	Blood	Blood	Japan: Nagasaki	Chordata	Mammalia	Carnivora	Felidae	Prionailurus bengalensis euptilurus (Leopard cat)	TATTTTGGAAGAGATGCATTTATTAGATAAAAAACCAATACATACTTTTTCAAGTATGAAATTTGGTGATTTACAATAACTTAGCAAATCGCATAGTAAAAACAGGCGATAAATCATTCAAGTTTCTGACCTATCAGCTTTCGACGGTATGGTATTGGCTTACCGTGGCAGTGACGGTTAACGGGGGATTAGGGTTCGATTCCGGAGAGGGAGCCTGAGAAACGGCTACCACATCTAAGGAAGGCAGCAGGCGCGCAAATTACCCAATTCTAACAGCATAAGAGAGGTAGTGACAAGAAATAACAATACAAGGCAGTTAAAATGCTTTGTAATTGGAATGATAGAAATTTAAACACTTTTTAAAGTATCAATTGGAGGGCAAGTCTGGTGCCAGCAGCC…	809
AB771553	Alveolata	Apicomplexa	Coccidians	Coccidia	Adeleorina	Hepatozoidae	Felis1_(Hepatozoidae)	Hepatozoon_felis	Isolate	Blood	Blood	Japan: Nagasaki	Chordata	Mammalia	Carnivora	Felidae	Prionailurus bengalensis euptilurus (Leopard cat)	TATTTTGGAAGAGATGCATTTATTAGATAAAAAACCAATGCATACTTTTTCAAGTATGAAATTTGGTGATTTACAATAACTTAGCAAATCGCATAGTGAAAACAGGCGATAAATCATTCAAGTTTCTGACCTATCAGCTTTCGACGGTATGGTATTGGCTTACCGTGGCAGTGACGGTTAACGGGGGATTAGGGTTCGATTCCGGAGAGGGAGCCTGAGAAACGGCTACCACATCTAAGGAAGGCAGCAGGCGCGCAAATTACCCAATCCTAACAGCATAAGAGAGGTAGTGACAAGAAATAACAATACAAGGCAGTTAAAATGCTTTGTAATTGGAATGATAGAAATTTAAACACTTTTTAAAGTATCAATTGGAGGGCAAGTCTGGTGCCAGCAGCC…	809
AB771554	Alveolata	Apicomplexa	Coccidians	Coccidia	Adeleorina	Hepatozoidae	Felis1_(Hepatozoidae)	Hepatozoon_felis	Isolate	Blood	Blood	Japan: Nagasaki	Chordata	Mammalia	Carnivora	Felidae	Prionailurus bengalensis euptilurus (Leopard cat)	TATTTTGGAAGAGATGCATTTATTAGATAAAAAACCAATGCATACTTTTTCAAGTATGAAATTTGGTGATTTACAATAACTTAGCAAATCGCATAGTGAAAACAGGCGATAAATCATTCAAGTTTCTGACCTATCAGCTTTCGACGGTATGGTATTGGCTTACCGTGGCAGTGACGGTTAACGGGGGATTAGGGTTCGATTCCGGAGAGGGAGCCTGAGAAACGGCTACCACATCTAAGGAAGGCAGCAGGCGCGCAAATTACCCAATTCTAACAGCATAAGAGAGGTAGTGACAAGAAATAACAATACAAGGCAGTTAAAATGCTTTGTAATTGGAATGATAGAAATTTAAACACTTTTTAAAGTATCAATTGGAGGGCAAGTCTGGTGCCAGCAGCC…	809
AB771555	Alveolata	Apicomplexa	Coccidians	Coccidia	Adeleorina	Hepatozoidae	Felis1_(Hepatozoidae)	Hepatozoon_felis	Isolate	Blood	Blood	Japan: Nagasaki	Chordata	Mammalia	Carnivora	Felidae	Prionailurus bengalensis euptilurus (Leopard cat)	TATTTTGGAAGAGATGCATTTATTAGATAAAAAACCAATGCATACTTTTTCAAGTATGAAATTTGGTGATTTACAATAACTTAGCAAATCGCATAGTGAAAACAGGCGATAAATCATTCAAGTTTCTGACCTATCAGCTTTCGACGGTATGGTATTGGCTTACCGTGGCAGTGACGGTTAACGGGGGATTAGGGTTCGATTCCGGAGAGGGAGCCTGAGAAACGGCTACCACATCTAAGGAAGGCAGCAGGCGCGCAAATTACCCAATTCTAACAGCATAAGAGAGGTAGTGACAAGAAATAACAATACAAGGCAGTTAAAATGCTTTGTAATTGGAATGATAGAAATTTAAACACTTTTTAAAGTATCAATTGGAGGGCAAGTCTGGTGCCAGCAGCC…	809
AB771556	Alveolata	Apicomplexa	Coccidians	Coccidia	Adeleorina	Hepatozoidae	Felis1_(Hepatozoidae)	Hepatozoon_felis	Isolate	Blood	Blood	Japan: Nagasaki	Chordata	Mammalia	Carnivora	Felidae	Prionailurus bengalensis euptilurus (Leopard cat)	TATTTTGGAAGAGATGCATTTATTAGATAAAAAACCAATACATACTTTTTCAAGTATGAAATTTGGTGATTTACAATAACTTAGCAAATCGCATAGTGAAAACAAGCGATAAATCATTCAAGTTTCTGACCTATCAGCTTTCGACGGTATGGTATTGGCTTACCGTGGCAGTGACGGTTAACGGGGGATTAGGGTTCGATTCCGGAGAGGGAGCCTGAGAAACGGCTACCACATCTAAGGAAGGCAGCAGGCGCGCAAATTACCCAATTCTAACAGCATAAGAGAGGTAGTGACAAGAAATAACAATACAAGGCAGTTAAAATGCTTTGTAATTGGAATGATAGAAATTTAAACACTTTTTAAAGTATCAATTGGAGGGCAAGTCTGGTGCCAGCAGCC…	809
AB771559	Alveolata	Apicomplexa	Coccidians	Coccidia	Adeleorina	Hepatozoidae	Felis1_(Hepatozoidae)	Hepatozoon_felis	Isolate	Blood	Blood	Japan: Nagasaki	Chordata	Mammalia	Carnivora	Felidae	Prionailurus bengalensis euptilurus (Leopard cat)	TATTTTGGAAGAGATGCATTTATTAGATAAAAAACCAATGCATACTTTTTCAAGTATGAAATTTGGTGATTTACAATAACTTAGCAAATCGCATAGTGAAAACAGGCGATAAATCATTCAAGTTTCTGACCTATCAGCTTTCGACGGTATGGTATTGGCTTACCGTGGCAGTGACGGTTAACGGGGGATTAGGGTTCGATTCCGGAGAGGGAGCCTGAGAAACGGCTACCACATCTAAGGAAGGCAGCAGGCGCGCAAATTACCCAATTCTAACAGCATAAGAGAGGTAGTGACAAGAAATAACAATACAAGGCAGTTAAAATGCTTTGTAATTGGAATGATAGAAATTTAAACACTTTTTAAAGTATCAATTGGAGGGCAAGTCTGGTGCCAGCAGCC…	809
AB771560	Alveolata	Apicomplexa	Coccidians	Coccidia	Adeleorina	Hepatozoidae	Felis1_(Hepatozoidae)	Hepatozoon_felis	Isolate	Blood	Blood	Japan: Nagasaki	Chordata	Mammalia	Carnivora	Felidae	Prionailurus bengalensis euptilurus (Leopard cat)	TATTTTGGAAGAGATGCATTTATTAGATAAAAAACCAATGCATACTTTTTCAAGTATGAAATTTGGTGATTTACAATAACTTAGCAAATCGCATAGTGAAAACAGGCGATAAATCATTCAAGTTTCTGACCTATCAGCTTTCGACGGTATGGTATTGGCTTACCGTGGCAGTGACGGTTAACGGGGGATTAGGGTTCGATTCCGGAGAGGGAGCCTGAGAAACGGCTACCACATCTAAGGAAGGCAGCAGGCGCGCAAATTACCCAATTCTAACAGCATAAGAGAGGTAGTGACAAGAAATAACAATACAAGGCAGTTAAAATGCTTTGTAATTGGAATGATAGAAATTTAAACACTTTTTAAAGTATCAATTGGAGGGCAAGTCTGGTGCCAGCAGCC…	809
AB771566	Alveolata	Apicomplexa	Coccidians	Coccidia	Adeleorina	Hepatozoidae	Felis1_(Hepatozoidae)	Hepatozoon_felis	Isolate	Blood	Blood	Japan: Nagasaki	Chordata	Mammalia	Carnivora	Felidae	Prionailurus bengalensis euptilurus (Leopard cat)	TATTTTGGAAGAGATGCATTTATTAGATAAAAAACCAATACATACTTTTTCAAGTATGAAATTTGGTGATTTACAATAACTTAGCAAATCGCATAGTGAAAACAAGCGATAAATCATTCAAGTTTCTGACCTATCAGCTTTCGACGGTATGGTATTGGCTTACCGTGGCAGTGACGGTTAACGGGGGATTAGGGTTCGATTCCGGAGAGGGAGCCTGAGAAACGGCTACCACATCTAAGGAAGGCAGCAGGCGCGCAAATTACCCAATTCTAACAGCATAAGAGAGGTAGTGACAAGAAATAACAATACAAGGCAGTTAAAATGCTTTGTAATTGGAATGATAGAAATTTAAACACTTTTTAAAGTATCAATTGGAGGGCAAGTCTGGTGCCAGCAGCC…	809
AB771567	Alveolata	Apicomplexa	Coccidians	Coccidia	Adeleorina	Hepatozoidae	Felis1_(Hepatozoidae)	Hepatozoon_felis	Isolate	Blood	Blood	Japan: Nagasaki	Chordata	Mammalia	Carnivora	Felidae	Prionailurus bengalensis euptilurus (Leopard cat)	TATTTTGGAAGAGATGCATTTATTAGATAAAAAACCAATGCATACTTTTTCAAGTATGAAATTTGGTGATTTACAATAACTTAGCAAATCGCATAGTGAAAACAGGCGATAAATCATTCAAGTTTCTGACCTATCAGCTTTCGACGGTATGGTATTGGCTTACCGTGGCAGTGACGGTTAACGGGGGATTAGGGTTCGATTCCGGAGAGGGAGCCTGAGAAACGGCTACCACATCTAAGGAAGGCAGCAGGCGCGCAAATTACCCAATTCTAACAGCATAAGAGAGGTAGTGACAAGAAATAACAATACAAGGCAGTTAAAATGCTTTGTAATTGGAATGATAGAAATTTAAACACTTTTTAAAGTATCAATTGGAGGGCAAGTCTGGTGCCAGCAGCC…	809
AB771568	Alveolata	Apicomplexa	Coccidians	Coccidia	Adeleorina	Hepatozoidae	Felis1_(Hepatozoidae)	Hepatozoon_felis	Isolate	Blood	Blood	Japan: Nagasaki	Chordata	Mammalia	Carnivora	Felidae	Prionailurus bengalensis euptilurus (Leopard cat)	TATTTTGGAAGAGATGCATTTATTAGATAAAAAACCAATGCATACTTTTTCAAGTATGAAATTTGGTGATTTACAATAACTTAGCAAATCGCATAGTGAAAACAGGCGATAAATCATTCAAGTTTCTGACCTATCAGCTTTCGACGGTATGGTATTGGCTTACCGTGACAGTGACGGTTAACGGGGGATTAGGGTTCGATTCCGGAGAGGGAGCCTGAGAAACGGCTACCACATCTAAGGAAGGCAGCAGGCGCGCAAATTACCCAATTCTAACAGCATAAGAGAGGTAGTGACAAGAAATAACAATACAAGGCAGTTAAAATGCTTTGTAATTGGAATGATAGAAATTTAAACACTTTTTAAAGTATCAATTGGAGGGCAAGTCTGGTGCCAGCAGCC…	809
AB771569	Alveolata	Apicomplexa	Coccidians	Coccidia	Adeleorina	Hepatozoidae	Felis1_(Hepatozoidae)	Hepatozoon_felis	Isolate	Blood	Blood	Japan: Nagasaki	Chordata	Mammalia	Carnivora	Felidae	Prionailurus bengalensis euptilurus (Leopard cat)	TATTTTGGAAGAGATGCATTTATTAGATAAAAAACCAATGCATACTTTTTCAAGTATGAAATTTGGTGATTTACAATAACTTAGCAAATCGCATAGTGAAAACAGGCGATAAATCATTCAAGTTTCTGACCTATCAGCTTTCGACGGTATGGTATTGGCTTACCGTGGCAGTGACGGTTAACGGGGGATTAGGGTTCGATTCCGGAGAGGGAGCCTGAGAAACGGCTACCACATCTAAGGAAGGCAGCAGGCGCGCAAATTACCCAATTCTAACAGCATAAGAGAGGTAGTGACAAGAAATAACAATACAAGGCAGTTAAAATGCTTTGTAATTGGAATGATAGAAATTTAAACACTTTTTAAAGTATCAATTGGAGGGCAAGTCTGGTGCCAGCAGCC…	809
AB771570	Alveolata	Apicomplexa	Coccidians	Coccidia	Adeleorina	Hepatozoidae	Felis1_(Hepatozoidae)	Hepatozoon_felis	Isolate	Blood	Blood	Japan: Nagasaki	Chordata	Mammalia	Carnivora	Felidae	Prionailurus bengalensis euptilurus (Leopard cat)	TATTTTGGAAGAGATGCATTTATTAGATAAAAAACCAATGCATACTTTTTCAAGTATGAAATTTGATGATTTACAATAACTTAGCAAATCGCATAGTGAAAACAGGCGATAAATCATTCAAGTTTCTGACCTATCAGCTTTCGACGGTATGGTATTGGCTTACCGTGGCAGTGACGGTTAACGGGGGATTAGGGTTCGATTCCGGAGAGGGAGCCTGAGAAACGGCTACCACATCTAAGGAAGGCAGCAGGCGCGCAAATTACCCAATTCTAACAGCATAAGAGAGGTAGTGACAAGAAATAACAATACAAGGCAGTTAAAATGCTTTGTAATTGGAATGATAGAAATTTAAACACTTTTTAAAGTATCAATTGGAGGGCAAGTCTGGTGCCAGCAGCC…	809
AB771571	Alveolata	Apicomplexa	Coccidians	Coccidia	Adeleorina	Hepatozoidae	Felis1_(Hepatozoidae)	Hepatozoon_felis	Isolate	Blood	Blood	Japan: Nagasaki	Chordata	Mammalia	Carnivora	Felidae	Prionailurus bengalensis euptilurus (Leopard cat)	TATTTTGGAAGAGATGCATTTATTAGATAAAAAACCAATACATACTTTTTCAAGTATGAAATTTGGAGATTTACAATAACTTAGCAAATCGCATAGTGAAAACAAGCGATAAATCATTCAAGTTTCTGACCTATCAGCTTTCGACGGTATGGTATTGGCTTACCGTGGCAGTGACGGTTAACGGGGGATTAGGGTTCGATTCCGGAGAGGGAGCCTGAGAAACGGCTACCACATCTAAGGAAGGCAGCAGGCGCGCAAATTACCCAATTCTAACAGCATAAGAGAGGTAGTGACAAGAAATAACAATACAAGGCAGTTAAAATGCTTTGTAATTGGAATGATAGAAATTTAAACACTTTTTAAAGTATCAATTGGAGGGCAAGTCTGGTGCCAGCAGCC…	809
AB771572	Alveolata	Apicomplexa	Coccidians	Coccidia	Adeleorina	Hepatozoidae	Felis1_(Hepatozoidae)	Hepatozoon_felis	Isolate	Blood	Blood	Japan: Nagasaki	Chordata	Mammalia	Carnivora	Felidae	Prionailurus bengalensis euptilurus (Leopard cat)	TATTTTGGAAGAGATGCATTTATTAGATAAAAAACCAATGCATACTTTTTCAAGTATGAAATTTGGTGATTTACAATAACTTAGCAAATCGCATAGTGAAAACAGGCGATAAATCATTCAAGTCTCTGACCTATCAGCTTTCGACGGTATGGTATTGGCTTACCGTGGCAGTGACGGTTAACGGGGGATTAGGGTTCGATTCCGGAGAGGGAGCCTGAGAAACGGCTACCACATCTAAGGAAGGCAGCAGGCGCGCAAATTACCCAATTCTAACAGCATAAGAGAGGTAGTGACAAGAAATAACAATACAAGGCAGTTAAAATGCTTTGTAATTGGAATGATAGAAATTTAAACACTTTTTAAAGTATCAATTGGAGGGCAAGTCTGGTGCCAGCAGCC…	809
AB771573	Alveolata	Apicomplexa	Coccidians	Coccidia	Adeleorina	Hepatozoidae	Felis1_(Hepatozoidae)	Hepatozoon_felis	Isolate	Blood	Blood	Japan: Nagasaki	Chordata	Mammalia	Carnivora	Felidae	Prionailurus bengalensis euptilurus (Leopard cat)	TATTTTGGAAGAGATGCATTTATTAGATAAAAAACCAATACATACTTTTTCAAGTATGAAATTTGGTGATTTACAATAACTTAGCAAATCGCATAGTGAAAACAAGCGATAAATCATTCAAGTTTCTGACCTATCAGCTTTCGACGGTATGGTATTGGCTTACCGTGGCAGTGACGGTTAACGGGGGATTAGGGTTCGATTCCGGAGAGGGAGCCTGAGAAACGGCTACCACATCTAAGGAAGGCAGCAGGCGCGCAAATTACCCAATTCTAACAGCATAAGAGAGGTAGTGACAAGAAATAACAATACAAGGCAGTTAAAATGCTTTGTAATTGGAATGATAGAAATTTAAACACTTTTTAAAGTATCAATTGGAGGGCAAGTCTGGTGCCAGCAGCC…	809
AB771574	Alveolata	Apicomplexa	Coccidians	Coccidia	Adeleorina	Hepatozoidae	Felis1_(Hepatozoidae)	Hepatozoon_felis	Isolate	Blood	Blood	Japan: Nagasaki	Chordata	Mammalia	Carnivora	Felidae	Prionailurus bengalensis euptilurus (Leopard cat)	TATTTTGGAAGAGATGCATTTATTAGATAAAAAACCAATGCATACTTTTTCAAGTATGAAATTTGGTGATTTACAATAACTTAGCAAATCGCATAGTGAAAACAGGCGATAAATCATTCAAGTTTCTGACCTATCAGCTTTCGACGGTATGGTATTGGCTTACCGTGGCAGTGACGGTTAACGGGGGATTAGGGTTCGATTCCGGAGAGGGAGCCTGAGAAACGGCTACCACATCTAAGGAAGGCAGCAGGCGCGCAAATTACCCAATTCTAACAGCATAAGAGAGGTAGTGACAAGAAATAACAATACAAGGCAGTTAAAATGCTTTGTAATTGGAATGATAGAAATTTAAACACTTTTTAAAGTATCAATTGGAGGGCAAGTCTGGTGCCAGCAGCC…	809
AB771575	Alveolata	Apicomplexa	Coccidians	Coccidia	Adeleorina	Hepatozoidae	Felis1_(Hepatozoidae)	Hepatozoon_felis	Isolate	Blood	Blood	Japan: Nagasaki	Chordata	Mammalia	Carnivora	Felidae	Prionailurus bengalensis euptilurus (Leopard cat)	TATTTTGGAAGAGATGCATTTATTAGATAAAAAACCCATGCATACTTTTTCAAGTATGAAATTTGGTGATTTACAATAACTTAGCAAATCGCATAGTGAAAACAGGCGATAAATCATTCAAGTTTCTGACCTATCAGCTTTCGACGGTATGGTATTGGCTTACCGTGGCAGTGACGGTTAACGGGGGATTAGGGTTCGATTCCGGAGAGGGAGCCTGAGAAACGGCTACCACATCTAAGGAAGGCAGCAGGCGCGCAAATTACCCAATTCTAACAGCATAAGAGAGGTAGTGACAAGAAATAACAATACAAGGCAGTTAAAATGCTTTGTAATTGGAATGATAGAAATTTAAACACTTTTTAAAGTATCAATTGGAGGGCAAGTCTGGTGCCAGCAGCC…	809
AB771576	Alveolata	Apicomplexa	Coccidians	Coccidia	Adeleorina	Hepatozoidae	Felis1_(Hepatozoidae)	Hepatozoon_felis	Isolate	Blood	Blood	Japan: Nagasaki	Chordata	Mammalia	Carnivora	Felidae	Prionailurus bengalensis euptilurus (Leopard cat)	TATTTTGGAAGAGATGCATTTATTAGATAAAAATCCAATGCATACTTTTTCAAGTATGAAATTTGGTGATTTACAATAACTTAGCAAATCGCATAGTGAAAACAGGCGATAAATCATTCAAGTTTCTGACCTATCAGCTTTCGACGGTATGGTATTGGCTTACCGTGGCAGTGACGGTTAACGGGGGATTAGGGTTCGATTCCGGAGAGGGAGCCTGAGAAACGGCTACCACATCTAAGGAAGGCAGCAGGCGCGCAAATTACCCAATTCTAACAGCATAAGAGAGGTAGTGACAAGAAATAACAATACAAGGCAGTTAAAATGCTTTGTAATTGGAATGATAGAAATTTAAACACTTTTTAAAGTATCAATTGGAGGGCAAGTCTGGTGCCAGCAGCC…	809
AB771577	Alveolata	Apicomplexa	Coccidians	Coccidia	Adeleorina	Hepatozoidae	Felis1_(Hepatozoidae)	Hepatozoon_felis	Isolate	Blood	Blood	Japan: Nagasaki	Chordata	Mammalia	Carnivora	Felidae	Prionailurus bengalensis euptilurus (Leopard cat)	TATTTTGGAAGAGATGCATTTATTAGATAAAAAACCAATACATACTTTTTCAAGTATGAAATTTGGTGATTTACAATAACTTAGCAAATCGCATAGTGAAAACAAGCGATAAATCATTCAAGTTTCTGACCTATCAGCTTTCGACGGTATGGTATTGGCTTACCGTGGCAGTGACGGTTAACGGGGGATTAGGGTTCGATTCCGGAGAGGGAGCCTGAGAAACGGCTACCACATCTAAGGAAGGCAGCAGGCGCGCAAATTACCCAATTCTAACAGCATAAGAGAGGTAGTGACAAGAAATAACAATACAAGGCAGTTAAAATGCTTTGTAATTGGAATGATAGAAATTTAAACACTTTTTAAAGTATCAATTGGAGGGCAAGTCTGGTGCCAGCAGCC…	809
AB771557	Alveolata	Apicomplexa	Coccidians	Coccidia	Adeleorina	Hepatozoidae	Felis1_(Hepatozoidae)	Hepatozoon_felis	Isolate	Blood	Blood	Japan: Nagasaki	Chordata	Mammalia	Carnivora	Felidae	Prionailurus bengalensis euptilurus (Leopard cat)	TATTTTGGAAGAGATGCATTTATTAGATAAAAAACCAATACATACTTTTTCAAGTATGAAATTTGGTGATTTACAATAACTTAGCAAATCGCATAGTGAAAACAAGCGATAAATCATTCAAGTTTCTGACCTATCAGCTTTCGACGGTATGGTATTGGCTTACCGTGGCAGTGACGGTTAACGGGGGATTAGGGTTCGATTCCGGAGAGGGAGCCTGAGAAACGGCTACCACATCTAAGGAAGGCAGCAGGCGCGCAAATTACCCAATTCTAACAGCATAAGAGAGGTAGTGACAAGAAATAACAATACAAGGCAGTTAAAATGCTTTGTAATTGGAATGATAGAAATTTAAACACTTTTTAAAGTATCAATTGGAGGGCAAGTCTGGTGCCAGCAGCC…	809
AB636285	Alveolata	Apicomplexa	Coccidians	Coccidia	Adeleorina	Hepatozoidae	Felis1_(Hepatozoidae)	Hepatozoon_felis	Isolate	Blood	Blood	-	Chordata	Mammalia	Carnivora	Felidae	Prionailurus iriomotensis (Iriomote cat)	TATTTTGGAAGAGATGCATTTATTAGATAAAAAACCAATACATACTTTTTCAAGTATGAAATTTGGTGATTTACAATAACTTAGCAAATCGCATAGTGAAAACAGGCGATAAATCATTCAAGTTTCTGACCTATCAGCTTTCGACGGTATGGTATTGGCTTACCGTGGCAGTGACGGTTAACGGGGGATTAGGGTTCGATTCCGGAGAGGGAGCCTGAGAAACGGCTACCACATCTAAGGAAGGCAGCAGGCGCGCAAATTACCCAATTCTAACAACATAAGAGAGGTAGTGACAAGAAATAACAATACAAGGCAGTTAAAATGCTTTGTAATTGGAATGATAGAAATTTAAACACTTTTTAAAGTATCAATTGGAGGGCAAGTCTGGTGCCAGCAGCC…	626
AB636286	Alveolata	Apicomplexa	Coccidians	Coccidia	Adeleorina	Hepatozoidae	Felis1_(Hepatozoidae)	Hepatozoon_felis	Isolate	Blood	Blood	-	Chordata	Mammalia	Carnivora	Felidae	Prionailurus iriomotensis (Iriomote cat)	TATTTTGGAAGAGATGCATTTATTAGATAAAAAACCAATACATACTTTTTCAAGTATGAAATTTGGTGATTTACAATAACTTAGCAAATCGCATAGTAAAAACAGGCGATAAATCATTCAAGTTTCTGACCTATCAGCTTTCGACGGTATGGTATTGGCTTACCGTGGCAGTGACGGTTAACGGGGGATTAGGGTTCGATTCCGGAGAGGGAGCCTGAGAAACGGCTACCACATCTAAGGAAGGCAGCAGGCGCGCAAATTACCCAATTCTAACAGCATAAGAGAGGTAGTGACAAGAAATAACAATACAAGGCAGTTAAAATGCTTTGTAATTGGAATGATAGAAATTTAAACACTTTTTAAAGTATCAATTGGAGGGCAAGTCTGGTGCCAGCAGCC…	626
AB636287	Alveolata	Apicomplexa	Coccidians	Coccidia	Adeleorina	Hepatozoidae	Felis1_(Hepatozoidae)	Hepatozoon_felis	Isolate	Blood	Blood	-	Chordata	Mammalia	Carnivora	Felidae	Prionailurus iriomotensis (Iriomote cat)	TATTTTGGAAGAGATGCATTTATTAGATAAAAAACCAATACATACTTTTTCAAGTATGAAATTTGGTGATTTACAATAACTTAGCAAATCGCATAGTGAAAACAGGCGATAAATCATTCAAGTTTCTGACCTATCAGCTTTCGACGGTATGGTATTGGCTTACCGTGGCAGTGACGGTTAACGGGGGATTAGGGTTCGATTCCGGAGAGGGAGCCTGAGAAACGGCTACCACATCTAAGGAAGGCAGCAGGCGCGCAAATTACCCAATTCTAACAGCATAAGAGGGGTAGTGACAAGAAATAACAATACAAGGCAGTTAAAATGCTTTGTAATTGGAATGATAGAAATTTAAACACTTTTTAAAGTATCAATTGGAGGGCAAGTCTGGTGCCAGCAGCC…	626
AB771501	Alveolata	Apicomplexa	Coccidians	Coccidia	Adeleorina	Hepatozoidae	Felis1_(Hepatozoidae)	Hepatozoon_felis	Isolate	Blood	Blood	Japan: Okinawa	Chordata	Mammalia	Carnivora	Felidae	Prionailurus iriomotensis (Iriomote cat)	TATTTTGGAAGAGATGCATTTATTAGATAAAAAACCAATACATACTTTTTCAAGTATGAAATTTGGTGATTTACAATAACTTAGCAAATCGCATAGTGAAAACAGGCGATAAATCATTCAAGTTTCTGACCTATCAGCTTTCGACGGTATGGTATTGGCTTACCGTGGCAGTGACGGTTAACGGGGGATTAGGGTTCGATTCCGGAGAGGGAGCCTGAGAAACGGCTACCACATCTAAGGAAGGCAGCAGGCGCGCAAATTACCCAATTCTAACAGCATAAGAGAGGTAGTGACAAGAAATAACAATACAAGGCAGTTAAAATGCTTTGTAATTGGAATGATAGAAATTTAAACACTTTTTAAAGTATCAATTGGAGGGCAAGTCTGGTGCCAGCAGCC…	809
AB771502	Alveolata	Apicomplexa	Coccidians	Coccidia	Adeleorina	Hepatozoidae	Felis1_(Hepatozoidae)	Hepatozoon_felis	Isolate	Blood	Blood	Japan: Okinawa	Chordata	Mammalia	Carnivora	Felidae	Prionailurus iriomotensis (Iriomote cat)	TATTTTGGAAGAGATGCATTTATTAGATAAAAAACCAATACATACTTTTTCAAGTATGAAATTTGGTGATTTGCAATAACTTAGCAAATCGCATAGTGAAAACAGGCGATAAATCATTCAAGTTTCTGACCTATCAGCTTTCGACGGTATGGTATTGGCTTACCGTGGCAGTGACGGTTAACGGGGGATTAGGGTTCGATTCCGGAGAGGGAGCCTGAGAAACGGCTACCACATCTAAGGAAGGCAGCAGGCGCGCAAATTACCCAATTCTAACAGCATAAGAGAGGTAGTGACAAGAAATAACAATACAAGGCAGTTAAAATGCTTTGTAATTGGAATGATAGAAATTTAAACACTTTTTAAAGTATCAATTGGAGGGCAAGTCTGGTGCCAGCAGCC…	809
AB771503	Alveolata	Apicomplexa	Coccidians	Coccidia	Adeleorina	Hepatozoidae	Felis1_(Hepatozoidae)	Hepatozoon_felis	Isolate	Blood	Blood	Japan: Okinawa	Chordata	Mammalia	Carnivora	Felidae	Prionailurus iriomotensis (Iriomote cat)	TATTTTGGAAGAGATGCATTTATTAGATAAAAAACCAATACATACTTTTTCAAGTATGAAATTTGGTGATTTACAATAACTTAGCAAATCGCATAGTGAAAACAGGCGATAAATCATTCAAGTTTCTGACCTATCAGCTTTCGACGGTATGGTATTGGCTTACCGTGGCAGTGACGGTTAACGGGGGATTAGGGTTCGATTCCGGAGAGGGAGCCTGAGAAACGGCTACCACATCTAAGGAAGGCAGCAGGCGCGCAAATTACCCAATTCTAACAGCATAAGAGAGGTAGTGACAAGAAATAACAATACAAGGCAGTTAAAATGCTTTGTAATTGGAATGATAGAAATTTAAACACTTTTTAAAGTATCAATTGGAGGGCAAGTCTGGTGCCAGCAGCC…	809
AB771504	Alveolata	Apicomplexa	Coccidians	Coccidia	Adeleorina	Hepatozoidae	Felis1_(Hepatozoidae)	Hepatozoon_felis	Isolate	Blood	Blood	Japan: Okinawa	Chordata	Mammalia	Carnivora	Felidae	Prionailurus iriomotensis (Iriomote cat)	TATTTTGGAAGAGATGCATTTATTAGATAAAAAACCAATACATACTTTTTCAAGTATGAAATTTGGTGATTTACAATAACTTAGCAAATCGCATAGTGAAAACAGGCGATAAATCATTCAAGTCTCTGACCTATCAGCTTTCGACGGTATGGTATTGGCTTACCGTGGCAGTGACGGTTAACGGGGGATTAGGGTTCGATTCCGGAGAGGGAGCCTGAGAAACGGCTACCACATCTAAGGAAGGCAGCAGGCGCGCAAATTACCCAACCTAACAGCATAAGAGAGGTAGTGACAAGAAATAACAATACAAGGCAGTTAAAATGCTTTGTAATCGGAATGATAGAAATTTAAACACTTTTTAAAGTATCAATTGGAGGGCAAGTCTGGTGCCAGCAGCCG…	809
AB771506	Alveolata	Apicomplexa	Coccidians	Coccidia	Adeleorina	Hepatozoidae	Felis1_(Hepatozoidae)	Hepatozoon_felis	Isolate	Blood	Blood	Japan: Okinawa	Chordata	Mammalia	Carnivora	Felidae	Prionailurus iriomotensis (Iriomote cat)	TATTTTGGAAGAGATGCATTTATTAGATAAAAAACCAATACATACTTTTTCAAGTATGAAATTTGGTGATTTACAATAACTTAGCAAATCGCATAGTGAAAACAGGCGATAAATCATTCAAGTTTCTGACCTATCAGCTTTCGACGGTATGGTATTGGCTTACCGTGGCAGTGACGGTTAACGGGGGATTAGGGTTCGATTCCGGAGAGGGAGCCTGAGAAACGGCTACCACATCTAAGGAAGGCAGCAGGCGCGCAAATTACCCAATTCTAACAGCATAAGAGAGGTAGTGACAAGAAATAACAATACAAGGCAGTTAAAATGCTTTGTAATTGGAATGATAGAAATTTAAACACTTTTTAAAGTATCAATTGGAGGGCAAGTCTGGTGCCAGCAGCC…	809
AB771513	Alveolata	Apicomplexa	Coccidians	Coccidia	Adeleorina	Hepatozoidae	Felis1_(Hepatozoidae)	Hepatozoon_felis	Isolate	Blood	Blood	Japan: Okinawa	Chordata	Mammalia	Carnivora	Felidae	Prionailurus iriomotensis (Iriomote cat)	TATTTTGGAAGAGATGCATTTATTAGATAAAAAACCAATACATACTTTTTCAAGTATGAAATTTGGTGATTTACAATAACTTAGCAAATCGCATAGTGAAAACAGGCGATAAATCATTCAAGTTTCTGGCCTATCAGCTTTCGACGGTATGGTATTGGCTTACCGTGGCAGTGACGGTTAACGGGGGATTAGGGTTCGATTCCGGAGAGGGAGCCTGAGAAACGGCTACCACATCTAAGGAAGGCAGCAGGCGCGCAAATTACCCAATTCTAACAGCATAAGAGAGGTAGTGACAAGAAATAACAATACAAGGCAGTTAAAATGCTTTGTAATTGGAATGATAGAAATTTAAACACTTTTTAAAGTATCAATTGGAGGGCAAGTCTGGTGCCAGCAGCC…	809
AB771514	Alveolata	Apicomplexa	Coccidians	Coccidia	Adeleorina	Hepatozoidae	Felis1_(Hepatozoidae)	Hepatozoon_felis	Isolate	Blood	Blood	Japan: Okinawa	Chordata	Mammalia	Carnivora	Felidae	Prionailurus iriomotensis (Iriomote cat)	TATTTTGGAAGAGATGCATTTATTAGATAAAAAACCAATACATACTTTTTCAAGTATGAAATTTGGTGATTTACAATAACTTAGCAAATCGCATAGTGAAAACAGGCGATAAATCATTCAAGTTTCTGACCTATCAGCTTTCGACGGTATGGTATTGGCTTACCGTGGCAGTGACGGTTAACGGGGGATTAGGGTTCGATTCCGGAGAGGGAGCCTGAGAAACGGCTACCACATCTAAGGAAGGCAGCAGGCGCGCAAATTACCCAATTCTAACAGCATAAGAGAGGCAGTGACAAGAAATAACAATACAAGGCAGTTAAAATGCTTTGTAATTGGAATGATAGAAATTTAAACACTTTTTAAAGTATCAATTGGAGGGCAAGTCTGGTGCCAGCAGCC…	809
AB771515	Alveolata	Apicomplexa	Coccidians	Coccidia	Adeleorina	Hepatozoidae	Felis1_(Hepatozoidae)	Hepatozoon_felis	Isolate	Blood	Blood	Japan: Okinawa	Chordata	Mammalia	Carnivora	Felidae	Prionailurus iriomotensis (Iriomote cat)	AATTTTGGAAGAGATGCATTTATTAGATAAAAAACCAATACATACTTTTTCAAGTATGAAATTTGGTGATTTACAATAACTTAGCAAATCGCATAGTGAAAACAGGCGATAAATCATTCAAGTTTCTGACCTATCAGCTTTCGACGGTATGGTATTGGCTTACCGTGGCAGTGACGGTTAACGGGGGATTAGGGTTCAATTCCGGAGAGGGAGCCTGAGAAACGGCTACCACATCTAAGGAAGGCAGCAGGCGCGCAAATTACCCAATTCTAACAGCATAAGAGAGGTAGTGACAAGAAATAACAATACAAGGCAGTTAAAATGCTTTGTAATTGGAATGATAGAAATTTAAACACTTTTTAAAGTATCAATTGGAGGGCAAGTCTGGTGCCAGCAGCC…	809
AB771516	Alveolata	Apicomplexa	Coccidians	Coccidia	Adeleorina	Hepatozoidae	Felis1_(Hepatozoidae)	Hepatozoon_felis	Isolate	Blood	Blood	Japan: Okinawa	Chordata	Mammalia	Carnivora	Felidae	Prionailurus iriomotensis (Iriomote cat)	AATTTTGGAAGAGATGCATTTATTAGATAAAAAACCAATACATACTTTTTCAAGTATGAAATTTGGTGATTTACAATAACTTAGCAAATCGCATAGTGAAAACAGGCGATAAATCATTCAAGTTTCTGACCTATCAGCTTTCGACGGTATGGTATTGGCTTACCGTGGCAGTGACGGTTAACGGGGGATTAGGGTTCGATTCCGGGGAGGGAGCCTGAGAAACGGCTACCACATCTAAGGAAGGCAGCAGGCGCGCAAATTACCCAATTCTAACAGCATAAGAGAGGTAGTGACAAGAAATAACAATACAAGGCAGTTAAAATGCTTTGTAATTGGAATGATAGAAATTTAAACACTTTTTAAAGTATCAATTGGAGGGCAAGTCTGGTGCCAGCAGCC…	809
AB771517	Alveolata	Apicomplexa	Coccidians	Coccidia	Adeleorina	Hepatozoidae	Felis1_(Hepatozoidae)	Hepatozoon_felis	Isolate	Blood	Blood	Japan: Okinawa	Chordata	Mammalia	Carnivora	Felidae	Prionailurus iriomotensis (Iriomote cat)	TTTTTTGGAAGAGATGCATTTATTAGATAAAAAACCAATACATACTTTTTCAAGTATGAAATTTGGTGATTTACAATAACTCAGCAAATCGCATAGTGAAAACAGGCGATAAATCATTCAAGTTTCTGACCTATCAGCTTTCGACGGTATGGTATTGGCTTACCGTGGCAGTGACGGTTAACGGGGGATTAGGGTTCGATTCCGGAGAGGGAGCCTGAGAAACGGCTACCACATCTAAGGAAGGCAGCAGGCGCGCAAATTACCCAATTCTAACAGCATAAGAGAGGTAGTGACAAGAAATAACAATACAAGGCAGTTAAAATGCTTTGTAATTGGAATGATAGAAATTTAAACACTTTTTAAAGTATCAATTGGAGGGCAAGTCTGGTGCCAGCAGCC…	809
AB771518	Alveolata	Apicomplexa	Coccidians	Coccidia	Adeleorina	Hepatozoidae	Felis1_(Hepatozoidae)	Hepatozoon_felis	Isolate	Blood	Blood	Japan: Okinawa	Chordata	Mammalia	Carnivora	Felidae	Prionailurus iriomotensis (Iriomote cat)	TATTTTGGAAGAGATGCATTTATTAGATAAAAAACCAATACATACTTTTTCAAGTATGAAATTTGGTGATTTACAATAACTTAGCAAATCGCATAGTGAAAACAGGCGATAAATCATTCAAGTTTCTGACCTATCAACTTTCGACGGTATGGTATTGGCTTACCGTGGCAGTGACGGTTAACGGGGGATTAGGGTTCGATTCCGTAGAGGGAGCCTGAGAAACGGCTACCACATCTAAGGAAGGCAGCAGGCGCGCAAATTACCCAATTCTAACAGCATAAGAGAGGTAGTGACAAGAAATAACAATACAAGGCAGTTAAAATGCTTTGTAATTGGAATGATAGAAATTTAAACACTTTTTAAAGTATCAATTGGAGGGCAAGTCTGGTGCCAGCAGCC…	809
AB771519	Alveolata	Apicomplexa	Coccidians	Coccidia	Adeleorina	Hepatozoidae	Felis1_(Hepatozoidae)	Hepatozoon_felis	Isolate	Blood	Blood	Japan: Okinawa	Chordata	Mammalia	Carnivora	Felidae	Prionailurus iriomotensis (Iriomote cat)	TATTTTGGAAGAGATGCATTTATTAGATAAAAAACCAATACATACTTTTTCAAGTATGAAATTTGGTGATTTACAATAACTTAGCAAATCGCATAGTGAAAACAGGCGATAAATCATTCAAGTTTCTGACCTATCAGCTTTCGACGGTATGGTATTGGCTTACCGTGGCAGTGACGGTTAACGGGGGATTAGGGTTCGATTCCGGAGAGGGAGCCTGAGAAACGGCTACCACATCTAAGGAAGGCAGCAGGCGCGCAAATTACCCAATTCTAACAGCATAAGAGAGGTAGTGACAAGAAATAACAATACAAGGCAGTTAAAATGCTTTGTAATTGGAATGATAGAAATTTAAACACTTTTTAAAGTATCAATTGGAGGGCAAGTCTGGTGCCAGCAGCC…	809
AB771520	Alveolata	Apicomplexa	Coccidians	Coccidia	Adeleorina	Hepatozoidae	Felis1_(Hepatozoidae)	Hepatozoon_felis	Isolate	Blood	Blood	Japan: Okinawa	Chordata	Mammalia	Carnivora	Felidae	Prionailurus iriomotensis (Iriomote cat)	AATTTTGGAAGAGATGCATTTATTAGATAAAAGACCAATACATACTTTTTCAAGTATGAAATTTGGTGATTTACAATAACTTAGCAAATCGCATAGTGAAAACAGGCGATAAATCATTCAAGTTTCTGACCTATCAGCTTTCGACGGTATGGTATTGGCTTACCGTGGCAGTGACGGTTAACGGGGGATTAGGGTTCGATTCCGGAGAGGGGGCCTGAGAAACGGCTACCACATCTAAGGAAGGCAGCAGGCGCGCAAATTACCCAATTCTAACAGCATAAGAGAGGTAGTGACAAGAAATAACAATACAAGGCAGTTAAATGCTTTGTAATTGGAATGATAGAAATTTAAACACTTTTTAAAGTATCAATTGGAGGGCAAGTCTGGTGCCAGCAGCCG…	809
AB771523	Alveolata	Apicomplexa	Coccidians	Coccidia	Adeleorina	Hepatozoidae	Felis1_(Hepatozoidae)	Hepatozoon_felis	Isolate	Blood	Blood	Japan: Okinawa	Chordata	Mammalia	Carnivora	Felidae	Prionailurus iriomotensis (Iriomote cat)	TATTTTGGAAGAGATGCATTTATTAGATAAAAAACCAATACATACTTTTTCAAGTATGAAATTTGGTGATTTACAATAACTTAGCAAATCGCATAGTGAAAACAGGCGATAAATCATTCAAGTTTCTGACCTATCAGCTTTCGACGGTATGGTATTGGCTTACCGTGGCAGTGACGGTTAACGGGGGATTAGGGTTCGATTCCGGAGAGGGAGCCTGAGAAACGGCTACCACATCTAAGGAAGGCAGCAGGCGCGCAAATTACCCAATTCTAACAGCATAAGAGAGGTAGTGACAAGAAATAACAATACAAGGCAGTTAAAATGCTTTGTAATTGGAATGATAGAAATTTAAACACTTTTTAAAGTATCAATTGGAGGGCAAGTCTGGTGCCAGCAGCC…	809
AB771524	Alveolata	Apicomplexa	Coccidians	Coccidia	Adeleorina	Hepatozoidae	Felis1_(Hepatozoidae)	Hepatozoon_felis	Isolate	Blood	Blood	Japan: Okinawa	Chordata	Mammalia	Carnivora	Felidae	Prionailurus iriomotensis (Iriomote cat)	TATTTTGGAAGAGATGCATTTATTAGATAAAAAACCAATACATACTTTTTCAAGTATGAAATTTGGTGATTTACAATAACTTAGCAAATCGCATAGTGAAAACAGGCGATAAATCATTCAAGTTTCTGACCTATCAGCTTTCGACGGTATGGTATTGGCTTACCGTGGCAGTGACGGTTAACGGGGGATTAGGGTTCGATTCCGGAGAGGGAGCCTGAGAAACGGCTACCACATCTAAGGAAGGCAGCAGGCGCGCAAATTACCCAATTCTAACAGCATAAGAGAGGTAGTGACAAGAAATAACAATACAAGGCAGTTAAAATGCTTTGTAATTGGAATGATAGAAATTTAAACACTTTTTAAAGTATCAATTGGAGGGCAAGTCTGGTGCCAGCAGCC…	809
AB771525	Alveolata	Apicomplexa	Coccidians	Coccidia	Adeleorina	Hepatozoidae	Felis1_(Hepatozoidae)	Hepatozoon_felis	Isolate	Blood	Blood	Japan: Okinawa	Chordata	Mammalia	Carnivora	Felidae	Prionailurus iriomotensis (Iriomote cat)	TATATTGGAAGAGATGCATTTATTAGATAAAAAACCAATACATACTTTTTCAAGTATGAAATTTGGTGATTTACAATAACTTAGCAAATCGCATAGTGAAAACAGGCGATAAATCATTCAAGTTTCTGACCTATCAGCTTTCGACGGTATGGTATTGGCTTACCGTGGCAGTGACGGTTAACGGGGGATTAGGGTTCGATTCCGGAGAGGGAGCCTGAGAAACGGCTACCACATCTAAGGAAGGCAACAGGCGCGCAAATTACCCAATTCTAACAGCATAAGAGAGGTAGTGACAAGAAATAACAATACAAGGCAGTTAAAATGCTTTGTAATTGGAATGATAGAAATTTAAACACTTTTTAAAGTATCAATTGGAGGGCAAGTCTGGTGCCAGCAGCC…	809
AB771526	Alveolata	Apicomplexa	Coccidians	Coccidia	Adeleorina	Hepatozoidae	Felis1_(Hepatozoidae)	Hepatozoon_felis	Isolate	Blood	Blood	Japan: Okinawa	Chordata	Mammalia	Carnivora	Felidae	Prionailurus iriomotensis (Iriomote cat)	TATTTTGGAAGAGATGCATTTATTAGATAAAAAACCAATACATACTTTTTCAAGTATGAAATTTGGTGATTTACAATAACTTAGCAAATCGCATAGTGAAAACAGGCGATAAATCATTCAAGTTTCTGACCTATCAGCTTTCGACGGTATGGTATTGGCTTACCGTGGCAGTGACGGTTAACGGGGGATTAGGGTTCGATTCCGGAGAGGGAGCCTGAGAAACGGCTACCACATCTAAGGAAGGCAGCAGGCGCGCAAATTACCCAATTCTAACAGCATAAGAGAGGTAGTGACAAGAAATAACAATACAAGGCAGTTAAAATGCTTTGTAATTGGAATGATAGAAATTTAAACACTTTTTAAAGTATCAATTGGAGGGCAAGTCTGGTGCCAGCAGCC…	809
AB771530	Alveolata	Apicomplexa	Coccidians	Coccidia	Adeleorina	Hepatozoidae	Felis1_(Hepatozoidae)	Hepatozoon_felis	Isolate	Blood	Blood	Japan: Okinawa	Chordata	Mammalia	Carnivora	Felidae	Prionailurus iriomotensis (Iriomote cat)	TATTTTGGAAGAGATGCATTTATTAGATAAAAAACCAATACATACTTTTTCAAGTATGAAATTTGGTGATTTACAATAACTTAGCAAATCGCATAGTGAAAACAGGCGATAAATCATTCAAGTTTCTGACCTATCAGCTTTCGACGGTATGGTATTGGCTTACCGTGGCAGTGACGGTTAACGGGGGATTAGGGTTCGATTCCGGAGAGGGAGCCTGAGAAACGGCTACCACATCTAAGGAAGGCAGCAGGCGCGCAAATTACCCAATTCTAACAGCATAAGAGAGGTAGTGACAAGAAATAACAATACAAGGCAGTTAAAATGCTTTGTAATTGGAATGATAGAAATTTAAACACTTTTTAAAGTATCAATTGGAGGGCAAGTCTGGTGCCAGCAGCC…	809
AB771531	Alveolata	Apicomplexa	Coccidians	Coccidia	Adeleorina	Hepatozoidae	Felis1_(Hepatozoidae)	Hepatozoon_felis	Isolate	Blood	Blood	Japan: Okinawa	Chordata	Mammalia	Carnivora	Felidae	Prionailurus iriomotensis (Iriomote cat)	TATTTTGGAAGAGATGCATTTATTAGATAAAAAACCAATACATACTTTTTCAAGTATGAAATTTGGTGATTTACAATAACTTAGCAAATCGCATAGTGAAAACAGGCGATAAATCATTCAAGTTTCTGACCTATCAGCTTTCGACGGTATGGTATTGGCTTACCGTGGCAGTGACGGTTAGCGGGGGATTAGGGTTCGATTCCGGAGAGGGAGCCTGAGAAACGGCTACCACATCTAAGGAAGGCAGCAGGCGCGCAAATTACCCAATTCTAACAGCATAAGAGAGGTAGTGACAAGAAATAACAATACAAGGCAGTTAAAATGCTTTGTAATTGGAATGATAGAAATTTAAACACTTTTTAAAGTATCAATTGGAGGGCAAGTCTGGTGCCAGCAGCC…	809
AB771532	Alveolata	Apicomplexa	Coccidians	Coccidia	Adeleorina	Hepatozoidae	Felis1_(Hepatozoidae)	Hepatozoon_felis	Isolate	Blood	Blood	Japan: Okinawa	Chordata	Mammalia	Carnivora	Felidae	Prionailurus iriomotensis (Iriomote cat)	TATTTTGGAAGAGATGCATTTATTAGATAAAAAACCAATACATACTTTTTCAAGTATGAAATTTGGTGATTTACAATAACTTAGCAAATCGCATAGTGAAAACAGGCGATAAATCATTCAAGTTTCTGACCTATCAGCTTTCGACGGTATGGTATTGGCTTACCGTGGCAGTGACGGTTAACGGGGGATTAGGGTTCGATTCCGGAGAGGGAGCCTGAGAAACGGCTACCACATCTAAGGAAGGCAGCAGGCGCGCAAATTACCCAATTCTAACAGCATAAGAGAGGTAGTGACAAGAAATAACAATACAAGGCAGTTAAAATGCTTTGTAATTGGAATGATAGAAATTTAAACACTTTTTAAAGTATCAATTGGAGGGCAAGTCTGGTGCCAGCAGCC…	809
AB771533	Alveolata	Apicomplexa	Coccidians	Coccidia	Adeleorina	Hepatozoidae	Felis1_(Hepatozoidae)	Hepatozoon_felis	Isolate	Blood	Blood	Japan: Okinawa	Chordata	Mammalia	Carnivora	Felidae	Prionailurus iriomotensis (Iriomote cat)	TATTTTGGAAGAGATGCATTTATTAGATAGAAAACCAATACATACTTTTTCAAGTATGAAATTTGGTGATTTACAATAACTTAGCAAATCGCATAGTGAAAACAGGCGATAAATCATTCAAGTTTCTGACCTATCAGCTTTCGACGGTATGGTATTGGCTTACCGTGGCAGTGACGGTTAACGGGGGGTTAGGGTTCGATTCCGGAGAGGGAGCCTGAGAAACGGCTACCACATCTAAGGAAGGCAGCAGGCGCGCAAATTACCCAATTCTAACAGCATAAGAGAGGTAGTGACAAGAAATAACAATACAAGGCAGTTAAAATGCTATGTAATTGGAATGATAGAAATTTAAACACTTTTTAAGGTATCAATTGGAGGGCAAGTCTGGTGCCAGCAGCC…	809
AB771534	Alveolata	Apicomplexa	Coccidians	Coccidia	Adeleorina	Hepatozoidae	Felis1_(Hepatozoidae)	Hepatozoon_felis	Isolate	Blood	Blood	Japan: Okinawa	Chordata	Mammalia	Carnivora	Felidae	Prionailurus iriomotensis (Iriomote cat)	TATTTTGGAAGAGATGCATTTATTAGATAAAAAACCAATACATACTTTTTCAAGTATGAAATTTGGTGATTTACAATAACTTAGCAAATCGCATAGTGAAAACAGGCGATAAATCATTCAAGTTTCTGACCTATCAGCTTTCGACGGTATGGTCTTGGCTTACCGTGGCAGTGACGGTTAACGGGGGATTAGGGTTCGATTCCGGAGAGGGAGCCTGAGAAACGGCTACCACATCTAAGGAAGGCAGCAGGCGCGCAAATTACCCAATTCTAACAGCATAAGAGAGGTAGTGACAAGAAATAACAATACAAGGCAGTTAAGATGCTTTGTAATTGGAATGATAGAAATTTAAACACTTTTTAAAGTATCAATTGGAGGGCAAGTCTGGTGCCAGCAGCC…	809
AB771535	Alveolata	Apicomplexa	Coccidians	Coccidia	Adeleorina	Hepatozoidae	Felis1_(Hepatozoidae)	Hepatozoon_felis	Isolate	Blood	Blood	Japan: Okinawa	Chordata	Mammalia	Carnivora	Felidae	Prionailurus iriomotensis (Iriomote cat)	TATTTTGGAAGAGATGCATTTATTAGATAAAAAACCAATATATACTTTTTCAAGTATGAAATTTGGTGATTTACAATAACTTAGCAAATCGCATAGTGAAAACAGGCGATAAATCATTCAAGTTTCTGACCTATCAGCTTTCGACGGTATGGTATTGGCTTACCGTGGCAGTGACGGTTAACGGGGGATTAGGGTTCGATTCCGGAGAGGGAGCCTGAGAAACGGCTACCACATCTAAGGAAGGCAGCAGGCGCGCAAATTACCCAATTCTAACAGCATAAGAGAGGTAGTGACAAGAAATAACAATACAAGGCAGTTAAAATGCTTTGTAATTGGAATGATAGAAATTTAAACACTTTTTAAAGTATCAATTGGAGGGCAAGTCTGGTGCCAGCAGCC…	809
AB771536	Alveolata	Apicomplexa	Coccidians	Coccidia	Adeleorina	Hepatozoidae	Felis1_(Hepatozoidae)	Hepatozoon_felis	Isolate	Blood	Blood	Japan: Okinawa	Chordata	Mammalia	Carnivora	Felidae	Prionailurus iriomotensis (Iriomote cat)	TATTTTGGAAGAGATGCATTTATTAGATAAAAAACCAATACATACTTTTTCAAGTATGAAATTTGGTGATTTACAATAACTTAGCAAATCGCATAGTGAAAACAGGCGATAAATCATTCAAGTTTCTGACCTATCAGCTTTCGACGGTATGGTATTGGCTTACCGTGGCAGTGACGGTTAACGGGGGATTAGGGTTCGATTCCGGAGAGGGAGCCTGAGAAACGGCTACCACATCTAAGGAAGGCAGCAGGCGCGCAAATTACCCAATTCTAACAGCATAAGAGAGGTAGTGACAAGAAATAACAATACAAGGCAGTTAAAATGCTTTGTAATTGGAATGATAGAAATTTAAACACTTTTTAAAGTATCAATTGGAGGGCAAGTCTGGTGCCAGCAGCC…	809
AB771537	Alveolata	Apicomplexa	Coccidians	Coccidia	Adeleorina	Hepatozoidae	Felis1_(Hepatozoidae)	Hepatozoon_felis	Isolate	Blood	Blood	Japan: Okinawa	Chordata	Mammalia	Carnivora	Felidae	Prionailurus iriomotensis (Iriomote cat)	TATTTTGGAAGAGATGCATTTATTAGATAAAAAACCAATACATACTTTTTCAAGTATGAAATTTGGTGATTTACAATAACTTAGCAAATCGCATAGTGAAAACAGGCGATAAATCATTCAAGTTTCTGACCTATCAGCTTTCGACGGTATGGTATTGGCTTACCGTGGCAGTGACGGTTAACGGGGGATTAGGGTTCGATTCCGGAGAGGGAGCCTGAGAAACGGCTACCACATCTAAGGAAGGCAGCAGGCGCGCAAATTACCCAATTCTAACAGCATAAGAGAGGTAGTGACAAGAAATAACAATACAAGGCAGTTAAAATGCTTTGTAATTGGAATGATAGAAATTTAAACACTTTTTAAAGTATCAATTGGAGGGCAAGTCTGGTGCCAGCAGCC…	809
AB771538	Alveolata	Apicomplexa	Coccidians	Coccidia	Adeleorina	Hepatozoidae	Felis1_(Hepatozoidae)	Hepatozoon_felis	Isolate	Blood	Blood	Japan: Okinawa	Chordata	Mammalia	Carnivora	Felidae	Prionailurus iriomotensis (Iriomote cat)	TATTTTGGAAGAGATGCATTTATTAGATAAAAAACCAATACATACTTTTTCAAGTATGAAATTTGGTGATTTACAATAACTTAGCAAATCGCATAGTGAAAACAGGCGATAAATCATTCAAGTTTCTGACCTATCAGCTTTCGACGGTATGGTATTGGCTTACCGTGGCAGTGACGGTTAACGGGGGATTAGGGTTCGATTCCGGAGAGGGAGCCTGAGAAACGGCTACCACATCTAAGGAAGGCAGCAGGCGCGCAAATTACCCAATTCTAACAGCATAAGAGAGGTAGTGACAAGAAATAACAATACAAGGCAGTTAAAATGCTTTGTAATTGGAATGATAGAAATTTAAACACTTTTTAAAGTATCAATTGGAGGGCAAGTCTGGTGCCAGCAGCC…	809
AB771539	Alveolata	Apicomplexa	Coccidians	Coccidia	Adeleorina	Hepatozoidae	Felis1_(Hepatozoidae)	Hepatozoon_felis	Isolate	Blood	Blood	Japan: Okinawa	Chordata	Mammalia	Carnivora	Felidae	Prionailurus iriomotensis (Iriomote cat)	TATTTTGGAAGAGATGCATTTATTAGATAAAAAACCAATACATACTTTTTCAAGTATGAAATTTGGTGATTTACAATAACTTAGCAAATCGCATAGTGAAAACAGGCGATAAATTATTCAAGTTTCTGACCTATCAGCTTTCGACGGTATGGTATTGGCTTACCGTGGCAGTGACGGTTAACGGGGGATTAGGGTTCGATTCCGGAGAGGGAGCCTGAGAAACGGCTACCACATCTAAGGAAGGCAGCAGGCGCGCAAATTACCCAATTCTAACAGCATAAGAGAGGTAGTGACAAGAAATAACAATACAAGGCAGTTAAAATGCTTTGTAATTGGAATGATAGAAATTTAAACACTTTTTAAAGTATCAATTGGAGGGCAAGTCTGGTGCCAGCAGCC…	809
AB771540	Alveolata	Apicomplexa	Coccidians	Coccidia	Adeleorina	Hepatozoidae	Felis1_(Hepatozoidae)	Hepatozoon_felis	Isolate	Blood	Blood	Japan: Okinawa	Chordata	Mammalia	Carnivora	Felidae	Prionailurus iriomotensis (Iriomote cat)	TATTTTGGAAGAGATGCATTTATTAGATAAAAAACCAATACATACTTTTTCAAGTATGAAATTTGGTGATTTACAATAACTTAGCAAATCGCATAGTGAAAACAGGCGATAAATCATTCAAGTTTCTGACCTATCAGCTTTCGACGGTATGGTATTGGCTTACCGTGGCAGTGACGGTTAACGGGGGATTAGGGTTCGATTCCGGAGAGGGAGCCTGAGAAACGGCTACCACATCTAAGGAAGGCAGCAGGCGCGCAAATTACCCAATTCTAACAGCATAAGAGAGGTAGTGACAAGAAATAACAATACAAGGCAGTTAAAATGCTTTGTAATTGGAATGATAGAAATTTAAACACTTTTTAAAGTATCAATTGGAGGGCAAGTCTGGTGCCAGCAGCC…	809
AB771541	Alveolata	Apicomplexa	Coccidians	Coccidia	Adeleorina	Hepatozoidae	Felis1_(Hepatozoidae)	Hepatozoon_felis	Isolate	Blood	Blood	Japan: Okinawa	Chordata	Mammalia	Carnivora	Felidae	Prionailurus iriomotensis (Iriomote cat)	TATTTTGGAGGAGATGCATTTATTAGATAAAAAACCAATACATACTTTTTCAAGTATGAAATTTGGTGATTTACAATAACTTAGCAAATCGCATAGTGAAAACAGGCGATAAATCATTCAAGTTTCTGACCTATCAGCTTTCGACGGTATGGTATTGGCTTACCGTGGCAGTGACGGTTAACGGGGGATTAGGGTTCGATTCCGGAGAGGGAGCCTGAGAAACGGCTACCACATCTAAGGAAGGCAGCAGGCGCGCAAATTACCCAATTCTAACAGCATAAGAGAGGTAGTGACAAGAAATAACAATACAAGGCAGTTAAAATGTTTTGTAATTGGAATGATAGAAATTTAAACACTTTTTAAAGTATCAATTGGAGGGCAAGTCTGGTGCCAGCAGCC…	809
AB771542	Alveolata	Apicomplexa	Coccidians	Coccidia	Adeleorina	Hepatozoidae	Felis1_(Hepatozoidae)	Hepatozoon_felis	Isolate	Blood	Blood	Japan: Okinawa	Chordata	Mammalia	Carnivora	Felidae	Prionailurus iriomotensis (Iriomote cat)	TATTTTGGAAGAGATGCATTTATTAGATAAAAAACCAATACATACTTTTTCAAGTATGAAATTTGGTGATTTACAATAACTTAGCAAATCGCATAGTGAAAACAGGCGATAAATCATTCAAGTTTCTGACCTATCAGCTTTCGACGGTATGGTATTGGCTTACCGTGGCAGTGACGGTTAACGGGGGATTAGGGTTCGATTCCGGAGAGGGAGCCTGAGAAACGGCTACCACATCTAAGGAAGGCAGCAGGCGCGCAAATTACCCAATTCTAACAGCATAAGAGAGGTAGTGACAAGAAATAACAATACAAGGCAGTTAAAATGCTTTGTAATTGGAATGATAGAAATTTAAACACTTTTTAAAGTATCAATTGGAGGGCAAGTCTGGTGCCAGCAGCC…	809
AB771543	Alveolata	Apicomplexa	Coccidians	Coccidia	Adeleorina	Hepatozoidae	Felis1_(Hepatozoidae)	Hepatozoon_felis	Isolate	Blood	Blood	Japan: Okinawa	Chordata	Mammalia	Carnivora	Felidae	Prionailurus iriomotensis (Iriomote cat)	TATTTTGGAAGAGATGCATTTATTAGATAAAAAACCAATACATACTTTTTCAAGTATGAAATTTGGTGATTTACAATAACTTAGCAAATCGCATAGTGAAAACAGGCGATAAATCATTCAAGTTTCTGACCTATCAGCTTTCGACGGTATGGTATTGGCTTACCGTGGCAGTGACGGTTAACGGGGGATTAGGGTTCGATTCCGGAGAGGGAGCCTGAGAAACGGCTACCACATCTAAGGAAGGCAGCAGGCGCGCAAATTACCCAATTCTAGCAGCATAAGAGAGGTAGTGACAAGAAATAACAATACAAGGCAGTTAAAATGCTTTGTAATTGGAATGATAGAAATTTAAACACTTTTTAAAGTATCAATTGGAGGGCAAGTCTGGTGCCAGCAGCC…	809
AB771544	Alveolata	Apicomplexa	Coccidians	Coccidia	Adeleorina	Hepatozoidae	Felis1_(Hepatozoidae)	Hepatozoon_felis	Isolate	Blood	Blood	Japan: Okinawa	Chordata	Mammalia	Carnivora	Felidae	Prionailurus iriomotensis (Iriomote cat)	TATTTTGGAAGAGATGCATTTATTAGATAAAAAACCAATACATACTTTTTCAAGTATGAAATTTGGTGATTTACAATAACTTAGCAAATCGCATAGTGAAAACAGGCGATAAATCATTCAAGTTTCTGACCTATCAGCTTTCGACGGTATGGTATTGGCTTACCGTGGCAGTGACGGTTAACGGGGGATTAGGGTTCGATTCCGGAGAGGGAGCCTGAGAAACGGCTACCACATCTAAGGAAGGCAGCAGGCGCGCAAATTACCCAATTCTAACAGCATAAGAGAGGTAGTGACAAGAAATAACAATACAAGGCAGTTAAAATGCTTTGTAATTGGAATGATAGAAATTTAAACACTTTTTAAAGTATCAATTGGAGGGCAAGTCTGGTGCCAGCAGCC…	809
AB771545	Alveolata	Apicomplexa	Coccidians	Coccidia	Adeleorina	Hepatozoidae	Felis1_(Hepatozoidae)	Hepatozoon_felis	Isolate	Blood	Blood	Japan: Okinawa	Chordata	Mammalia	Carnivora	Felidae	Prionailurus iriomotensis (Iriomote cat)	TATTTTGGAAGAGATGCATTTATTAGATAAAAAACCAATACATACTTTTTCAAGTATGAAATTTGGTGATTTACAATAACTTAGCAAATCGCATAGTGAAAACAGGCGATAAATCATTCAAGTTTCTGACCTATCAGCTTTCGACGGTATGGTATTGGCTTACCGTGGCAGTGACGGTTAACGGGGGATTAGGGTTCGATTCCGGAGAGGGAGCCTGAGAAACGGCTACCACATCTAAGGAAGGCAGCAGGCGCGCAAATTACCCAATTCTAACAGCATAAGAGAGGTAGTGACAAGAAATAACAATACAAGGCAGTTAAAATGCTTTGTAATTGGAATGATAGAAATTTAAACACTTTTTAAAGTATCAATTGGAGGGCAAGTCTGGTGCCAGCAGCC…	809
AB771546	Alveolata	Apicomplexa	Coccidians	Coccidia	Adeleorina	Hepatozoidae	Felis1_(Hepatozoidae)	Hepatozoon_felis	Isolate	Blood	Blood	Japan: Okinawa	Chordata	Mammalia	Carnivora	Felidae	Prionailurus iriomotensis (Iriomote cat)	TATTTTGGAAGAGATGCATTTATTAGATAAAAAACCAATACATACTTTTTCAAGTATGAAATTTGGTGATTTACAATAACTTAGCAAATCGCATAGTGAAAACAGGCGATAAATCATTCAAGTTTTTGACCTATCAGCTTTCGACGGTATGGTATTGGCTTACCGTGGCAGTGACGGTTAACGGGGGATTAGGGTTCGATTCCGGAGAGGGAGCCTGAGAAACGGCTACCACATCTAAGGAAGGCAGCAGGCGCGCAAATTACCCAATTCTAACAGCATAAGAGAGGTAGTGACAAGAAATAACAATACAAGGCAGTTAAAATGCTTTGTAATTGGAATGATAGAAATTTAAACACTTTTTAAAGTATCAATTGGAGGGCAAGTCTGGTGCCAGCAGCC…	809
AB771547	Alveolata	Apicomplexa	Coccidians	Coccidia	Adeleorina	Hepatozoidae	Felis1_(Hepatozoidae)	Hepatozoon_felis	Isolate	Blood	Blood	Japan: Okinawa	Chordata	Mammalia	Carnivora	Felidae	Prionailurus iriomotensis (Iriomote cat)	TATTTTGGAAGAGATGCATTTATTAGATAAAAAACCAATACATACTTTTTCAAGTATGAAATTTGGTGATTTACAATAACTTAGCAAATCGCATAGTGAAAACAGGCGATAAATCATTCAAGTTTCTGACCTATCAGCTTTCGACGGTATGGTATTGGCTTACCGTGGCAGTGACGGTTAACGGGGGATTAGGGTTCGATTCCGGAGAGGGAGCCTGAGAAACGGCTACCACATCTAAGGAAGGCAGCAGGCGCGCAAATTACCCAATTCTAACAGCATAAGAGAGGTAGTGACAAGAAATAACAATACAAGGCAGTTAAAATGCTTTGTAATTGGAATGATAGAAATTTAAACACTTTTTAAAGTATCAATTGGAGGGCAAGTCTGGTGCCAGCAGCC…	809
AB771548	Alveolata	Apicomplexa	Coccidians	Coccidia	Adeleorina	Hepatozoidae	Felis1_(Hepatozoidae)	Hepatozoon_felis	Isolate	Blood	Blood	Japan: Okinawa	Chordata	Mammalia	Carnivora	Felidae	Prionailurus iriomotensis (Iriomote cat)	TATTTTGGAAGAGATGCATTTATTAGATAAAAAACCAATACATACTTTTTCAAGTATGAAATTTGGTGATTTACAATAACTTAGCAAATCGCATAGTGAAAACAGGCGATAAATCATTCAAGTTTCTGACCTATCAGCTTTCGACGGTATGGTATTGGCTTACCGTGGCAGTGACGGTTAACGGGGGATTAGGGTTCGATTCCGGAGAGGGAGCCTGAGAAACGGCTACCACATCTAAGGAAGGCAGCAGGCGCGCAAATTACCCAATTCTAACAGCATAAGAGAGGTAGTGACAAGAAATAACAATACAAGGCAGTTAAAATGCTTTGTAATTGGAATGATAGAAATTTAAACACTTTTTAAAGTATCAATTGGAGGGCAAGTCTGGTGCCAGCAGCC…	809
AB771549	Alveolata	Apicomplexa	Coccidians	Coccidia	Adeleorina	Hepatozoidae	Felis1_(Hepatozoidae)	Hepatozoon_felis	Isolate	Blood	Blood	Japan: Okinawa	Chordata	Mammalia	Carnivora	Felidae	Prionailurus iriomotensis (Iriomote cat)	TATTTTGGAAGAGATGCATTTATTAGATAAAAAACCAATATATACTTTTTCAAGTATGAAATTTGGTGATTTACAATAACTTAGCAAATCGCATAGTGAAAACAGGCGATAAATCATTCAAGTTTCTGACCTATCAGCTTTCGACGGTATGGTATTGGCTTACCGTGGCAGTGACGGTTAACGGGGGATTAGGGTTCGATTCCGGAGAGGGAGCCTGAGAAACGGCTACCACATCTAAGGAAGGCAGCAGGCGCGCAAATTACCCAATTCTAACAGCATAAGAGAGGTAGTGACAAGAAATAACAATACAAGGCAGTTAAAATGCTTTGTAATTGGAATGATAGAAATTTAAACACTTTTTAAAGTATCAATTGGAGGGCAAGTCTGGTGCCAGCAGCC…	809
AB771507	Alveolata	Apicomplexa	Coccidians	Coccidia	Adeleorina	Hepatozoidae	Felis1_(Hepatozoidae)	Hepatozoon_felis	Isolate	Blood	Blood	Japan: Okinawa	Chordata	Mammalia	Carnivora	Felidae	Prionailurus iriomotensis (Iriomote cat)	AATTTTGGAAGAGATGCATTTATTAGATAAAAAACCAATACATACTTTTTCAAGTATGAAATTTGGTGATTTACAATAACTTAGCAAATCGCATAGTGAAAACAGGCGATAAATCATTCAAGTTTCTGACCTATCAGCTTTCGACGGTATGGTATTGGCTTACCGTGGCAGTGACGGTTAACGGGGGATTAGGGTTCGATTCCGGAGAGGGAGCCTGAGAAACGGCTACCACATCTAAGGAAGGCAGCAGGCGCGCAAATTACCCAATTCTAACAGCATAAGAGAGGTAGTGACAAGAAATAACAATACAAGGCAGTTAAAATGCTTTGTAATTGGAATGATAGAAATTTAAACACTTTTTAAAGTATCAATTGGAGGGCAAGTCTGGTGCCAGCAGCC…	809
AB771508	Alveolata	Apicomplexa	Coccidians	Coccidia	Adeleorina	Hepatozoidae	Felis1_(Hepatozoidae)	Hepatozoon_felis	Isolate	Blood	Blood	Japan: Okinawa	Chordata	Mammalia	Carnivora	Felidae	Prionailurus iriomotensis (Iriomote cat)	TATTTTGGAAGAGATGCATTTATTAGATAAAAAACCAATACATACTTTTTCAAGTATGAAATTTGGTGATTTACAATAACTTAGCAAATCGCATAGTGAAAACAGGCGATAAATCATTCAAGTTTCTGACCTATCAGCTTTCGACGGTATGGTATTGGCTTACCGTGGCAGTGACGGTTAACGGGGGATTAGGGTTCGATTCCGGAGAGGGAGCCTGAGAAACGGCTACCACATCTAAGGAAGGCAGCAGGCGCGCAAATTACCCAATTCTAACAGCATAAGAGAGGTAGTGACAAGAAATAACAATACAAGGCAGTTAAAATGCTTTGTAATTGGAATGATAGAAATTTAAACACTTTTTAAAGTATCAATTGGAGGGCAAGTCTGGTGCCAGCAGCC…	809
AB771509	Alveolata	Apicomplexa	Coccidians	Coccidia	Adeleorina	Hepatozoidae	Felis1_(Hepatozoidae)	Hepatozoon_felis	Isolate	Blood	Blood	Japan: Okinawa	Chordata	Mammalia	Carnivora	Felidae	Prionailurus iriomotensis (Iriomote cat)	TATTTTGGAAGAGATGCATTTATTAGATAAAAAACCAATACATACTTTTTCAAGTATGAAATTTGGTGACTTACAATAACTTAGCAAATCGCATAGTGAAAACAGGCGATAAATCATTCAAGTTTCTGACCTATCAGCTTTCGACGGTATGGTATTGGCTTACCGTGGCAGTGACGGTTAACGGGGGATTAGGGTTCGATTCCGGAGAGGGAGCCTGAGAAACGGCTACCACATCTAAGGAAGGCAGCAGGCGCGCAAATTACCCAATTCTAACAGCATAAGAGAGGTAGTGACAAGAAATAACAATACAAGGCAGTTAAAATGCTTTGTAATTGGAATGATAGAAATTTAAACACTTTTTAAAGTATCAATTGGAGGGCAAGTCTGGTGCCAGCAGCC…	809
AB771510	Alveolata	Apicomplexa	Coccidians	Coccidia	Adeleorina	Hepatozoidae	Felis1_(Hepatozoidae)	Hepatozoon_felis	Isolate	Blood	Blood	Japan: Okinawa	Chordata	Mammalia	Carnivora	Felidae	Prionailurus iriomotensis (Iriomote cat)	CATTTTGGAAGAGATGCATTTATTAGATAAAAAACCAATACATACTTTTTCAAGTATGAAATTTGGTGATTTACAATAACTTAGCAAATCGCATAGTGAAAACAGGCGATAAATCATTCAAGTTTCTGACCTATCAGCTTTCGACGGTATGGTATTGGCTTACCGTGGCAGTGACGGTTAACGGGGGATTAGGGTTCGATTCCGGAGAGGGAGCCTGAGAAACGGCTACCACATCTAAGGAAGGCAGCAGGCGCGCAAATTACCCAATTCTAACAGCATAAGAGAGGTAGTGACAAGAAATAACAATACAAGGCAGTTAAAATGCTTTGTAATTGGAATGATAGAAATTTAAACACTTTTTAAAGTATCAATTGGAGGGCAAGTCTGGTGCCAGCAGCC…	809
AB771511	Alveolata	Apicomplexa	Coccidians	Coccidia	Adeleorina	Hepatozoidae	Felis1_(Hepatozoidae)	Hepatozoon_felis	Isolate	Blood	Blood	Japan: Okinawa	Chordata	Mammalia	Carnivora	Felidae	Prionailurus iriomotensis (Iriomote cat)	TATTTTGGAAGAGATGCATTTATTAGATAAAAAACCAATACATACTTTTTCAAGTATGAAATTTGGTGATTTACAATAACTTAGCAAATCGCATAGTGAAAACAGGCGATAAATCATTCAAGTTTCTGACCTATCAGCTTTCGACGGTATGGTATTGGCTTACCGTGGCAGTGACGGTTAACGGGGGATTAGGGTTCGATTCCGGAGAGGGAGCCTGAGAAACGGCTACCACATCTAAGGAAGGCAGCAGGCGCGCAAATTACCCAATTCTAACAGCATAAGAGAGGTAGTGACAAGAAATAACAATACAAGGCAGTTAAAATGCTTTGTAATTGGAATGATAGAAATTTAAACACTTTTTAAAGTATCAATTGGAGGGCAAGTCTGGTGCCAGCAGCC…	809
AB771512	Alveolata	Apicomplexa	Coccidians	Coccidia	Adeleorina	Hepatozoidae	Felis1_(Hepatozoidae)	Hepatozoon_felis	Isolate	Blood	Blood	Japan: Okinawa	Chordata	Mammalia	Carnivora	Felidae	Prionailurus iriomotensis (Iriomote cat)	TATTCTGGAAGAGATGCATCTATTAGATAAAAAACCAATACATACTTTTTCAAGTATGAAATTTGGTGATTTACAATAACTTAGCAAATCGCATAGTGAAAACAGGCGATAAATCATTCAAGTTTCTGACCTATCAGCTTTCGACGGTATGGTATTGGCTTACCGTGGCAGTGACGGTTAACGGGGGATTAGGGTTCGATTCCGGAGAGGGAGCCTGAGAAACGGCTACCACATCTAAGGAAGGCAGCAGGCGCGCAAATTACCCAATTCTAACAGCATAAGAGAGGTAGTGACAAGAAATAACAATACAAGGCAGTTAAAATGCTTTGTAATTGGAATGATAGAAATTTAAACACTTTTTAAAGTATCAATTGGAGGGCAAGTCTGGTGCCAGCAGCC…	809
AB771527	Alveolata	Apicomplexa	Coccidians	Coccidia	Adeleorina	Hepatozoidae	Felis1_(Hepatozoidae)	Hepatozoon_felis	Isolate	Blood	Blood	Japan: Okinawa	Chordata	Mammalia	Carnivora	Felidae	Prionailurus iriomotensis (Iriomote cat)	TATTTTGGAAGAGATGCATTTATTAGATAAAAAACCAATACATACTTTTTCAAGTATGAAATTTGGTGATTTACAATAACTTAGCAAATCGCATAGTGAAAACAGGCGATAAATCATTCAAGTTTCTGACCTATCAGCTTTCGACGGTATGGTATTGGCTTACCGTGGCAGTGACGGTTAACGGGGGATTAGGGTTCGATTCCGGAGAGGGAGCCTGAGAAACGGCTACCACATCTAAGGAAGGCAGCAGGCGCGCAAATTACCCAATTCTAACAGCATAAGAGAGGTAGTGACAAGAAATAACAATACAAGGCAGTTAAAATGCTTTGTAATTGGAATGATAGAAATTTAAACACTTTTTAAAGTATCAATTGGAGGGCAAGTCTGGTGCCAGCAGCC…	809
AB771528	Alveolata	Apicomplexa	Coccidians	Coccidia	Adeleorina	Hepatozoidae	Felis1_(Hepatozoidae)	Hepatozoon_felis	Isolate	Blood	Blood	Japan: Okinawa	Chordata	Mammalia	Carnivora	Felidae	Prionailurus iriomotensis (Iriomote cat)	TATTTTGGAAGAGATGCATTTATTAGATAAAAAACCAATACATACTTTTTCAAGTATGAAATTTGGTGATTTACAATAACTTAGCAAATCGCATAGTGAAAACAGGCGATAAATCATTCAAGTTTCTGACCTATCAGCTTTCGACGGTATGGTATTGGCTTACCGTGGCAGTGACGGTTAACGGGGGATTAGGGTTCGATTCCGGAGAGGGAGCCTGAGAAACGGCTACCACATCTAAGGAAGGCAGCAGGCGCGCAAATTACCCAATTCTAACAGCATAAGAGAGGTAGTGACAAGAAATAACAATACAAGGCAGTTAAAATGCTTTGTAATTGGAATGATAGAAATTTAAACACTTTTTAAAGTATCAATTGGAGGGCAAGTCTGGTGCCAGCAGCC…	809
AB771529	Alveolata	Apicomplexa	Coccidians	Coccidia	Adeleorina	Hepatozoidae	Felis1_(Hepatozoidae)	Hepatozoon_felis	Isolate	Blood	Blood	Japan: Okinawa	Chordata	Mammalia	Carnivora	Felidae	Prionailurus iriomotensis (Iriomote cat)	TATTTTGGAAGAGATGCATTTATTAGATAAAAAACCAATACATACTTTTTCAAGTATGAAATTTGGTGATTTACAATAACTTAGCAAATCGCATAGTGAAAACAGGCGATAAATCATTCAAGTTTCTGACCTATCAGCTTTCGACGGTATGGTATTGGCTTACCGTGGCAGTGACGGTTAACGGGGGATTAGGGTTCGATTCCGGAGAGGGAGCCTGAGAAACGGCTACCACATCTAAGGAAGGCAGCAGGCGCGCAAATTACCCAATTCTAACAGCATAAGAGAGGTAGTGACAAGAAATAACAATACAAGGCAGTTAAAATGCTTTGTAATTGGAATGATAGAAATTTAAACACTTTTTAAAGTATCAATTGGAGGGCAAGTCTGGTGCCAGCAGCC…	809
FJ895407	Alveolata	Apicomplexa	Coccidians	Coccidia	Adeleorina	Hepatozoidae	Felis1_(Hepatozoidae)	Hepatozoon_sp	Isolate	Tissue	Tissue	USA: Oklahoma	Chordata	Mammalia	Lagomorpha	Leporidae	Sylvilagus aquaticus (Swamp rabbit)	TCAAGGCAGTTAAATGCTTTGTAATTGGAATGATAGAAATTTAAACACTTTTTAAATTATCAATTGGAGGGCAAGTCTGGTGCCAGCAGCCGCGGTAATTCCAGCTCCAATAGCGTATATTAAAATTGTTGCAGTTAAAAAGATCGTAGTTGAATATCTGTTAAAAATAACCGGTCTGCTTTTATTAAAAGTGGTATCTTGGTGTGTTTTTAGCAATAATGTCCTTTGAAATGTTTTTTACTTTATTGTAATAAATAATATTCAGGATTTTTACTTTGAGAAAATTAGAGTGTTTCTAGCAGACTAACGCTTTGAATACTGCAGTATGGAATAATAAAATAGGATTTTAGTTCTACATTATTGGTTTTAAGAACTAAATTAATGATTGATAGGGACAGT…	521
FJ895406	Alveolata	Apicomplexa	Coccidians	Coccidia	Adeleorina	Hepatozoidae	Felis1_(Hepatozoidae)	Hepatozoon_sp	Isolate	Tissue	Tissue	USA: Oklahoma	Chordata	Mammalia	Lagomorpha	Leporidae	Sylvilagus floridanus (Eastern cottontail rabbit)	CGCGTGTCAGTTTAAAATGCTTTGTAATTGGAATGATAGAAATTTAAACACTTTTTAAATTATCAATTGGAGGGCAAGTCTGGTGCCAGCAGCCGCGGNAATTCCAGCTCCAATAGCGTATATTAAAATTGTTGCAGTTAAAAAGCTCGTAGTTGAATATCTGTTAAAAATAACCGGTCTGCTTTTATTAAAAGTGGTATCTTGGTGTGTTTTTAGCAATAATGTCCTTTGAAATGTTTTTTACTTTATTGTAATAAATAATATTCAGGATTTTTACTTTGAGAAAATTAGAGTGTTTCTAGCAGGCTAACGCTTTGAATACTGCAGCATGGAATAATAAAATAGGATTTTAGTTCTACATTATTGGTTTTAAGAACTAAATTAATGATTGATAGGGAC…	524
JQ751276	Alveolata	Apicomplexa	Coccidians	Coccidia	Adeleorina	Hepatozoidae	Felis2_(Hepatozoidae)	Hepatozoon_sp	Isolate	Blood	Blood (Ticks, Dermacentor atrosignatus)	Thailand	Chordata	Mammalia	Artiodactyla	Suidae	Sus scrofa (Wild boar)	GTATGGTATTGGCTTACCGTGGCAGTGACGGTTAACGGGGGATTAGGGTTCGATTCCGGAGAGGGAGCCTGAGAAACGGCTACCACATCTAAGGAAGGCAGCAGGCGCGCAAATTACCCAATTCTAATAGCATAAGAGAGGTAGTGACAAGAAATAACAATACAAGGCAGTAAAAATGCTTTGTAATTGGAATGATAGAAATTTAAACACTTTTTAAAGTATCAATTGGAGGGCAAGTCTGGTGCCAGCAGCCGCGGTAATTCCAGCTCCAATAGCGTATATTAAAATTGTTGCAGTTAAAAAGCTCGTAGTTGAATTTCTGTTAAAAATAACCGGTCTGCTTTTAATAAAAGTAGTATCTTGGTGTGTTTTTAGCAATAATGTCTATTGAAATGTTTT…	582
AY628681	Alveolata	Apicomplexa	Coccidians	Coccidia	Adeleorina	Hepatozoidae	Felis2_(Hepatozoidae)	Hepatozoon_felis	Isolate	Blood	Blood	Spain	Chordata	Mammalia	Carnivora	Felidae	Felis cattus (Cat)	GGTTGATCCTGCCAGTAGTCATATGCTTGTCTTAAAGATTAAGCCATGCATGTCTAAGTATAAACAGTAATACAGTAAAACTGCAAATGGCTCATTAAAACAGTTATAGTTTACTTGATAATAAGTTTTTACATGGATAACCGTGGTAATTCTAGAGCTAATACATGAGCAAAATCTTAACTTTTTTAGGAGAGATGCATTTATTAGATAAAAAATCAATACATGCTTTTAAAGTATGGAATTTGGTGAATTACAATAACTCAGCAAATCGCATAGTGAAAACCGGCGATAAATCATTCAAGTTTCTGACCTATCAGCTTTCGACGGTATGGTATTGGCTTACCGTGGCAGTGACGGTTAACGGGGGATTAGGGTTCGATTCCGGAGAGGGAGCCTGAG…	1771
AY620232	Alveolata	Apicomplexa	Coccidians	Coccidia	Adeleorina	Hepatozoidae	Felis2_(Hepatozoidae)	Hepatozoon_felis	Isolate	Blood	Blood	Spain	Chordata	Mammalia	Carnivora	Felidae	Felis cattus (Cat)	GGTTGATCCTGCCAGTAGTCATATGCTTGTCTTAAAGATTAAGCCAGGCATGTCTAAGTATAAACAGTAATACAGTAAAACTGCAAATGGCTCATTAAAACAGTTATAGTTTACTTGATAATAAGTTTTTACATGGATAACCGTGGTAATTCTAGAGCTAATACATGAGCAAAATCTTAACTTTTTTAGGAGAGATGCATTTATTAGATAAAAAATCAATACATGCTTTTAAAGTATGGAATTTGGTGAATTACAATAACTCAGCAAATCGCATAGTGAAAACCGGCGATAAATCATTCAAGTTTCTGACCTATCAGCTTTCGACGGTATGGTATTGGCTTACCGTGGCAGTGACGGTTAACGGGGGATTAGGGTTCGATTCCGGAGAGGGAGCCTGAG…	1771
HQ829438	Alveolata	Apicomplexa	Coccidians	Coccidia	Adeleorina	Hepatozoidae	Felis2_(Hepatozoidae)	Hepatozoon_felis	Isolate	Blood	Blood	India	Chordata	Mammalia	Carnivora	Felidae	Panthera leo persica (Asiatic lion)	GGTTGATCCTGCCAGTAGTCATATGCTTGTCTTAAAGATTAAGCCATGCATGTCTAAGTATAAACAATAATACAGTAAAACTGCAAATGGCTCATTAAAACAGTTATAGTTTACTTGATAATAAAATTTTACATGGATAACCGTGGTAATTCTAGAGCTAATACATGAGCAAAATCTCAACTATTTTGGAAGAGATGCCTTTATTAGATAAAAAACCAATACATACTTTTTCAAGTATGAAATTTGGTGATTTACAATAACTTAGCAAATCGCATAGTGAAAACAGGCGATAAATCATTCAAGTTTCTGACCTATCAGCTTTCGACGGTATGGTATTGGCTTACCGTGGCAGTGACGGTTAACGGGGGATTAGGGTTCGATTCCGGAGAGGGAGCCTGA…	1092
HQ829439	Alveolata	Apicomplexa	Coccidians	Coccidia	Adeleorina	Hepatozoidae	Felis2_(Hepatozoidae)	Hepatozoon_felis	Isolate	Blood	Blood	India	Chordata	Mammalia	Carnivora	Felidae	Panthera leo persica (Asiatic lion)	GGTTGATCCTGCCAGTAGTCATATGCTTGTCTTAAAGATTAAGCCATGCATGTCTAAGTATAAACAATAATACAGTAAAACTGCAAATGGCTCATTAAAACAGTTATAGTTTACTTGATAATAAAATTTTACATGGATAACCGTGGTAATTCTAGAGCTAATACATGAGCAAAATCTCAACTATTTTGGAAGAGATGCATTTATTAGATAAAAAACCAATACATACTTTTTCAAGTATGAAATTTGGTGATTTACAATAACTTAGCAAATCGCATAGTGAAAACAGGCGATAAATCATTCAAGTTTCTGACCTATCAGCTTTCGACGGTATGGTATTGGCTTACCGTGGCAGTGACGGTTAACGGGGGATTAGGGTTCGATTCCGGAGAGGGAGCCTGA…	1092
HQ829440	Alveolata	Apicomplexa	Coccidians	Coccidia	Adeleorina	Hepatozoidae	Felis2_(Hepatozoidae)	Hepatozoon_felis	Isolate	Blood	Blood	India	Chordata	Mammalia	Carnivora	Felidae	Panthera leo persica (Asiatic lion)	GGTTGATCCTGCCAGTAGTCATATGCTTGTCTTAAAGATTAAGCCATGCATGTCTAAGTATAAACAATAATACAGTAAAACTGCAAATGGCTCATTAAAACAGTTATAGTTTACTTGATAATAAAATTTTACATGGATAACCGTGGTAATTCTAGAGCTAATACATGAGCAAAATCTCAACTATTTTGGAAGAGATGCATTTATTAGATAAAAAACCAATACATACTTTTTCAAGTATGAAATTTGGTGATTTACAATAACTTAGCAAATCGCATAGTGAAAACAGGCGATAAATCATTCAAGTTTCTGACCTATCAGCTTTCGACGGTATGGTATTGGCTTACCGTGGCAGTGACGGTTAACGGGGGATTAGGGTTCGATTCCGGAGAGGGAGCCTGA…	1092
HQ829441	Alveolata	Apicomplexa	Coccidians	Coccidia	Adeleorina	Hepatozoidae	Felis2_(Hepatozoidae)	Hepatozoon_felis	Isolate	Blood	Blood	India	Chordata	Mammalia	Carnivora	Felidae	Panthera leo persica (Asiatic lion)	GGTTGATCCTGCCAGTAGTCATATGCTTGTCTTAAAGATTAAGCCATGCATGTCTAAGTATAAACAATAATACAGTAAAACTGCAAATGGCTCATTAAAACAGTTATAGTTTACTTGATAATAAAATTTTACATGGATAACCGTGGTAATTCTAGAGCTAATACATGAGCAAAATCTCAACTATTTTGGAAGAGATGCATTTATTAGATAAAAAACCAATACATACTTTTTCAAGTATGAAATTTGGTGATTTACAATAACTTAGCAAATCGCATAGTGAAAACAGGCGATAAATCATTCAAGTTTCTGACCTATCAGCTTTCGACGGTATGGTATTGGCTTACCGTGGCAGTGACGGTTAACGGGGGATTAGGGTTCGATTCCGGAGAGGGAGCCTGA…	1092
HQ829442	Alveolata	Apicomplexa	Coccidians	Coccidia	Adeleorina	Hepatozoidae	Felis2_(Hepatozoidae)	Hepatozoon_felis	Isolate	Blood	Blood	India	Chordata	Mammalia	Carnivora	Felidae	Panthera leo persica (Asiatic lion)	GGTTGATCCTGCCAGTAGTCATATGCTTGTCTTAAAGATTAAGCCATGCATGTCTAAGTATAAACAATAATACAGTAAAACTGCAAATGGCTCATTAAAACAGTTATAGTTTACTTGATAATAAAATTTTACATGGATAACCGTGGTAATTCTAGAGCTAATACATGAGCAAAATCTCAACTATTTTGGAAGAGATGCATTTATTAGATAAAAAACCAATACATACTTTTTCAAGTATGAAATTTGGTGATTTACAATAACTTAGCAAATCGCATAGTGAAAACAGGCGATAAATCATTCAAGTTTCTGACCTATCAGCTTTCGACGGTATGGTATTGGCTTACCGTGGCAGTGACGGTTAACGGGGGATTAGGGTTCGATTCCGGAGAGGGAGCCTGA…	1092
HQ829443	Alveolata	Apicomplexa	Coccidians	Coccidia	Adeleorina	Hepatozoidae	Felis2_(Hepatozoidae)	Hepatozoon_felis	Isolate	Blood	Blood	India	Chordata	Mammalia	Carnivora	Felidae	Panthera pardus fusca (Indian leopard)	GGTTGATCCTGCCAGTAGTCATATGCTTGTCTTAAAGATTAAGCCATGCATGTCTAAGTATAAACAATAATACAGTAAAACTGCAAATGGCTCATTAAAACAGTTATAGTTTACTTGATAATAAAATTTTACATGGATAACCGTGGTAATTCTAGAGCTAATACATGAGCAAAATCTCAACTATTTTGGAAGAGATGCATTTATTAGATAAAAAACCAATACATACTTTTTCAAGTATGAAATTTGGTGATTTACAATAACTTAGCAAATCGCATAGTGAAAACAGGCGATAAATCATTCAAGTTTCTGACCTATCAGCTTTCGACGGTATGGTATTGGCTTACCGTGGCAGTGACGGTTAACGGGGGATTAGGGTTCGATTCCGGAGAGGGAGCCTGA…	1092
HQ829444	Alveolata	Apicomplexa	Coccidians	Coccidia	Adeleorina	Hepatozoidae	Felis2_(Hepatozoidae)	Hepatozoon_felis	Isolate	Blood	Blood	India	Chordata	Mammalia	Carnivora	Felidae	Panthera pardus fusca (Indian leopard)	GGTTGATCCTGCCAGTAGTCATATGCTTGTCTTAAAGATTAAGCCATGCATGTCTAAGTATAAACAATAATACAGTAAAACTGCAAATGGCTCATTAAAACAGTTATAGTTTACTTGATAATAAAATTTTACATGGATAACCGTGGTAATTCTAGAGCTAATACATGAGCAAAATCTCAACTATTTTGGAAGAGATGCCTTTATTAGATAAAAAACCAATACATACTTTTTCAAGTATGAAATTTGGTGATTTACAATAACTTAGCAAATCGCATAGTGAAAACAGGCGATAAATCATTCAAGTTTCTGACCTATCAGCTTTCGACGGTATGGTATTGGCTTACCGTGGCAGTGACGGTTAACGGGGGATTAGGGTTCGATTCCGGAGAGGGAGCCTGA…	1092
HQ829445	Alveolata	Apicomplexa	Coccidians	Coccidia	Adeleorina	Hepatozoidae	Felis2_(Hepatozoidae)	Hepatozoon_felis	Isolate	Blood	Blood	India	Chordata	Mammalia	Carnivora	Felidae	Panthera tigris tigris (Bengal tiger)	GGTTGATCCTGCCAGTAGTCATATGCTTGTCTTAAAGATTAAGCCATGCATGTCTAAGTATAAACAGTAATACAGTAAAACTGCAAATGGCTCATTAAAACAGTTATAGTTTACTTGATAATAAGTTTTTACATGGATAACCGTGGTAATTCTAGAGCTAATACATGAGCAAAATCTTAACTTTTTTAGGAGAGATGCATTTATTAGATAAAAAATCAATACATGCTTTTAAAGTATGGAATTTGGTGAATTACAATAACTCAGCAAATCGCATAGTGAAAACCGGCGATAAATCATTCAAGTTTCTGACCTATCAGCTTTCGACGGTATGGTATTGGCTTACCGTGGCAGTGACGGTTAACGGGGGATTAGGGTTCGATTCCGGAGAGGGAGCCTGAG…	1094
HQ829446	Alveolata	Apicomplexa	Coccidians	Coccidia	Adeleorina	Hepatozoidae	Felis2_(Hepatozoidae)	Hepatozoon_felis	Isolate	Blood	Blood	India	Chordata	Mammalia	Carnivora	Felidae	Panthera tigris tigris (Bengal tiger)	GGTTGATCCTGCCAGTAGTCATATGCTTGTCTTAAAGATTAAGCCATGCATGTCTAAGTATAAACAGTAATACAGTAAAACTGCAAATGGCTCATTAAAACAGTTATAGTTTACTTGATAATAAGTTTTTACATGGATAACCGTGGTAATTCTAGAGCTAATACATGAGCAAAATCTTAACTTTTTTAGGAGAGATGCATTTATTAGATAAAAAATCAATACATGCTTTTAAAGTATGGAATTTGGTGAATTACAATAACTCAGCAAATCGCATAGTGAAAACCGGCGATAAATCATTCAAGTTTCTGACCTATCAGCTTTCGACGGTATGGTATTGGCTTACCGTGGCAGTGACGGTTAACGGGGGATTAGGGTTCGATTCCGGAGAGGGAGCCTGAG…	1094
AB771558	Alveolata	Apicomplexa	Coccidians	Coccidia	Adeleorina	Hepatozoidae	Felis2_(Hepatozoidae)	Hepatozoon_felis	Isolate	Blood	Blood	Japan: Nagasaki	Chordata	Mammalia	Carnivora	Felidae	Prionailurus bengalensis euptilurus (Leopard cat)	TATTTTGGAAGAGATGCATTTATTAGATAAAAAACCAATACATACTTTTTCAAGTATGAAATTTGGTGATTTACAATAACTTAGCAAATCGCATAGTGAAAACAAGCGATAAATCATTCAAGTTTCTGACCTATCAGCTTTCGACGGTATGGTATTGGCTTACCGTGGCAGTGACGGTTAACGGGGGATTAGGGTTCGATTCCGGAGAGGGAGCCTGAGAAACGGCTACCACATCTAAGGAAGGCAGCAGGCGCGCAAATTACCCAATTCTAACAGCATAAGAGAGGTAGTGACAAGAAATAACAATACAAGGCAGTTAAAATGCTTTGTAATTGGAATGATAGAAATTTAAACACTTTTTAAAGTATCAATTGGAGGGCAAGTCTGGTGCCAGCAGCC…	809
AB771561	Alveolata	Apicomplexa	Coccidians	Coccidia	Adeleorina	Hepatozoidae	Felis2_(Hepatozoidae)	Hepatozoon_felis	Isolate	Blood	Blood	Japan: Nagasaki	Chordata	Mammalia	Carnivora	Felidae	Prionailurus bengalensis euptilurus (Leopard cat)	TATTTTGGAAGAGATGCATTTATTAGATAAAAAACCAATGCATACTTTTTCAAGTATGAAATTTGGTGATTTACAATAACTTAGCAAATCGCATAGTGAAAACAGGCGATAAATCATTCAAGTTTCTGACCTATCAGCTTTCGACGGTATGGTATTGGCTTACCGTGGCAGTGACGGTTAACGGGGGATTAGGGTTCGATTCCGGAGAGGGAGCCTGAGAAACGGCTACCACATCTAAGGAAGGCAGCAGGCGCGCAAATTACCCAATTCTAACAGCATAAGAGAGGTAGTGACAAGAAATAACAATACAAGGCAGTTAAAATGCTTTGTAATTGGAATGATAGAAATTTAAACACTTTTTAAAGTATCAATTGGAGGGCAAGTCTGGTGCCAGCAGCC…	809
AB771562	Alveolata	Apicomplexa	Coccidians	Coccidia	Adeleorina	Hepatozoidae	Felis2_(Hepatozoidae)	Hepatozoon_felis	Isolate	Blood	Blood	Japan: Nagasaki	Chordata	Mammalia	Carnivora	Felidae	Prionailurus bengalensis euptilurus (Leopard cat)	TATTTTGGAAGAGATGCATTTATTAGATAAAAAACCAATGCATACTTTTTCAAGTATGAAATTTGGTGATTTACAATAACTTAGCAAATCGCATAGTGAAAACAGGCGATAAATCATTCAAGTTTCTGACCTATCAGCTTTCGACGGTATGGTATTGGCTTACCGTGGCAGTGACGGTTAACGGGGGATTAGGGTTCGATTCCGGAGAGGGAGCCTGAGAAACGGCTACCACATCTAAGGAAGGCAGCAGGCGCGCAAATTACCCAATTCTAACAGCATAAGAGAGGTAGTGACAAGAAATAACAATACAAGGCAGTTAAAATGCTTTGTAATTGGAATGATAGAAATTTAAACACTTTTTAAAGTATCAATTGGAGGGCAAGTCTGGTGCCAGCAGCC…	809
AB771563	Alveolata	Apicomplexa	Coccidians	Coccidia	Adeleorina	Hepatozoidae	Felis2_(Hepatozoidae)	Hepatozoon_felis	Isolate	Blood	Blood	Japan: Nagasaki	Chordata	Mammalia	Carnivora	Felidae	Prionailurus bengalensis euptilurus (Leopard cat)	TATTTTGGAAGAGATGCATTTATTAGATAAAAAACCAATACATACTTTTTCAAGTATGAAATTTGGTGATTTACAATAACTTAGCAAATCGCATAGTGAAAACAAGCGATAAATCATTCAAGTTTCTGACCTATCAGCTTTCGACGGTATGGTATTGGCTTACCGTGGCAGTGACGGTTAACGGGGGATTAGGGTTCGATTCCGGAGAGGGAGCCTGAGAAACGGCTACCACATCTAAGGAAGGCAGCAGGCGCGCAAATTACCCAATTCTAACAGCATAAGAGAGGTAGTGACAAGAAATAACAATACAAGGCAGTTAAAATGCTTTGTAATTGGAATGATAGAAATTTAAACACTTTTTAAAGTATCAATTGGAGGGCAAGTCTGGTGCCAGCAGCC…	809
AB771564	Alveolata	Apicomplexa	Coccidians	Coccidia	Adeleorina	Hepatozoidae	Felis2_(Hepatozoidae)	Hepatozoon_felis	Isolate	Blood	Blood	Japan: Nagasaki	Chordata	Mammalia	Carnivora	Felidae	Prionailurus bengalensis euptilurus (Leopard cat)	TATTTTGGAAGAGATGCATTTATTAGATAAAAAACCAATACATACTTTTTCAAGTATGAAATTTGGTGATTTACAATAACTTAGCAAATCGCATAGTGAAAACAAGCGATAAATCATTCAAGTTTCTGACCTATCAGCTTTCGACGGTATGGTATTGGCTTACCGTGGCAGTGACGGTTAACGGGGGATTAGGGTTCGATTCCGGAGAGGGAGCCTGAGAAACGGCTACCACATCTAAGGAAGGCAGCAGGCGCGCAAATTACCCAATTCTAACAGCATAAGAGAGGTAGTGACAAGAAATAACAATACAAGGCAGTTAAAATGCTTTGTAATTGGAATGATAGAAATTTAAACACTTTTTAAAGTATCAATTGGAGGGCAAGTCTGGTGCCAGCAGCC…	809
AB771565	Alveolata	Apicomplexa	Coccidians	Coccidia	Adeleorina	Hepatozoidae	Felis2_(Hepatozoidae)	Hepatozoon_felis	Isolate	Blood	Blood	Japan: Nagasaki	Chordata	Mammalia	Carnivora	Felidae	Prionailurus bengalensis euptilurus (Leopard cat)	TATTTTGGAAGAGATGCATTTATTAGATAAAAAACCAATGCATACTTTTTCAAGTATGAAATTTGGTGATTTACAATAACTTAGCAAATCGCATAGTGAAAACAGGCGATAAATCATTCAAGTTTCTGACCAATCAGCTTTCGACGGTATGGTATTGGCTTACCGTGGCAGTGACGGTTAACGGGGGATTAGGGTTCGATTCCGGAGAGGGAGCCTGAGAAACGGCTACCACATCTAAGGAAGGCAGCAGGCGCGCAAATTACCCAATTCTAACAGCATAAGAGAGGTAGTGACAAGAAATAACAATACAAGGCAGTTAAAATGCTTTGTAAGTGGAATGATAGAAATTTAAACACTTTTTAAAGTATCAATTGGAGGGCAAGTCTGGTGCCAGCAGCC…	809
AB771521	Alveolata	Apicomplexa	Coccidians	Coccidia	Adeleorina	Hepatozoidae	Felis2_(Hepatozoidae)	Hepatozoon_felis	Isolate	Blood	Blood	Japan: Okinawa	Chordata	Mammalia	Carnivora	Felidae	Prionailurus iriomotensis (Iriomote cat)	TATTTTGGAAGAGATGCATTTATTAGATAAAAAACCAATACATACTTTTTCAAGTATGAAATTTGGTGATTTACAATAACTTAGCAAATCGCATAGTGAAAACAGGCGATAAATCATTCAAGTTTCTGACCTATCAGCTTTCGACGGTATGGTATTGGCTTACCGTGGCAGTGACGGTTAACGGGGGATTAGGGTTCGATTCCGGAGAGGGAGCCTGAGAAACGGCTACCACATCTAAGGAAGGCAGCAGGCGCGCAAATTACCCAATTCTAACAGCATAAGAGAGGTAGTGACAAGAAATAACAATACAAGGCAGTTAAAATGCTTTGTAATTGGAATGATAGAAATTTAAACACTTTTTAAAGTATCAATTGGAGGGCAAGTCTGGTGCCAGCAGCC…	809
AB771522	Alveolata	Apicomplexa	Coccidians	Coccidia	Adeleorina	Hepatozoidae	Felis2_(Hepatozoidae)	Hepatozoon_felis	Isolate	Blood	Blood	Japan: Okinawa	Chordata	Mammalia	Carnivora	Felidae	Prionailurus iriomotensis (Iriomote cat)	TATTTTGGAAGAGATGCATTTATTAGATAAAAAACCAATACATACTTTTTCAAGTATGAAATTTGGTGATTTACAATAACTTAGCAAATCGCATAGTGAAAACAGGCGATAAATCATTCAAGTTTCTGACCTATCAGCTTTCGACGGTATGGTATTGGCTTACCGTGGCAGTGACGGTTAACGGGGGATTAGGGTTCGATTCCGGAGAGGGAGCCTGAGAAACGGCTACCACATCTAAGGAAGGCAGCAGGCGCGCAAATTACCCAATTCTAACAGCATAAGAGAGGTAGTGACAAGAAATAACAATACAAGGCAGTTAAAATGCTTTGTAATTGGAATGATAGAAATTTAAACACTTTTTAAAGTATCAATTGGAGGGCGAGTCTGGTGCCAGCAGCC…	809
AB771505	Alveolata	Apicomplexa	Coccidians	Coccidia	Adeleorina	Hepatozoidae	Felis2_(Hepatozoidae)	Hepatozoon_felis	Isolate	Blood	Blood	Japan: Okinawa	Chordata	Mammalia	Carnivora	Felidae	Prionailurus iriomotensis (Iriomote cat)	AATTTTGGAAGAGATGCATTTATTAGATAAAAAACCAATACATACTTTTTCAAGTATGAAATTTGGTGATTTACAATAACTTAGCAAATCGCATAGTGAAAACAGGCGATAAATCATTCAAGTTTCTGACCTATCAGCTTTCGACGGTATGGTATTGGCTTACCGTGGCAGTGACGGTTAACGGGGGATTAGGGTTCGATTCCGGAGAGGGAGCCTGAGAAACGGCTACCACATCTAAGGAAGGCAGCAGGCGCGCAAATTACCCAATTCTAACAGCATAAGAGAGGTAGTGACAAGAAATAACAATACAAGGCAGTTAAAATGCTTTGTAATTGGAATGATGGAAATTTAAACACTTTTTAAAGTATCAATTGGAGGGCAAGGCTGGTGCCAGCAGCC…	809
EF222257	Alveolata	Apicomplexa	Coccidians	Coccidia	Adeleorina	Hepatozoidae	Felis2_(Hepatozoidae)	Hepatozoon_sp	Isolate	Blood	Blood	Spain: Burgos	Chordata	Mammalia	Carnivora	Mustelidae	Martes martes (European pine marten)	GGTTGATCCTGCCAGTAGTCATATGCTTGTCTTAAAGATTAAGCCATGCATGTCTAAGTATAAACTGTTATACAGTAAAACTGCAAATGGCTCATTAAAACAGTTATAGTTTATTTGATAATAAATCATTACATGGATAACCGTGGTAATTCTAGAGCTAATACATGAGCAATATCTCAACTGTTTAGAAGAGATGCATTTATTAGATAAAAAACCAATACATACTTTTAAAGTATGAATGTTGGTGATTTACAATAACTTAGCAAATCGCATAGTGTAAACAGGCGATAAATCATTCAAGTTTCTGACCTATCAGCTTTCGACGGTATGGTATTGGCTTACCGTGGCAGTGACGGTTAACGGGGGATTAGGGTTCGATTCCGGAGAGGGAGCCTGAGA…	1757
HQ292773	Alveolata	Apicomplexa	Coccidians	Coccidia	Adeleorina	Hepatozoidae	Felis2_(Hepatozoidae)	Hepatozoon_sp	Isolate	Blood	Blood (Tail)	Seychelles: Silhouette	Chordata	Reptilia	Squamata	Colubridae	Lycognathophis seychellensis (Seychelles wolf snake)	GGCAGTGACGGTTAACGGGGGATTAGGGTTCGATTCCGGAGAGGGAGCCTGAGAAACGGCTACCACATCTAAGGAAGGCAGCAGGCGCGCAAATTACCCAATTTTAACAGCATAAGAGAGGTAGTGACAAGAAATAACAGTACAAGGCAGTTAAAATGCTTTGTAATTGGAATGATAGAAATTTAAATACTTTTTAAAGTATCAATTGGAGGGCAAGTCTGGTGCCAGCAGCCGCGGTAATTCCAGCTCCAATAGCGTATATTAAAATTGTTGCAGTTAAAAAGCTCGTAGTTGAATTTTTGCTAAAAATAACCGGTTTGCTTTTATTTATAAAAGTTGTATCTTGGTGTGTTTTTAGCAATAATGTCTTTTGAAATGCTTTTTACTTTATTGTAAAAA…	1371
HQ292774	Alveolata	Apicomplexa	Coccidians	Coccidia	Adeleorina	Hepatozoidae	Felis2_(Hepatozoidae)	Hepatozoon_sp	Isolate	Blood	Blood (Tail)	Seychelles: Fregate	Chordata	Reptilia	Squamata	Colubridae	Lycognathophis seychellensis (Seychelles wolf snake)	GGCAGTGACGGTTAACGGGGGATTAGGGTTCGATTCCGGAGAGGGAGCCTGAGAAACGGCTACCACATCTAAGGAAGGCAGCAGGCGCGCAAATTACCCAATTCTAACAGCATAAGAGAGGTAGTGACAAGAAATAACAGTACAAGGCAGTTAAAATGCTTTGTAATTGGAATGATAGAAATTTAAATACTTTTTAAAGTATCAATTGGAGGGCAAGTCTGGTGCCAGCAGCCGCGGTAATTCCAGCTCCAATAGCGTATATTAAAATTGTTGCAGTTAAAAAGCTCGTAGTTGAATTTTTGCTAAAAATAACCGGTTTGCTTTTATTTATAAAAGTTGTATCTTGGTGTGTTTTTAGCAATAATGTCTTTTGAAATGCTTTTTACTTTATTGTAAAAA…	1370
HQ292775	Alveolata	Apicomplexa	Coccidians	Coccidia	Adeleorina	Hepatozoidae	Felis2_(Hepatozoidae)	Hepatozoon_sp	Isolate	Blood	Blood (Tail)	Seychelles: Praslin	Chordata	Reptilia	Squamata	Colubridae	Lycognathophis seychellensis (Seychelles wolf snake)	GGCAGTGACGGTTAACGGGGGATTAGGGTTCGATTCCGGAGAGGGAGCCTGAGAAACGGCTACCACATCTAAGGAAGGCAGCAGGCGCGCAAATTACCCAATTCTAACAGCATAAGAGAGGTAGTGACAAGAAATAACAGTACAAGGCAGTTAAAATGCTTTGTAATTGGAATGATAGAAATTTAAATACTTTTTAAAGTATCAATTGGAGGGCAAGTCTGGTGCCAGCAGCCGCGGTAATTCCAGCTCCAATAGCGTATATTAAAATTGTTGCAGTTAAAAAGCTCGTAGTTGAATTTTTGCTAAAAATAACCGGTTTGCTTTTATTTATAAAAGTTGTATCTTGGTGTGTTTTTAGCAATAATGTCTTTTGAAATGCTTTTTACTTTATTGTAAAAA…	1370
JX531933	Alveolata	Apicomplexa	Coccidians	Coccidia	Adeleorina	Hepatozoidae	Felis2_(Hepatozoidae)	Hepatozoon_sp	Isolate	Blood	Blood (Tail)	Spain: Rambla los Vaquerizos	Chordata	Reptilia	Squamata	Lacertidae	Algyroides marchi (Spanish algyroides)	GGCAGTGACGGTTAACGGGGGATTAGGGTTCGATTCCGGAGAGGGAGCCTGAGAAACGGCTACCACATCTAAGGAAGGCAGCAGGCGCGCAAATTACCCAATTCTAACAGCATAAGAGAGGTAGTGACAAGAAATAACAATACAAGGCAGTTAAAATGCTTTGTAATTGGAATGATAGAAATTTAAACACTTTTTAAAGTATCAATTGGAGGGCAAGTCTGGTGCCAGCAGCCGCGGTAATTCCAGCTCCAATAGCGTATATTAAAATTGTTGCAGTTAAAAAGCTCGTAGTTGAATTTCTGCTTAAAATAATCGGTCTGCTTTTAACAAAAGTGGTATCTTGGTGTGTTTTTAGCAATATTGTCCTTTGAAATGTGTTTTACTTTGCTGTAAAAGACA…	1368
JX531934	Alveolata	Apicomplexa	Coccidians	Coccidia	Adeleorina	Hepatozoidae	Felis2_(Hepatozoidae)	Hepatozoon_sp	Isolate	Blood	Blood (Tail)	Spain: Pedro Andres	Chordata	Reptilia	Squamata	Lacertidae	Algyroides marchi (Spanish algyroides)	GCAGTGACGGTTAACGGGGGATTAGGGTTCGATTCCGGAGAGGGAGCCTGAGAAACGGCTACCACATCTAAGGAAGGCAGCAGGCGCGCAAATTACCCAATTCTAACAGCATAAGAGAGGTAGTGACAAGAAATAACAATACAAGGCAGTTAAAATGCTTTGTAATTGGAATGATAGAAATTTAAACACTTTTTAAAGTATCAATTGGAGGGCAAGTCTGGTGCCAGCAGCCGCGGTAATTCCAGCTCCAATAGCGTATATTAAAATTGTTGCAGTTAAAAAGCTCGTAGTTGAATTTCTGCTTAAAATAATCGGTCTGCTTTTAACAAAAGTGGTATCTTGGTGTGTTTTTAGCAATATTGTCCTTTGAAATGTGTTTTACTTTGCTGTAAAAGACAA…	1367
JX531935	Alveolata	Apicomplexa	Coccidians	Coccidia	Adeleorina	Hepatozoidae	Felis2_(Hepatozoidae)	Hepatozoon_sp	Isolate	Blood	Blood (Tail)	Spain: Rambla los Vaquerizos	Chordata	Reptilia	Squamata	Lacertidae	Algyroides marchi (Spanish algyroides)	GGCAGTGACGGTTAACGGGGGATTAGGGTTCGATTCCGGAGAGGGAGCCTGAGAAACGGCTACCACATCTAAGGAAGGCAGCAGGCGCGCAAATTACCCAATTCTAACAGCATAAGAGAGGTAGTGACAAGAAATAACAATACAAGGCAGTTAAAATGCTTTGTAATTGGAATGATAGAAATTTAAACACTTTTTAAAGTATCAATTGGAGGGCAAGTCTGGTGCCAGCAGCCGCGGTAATTCCAGCTCCAATAGCGTATATTAAAATTGTTGCAGTTAAAAAGCTCGTAGTTGAATTTCTGCTTAAAATAATCGGTCTGCTTTTAACAAAAGTGGTATCTTGGTGTGTTTTTAGCAATATTGTCCTTTGAAATGTGTTTTACTTTGCTGTAAAAGACA…	1368
JX531936	Alveolata	Apicomplexa	Coccidians	Coccidia	Adeleorina	Hepatozoidae	Felis2_(Hepatozoidae)	Hepatozoon_sp	Isolate	Blood	Blood (Tail)	Spain: Pedro Andres	Chordata	Reptilia	Squamata	Lacertidae	Algyroides marchi (Spanish algyroides)	GGCAGTGACGGTTAACGGGGGATTAGGGTTCGATTCCGGAGAGGGAGCCTGAGAAACGGCTACCACATCTAAGGAAGGCAGCAGGCGCGCAAATTACCCAATTCTAACAGCATAAGAGAGGTAGTGACAAGAAATAACAATACAAGGCAGTTAAAATGCTTTGTAATTGGAATGATAGAAATTTAAACACTTTTTAAAGTATCAATTGGAGGGCAAGTCTGGTGCCAGCAGCCGCGGTAATTCCAGCTCCAATAGCGTATATTAAAATTGTTGCAGTTAAAAAGCTCGTAGTTGAATTTCTGCTTAAAATAATCGGTCTGCTTTTAACAAAAGTGGTATCTTGGTGTGTTTTTAGCAATATTGTCCTTTGAAATGTGTTTTACTTTGCTGTAAAAGACA…	1368
JX531937	Alveolata	Apicomplexa	Coccidians	Coccidia	Adeleorina	Hepatozoidae	Felis2_(Hepatozoidae)	Hepatozoon_sp	Isolate	Blood	Blood (Tail)	Spain: Rambla los Vaquerizos	Chordata	Reptilia	Squamata	Lacertidae	Algyroides marchi (Spanish algyroides)	GGCAGTGACGGTTAACGGGGGATTAGGGTTCGATTCCGGAGAGGGAGCCTGAGAAACGGCTACCACATCTAAGGAAGGCAGCAGGCGCGCAAATTACCCAATTCTAACAGCATAAGAGAGGTAGTGACAAGAAATAACAATACAAGGCAGTTAAAATGCTTTGTAATTGGAATGATAGAAATTTAAACACTTTTTAAAGTATCAATTGGAGGGCAAGTCTGGTGCCAGCAGCCGCGGTAATTCCAGCTCCAATAGCGTATATTAAAATTGTTGCAGTTAAAAAGCTCGTAGTTGAATTTCTGCTTAAAATAATCGGTCTGCTTTTAACAAAAGTGGTATCTTGGTGTGTTTTTAGCAATATTGTCCTTTGAAATGTGTTTTACTTTGCTGTAAAAGACA…	1368
JX531938	Alveolata	Apicomplexa	Coccidians	Coccidia	Adeleorina	Hepatozoidae	Felis2_(Hepatozoidae)	Hepatozoon_sp	Isolate	Blood	Blood (Tail)	Spain: Rambla los Vaquerizos	Chordata	Reptilia	Squamata	Lacertidae	Algyroides marchi (Spanish algyroides)	GGCAGTGACGGTTAACGGGGGATTAGGGTTCGATTCCGGAGAGGGAGCCTGAGAAACGGCTACCACATCTAAGGAAGGCAGCAGGCGCGCAAATTACCCAATTCTAACAGCATAAGAGAGGTAGTGACAAGAAATAACAATACAAGGCAGTTAAAATGCTTTGTAATTGGAATGATAGAAATTTAAACACTTTTTAAAGTATCAATTGGAGGGCAAGTCTGGTGCCAGCAGCCGCGGTAATTCCAGCTCCAATAGCGTATATTAAAATTGTTGCAGTTAAAAAGCTCGTAGTTGAATTTCTGCTTAAAATAATCGGTCTGCTTTTAACAAAAGTGGTATCTTGGTGTGTTTTTAGCAATATTGTCCTTTGAAATGTGTTTTACTTTGCTGTAAAAGACA…	1368
JX531939	Alveolata	Apicomplexa	Coccidians	Coccidia	Adeleorina	Hepatozoidae	Felis2_(Hepatozoidae)	Hepatozoon_sp	Isolate	Blood	Blood (Tail)	Spain: Pedro Andres	Chordata	Reptilia	Squamata	Lacertidae	Algyroides marchi (Spanish algyroides)	GGCAGTGACGGTTAACGGGGGATTAGGGTTCGATTCCGGAGAGGGAGCCTGAGAAACGGCTACCACATCTAAGGAAGGCAGCAGGCGCGCAAATTACCCAATTCTAACAGCATAAGAGAGGTAGTGACAAGAAATAACAATACAAGGCAGTTAAAATGCTTTGTAATTGGAATGATAGAAATTTAAACACTTTTTAAAGTATCAATTGGAGGGCAAGTCTGGTGCCAGCAGCCGCGGTAATTCCAGCTCCAATAGCGTATATTAAAATTGTTGCAGTTAAAAAGCTCGTAGTTGAATTTCTGCTTAAAATAATCGGTCTGCTTTTAACAAAAGTGGTATCTTGGTGTGTTTTTAGCAATATTGTCCTTTGAAATGTGTTTTACTTTGCTGTAAAAGACA…	1368
JX531941	Alveolata	Apicomplexa	Coccidians	Coccidia	Adeleorina	Hepatozoidae	Felis2_(Hepatozoidae)	Hepatozoon_sp	Isolate	Blood	Blood (Tail)	Spain: Rambla los Vaquerizos	Chordata	Reptilia	Squamata	Lacertidae	Algyroides marchi (Spanish algyroides)	AGTGACGGTTAACGGGGGATTAGGGTTCGATTCCGGAGAGGGAGCCTGAGAAACGGCTACCACATCTAAGGAAGGCAGCAGGCGCGCAAATTACCCAATTCTAACAGCATAAGAGAGGTAGTGACAAGAAATAACAATACAAGGCAGTTAAAATGCTTTGTAATTGGAATGATAGAAATTTAAACACTTTTTAAAGTATCAATTGGAGGGCAAGTCTGGTGCCAGCAGCCGCGGTAATTCCAGCTCCAATAGCGTATATTAAAATTGTTGCAGTTAAAAAGCTCGTAGTTGAATTTCTGCTTAAAATAATCGGTCTGCTTTTAACAAAAGTGGTATCTTGGTGTGTTTTTAGCAATATTGTCCTTTGAAATGTGTTTTACTTTGCTGTAAAAGACAATA…	1365
JX531942	Alveolata	Apicomplexa	Coccidians	Coccidia	Adeleorina	Hepatozoidae	Felis2_(Hepatozoidae)	Hepatozoon_sp	Isolate	Blood	Blood (Tail)	Spain: Rambla los Vaquerizos	Chordata	Reptilia	Squamata	Lacertidae	Algyroides marchi (Spanish algyroides)	GGCAGTGACGGTTAACGGGGGATTAGGGTTCGATTCCGGAGAGGGAGCCTGAGAAACGGCTACCACATCTAAGGAAGGCAGCAGGCGCGCAAATTACCCAATTCTAACAGCATAAGAGAGGTAGTGACAAGAAATAACAATACAAGGCAGTTAAAATGCTTTGTAATTGGAATGATAGAAATTTAAACACTTTTTAAAGTATCAATTGGAGGGCAAGTCTGGTGCCAGCAGCCGCGGTAATTCCAGCTCCAATAGCGTATATTAAAATTGTTGCAGTTAAAAAGCTCGTAGTTGAATTTCTGCTTAAAATAATCGGTCTGCTTTTAACAAAAGTGGTATCTTGGTGTGTTTTTAGCAATATTGTCCTTTGAAATGTGTTTTACTTTGCTGTAAAAGACA…	1368
JX531943	Alveolata	Apicomplexa	Coccidians	Coccidia	Adeleorina	Hepatozoidae	Felis2_(Hepatozoidae)	Hepatozoon_sp	Isolate	Blood	Blood (Tail)	Spain: Albacete	Chordata	Reptilia	Squamata	Lacertidae	Algyroides marchi (Spanish algyroides)	GGCAGTGACGGTTAACGGGGGATTAGGGTTCGATTCCGGAGAGGGAGCCTGAGAAACGGCTACCACATCTAAGGAAGGCAGCAGGCGCGCAAATTACCCAATTCTAACAGCATAAGAGAGGTAGTGACAAGAAATAACAATACAAGGCAGTTAAAATGCTTTGTAATTGGAATGATAGAAATTTAAACACTTTTTAAAGTATCAATTGGAGGGCAAGTCTGGTGCCAGCAGCCGCGGTAATTCCAGCTCCAATAGCGTATATTAAAATTGTTGCAGTTAAAAAGCTCGTAGTTGAATTTCTGCTTAAAATAATCGGTCTGCTTTTAACAAAAGTGGTATCTTGGTGTGTTTTTAGCAATATTGTCCTTTGAAATGTGTTTTACTTTGCTGTAAAAGACA…	1368
JX531944	Alveolata	Apicomplexa	Coccidians	Coccidia	Adeleorina	Hepatozoidae	Felis2_(Hepatozoidae)	Hepatozoon_sp	Isolate	Blood	Blood (Tail)	Spain: Jaen	Chordata	Reptilia	Squamata	Lacertidae	Algyroides marchi (Spanish algyroides)	GGCAGTGACGGTTAACGGGGGATTAGGGTTCGATTCCGGAGAGGGAGCCTGAGAAACGGCTACCACATCTAAGGAAGGCAGCAGGCGCGCAAATTACCCAATTCTAACAGCATAAGAGAGGTAGTGACAAGAAATAACAATACAAGGCAGTTAAAATGCTTTGTAATTGGAATGATAGAAATTTAAACACTTTTTAAAGTATCAATTGGAGGGCAAGTCTGGTGCCAGCAGCCGCGGTAATTCCAGCTCCAATAGCGTATATTAAAATTGTTGCAGTTAAAAAGCTCGTAGTTGAATTTCTGCTTAAAATAATCGGTCTGCTTTTAACAAAAGTGGTATCTTGGTGTGTTTTTAGCAATATTGTCCTTTGAAATGTGTTTTACTTTGCTGTAAAAGACA…	1368
JX531945	Alveolata	Apicomplexa	Coccidians	Coccidia	Adeleorina	Hepatozoidae	Felis2_(Hepatozoidae)	Hepatozoon_sp	Isolate	Blood	Blood (Tail)	Spain: Jaen	Chordata	Reptilia	Squamata	Lacertidae	Algyroides marchi (Spanish algyroides)	GGCAGTGACGGTTAACGGGGGATTAGGGTTCGATTCCGGAGAGGGAGCCTGAGAAACGGCTACCACATCTAAGGAAGGCAGCAGGCGCGCAAATTACCCAATTCTAACAGCATAAGAGAGGTAGTGACAAGAAATAACAATACAAGGCAGTTAAAATGCTTTGTAATTGGAATGATAGAAATTTAAACACTTTTTAAAGTATCAATTGGAGGGCAAGTCTGGTGCCAGCAGCCGCGGTAATTCCAGCTCCAATAGCGTATATTAAAATTGTTGCAGTTAAAAAGCTCGTAGTTGAATTTCTGCTTAAAATAATCGGTCTGCTTTTAACAAAAGTGGTATCTTGGTGTGTTTTTAGCAATATTGTCCTTTGAAATGTGTTTTACTTTGCTGTAAAAGACA…	1368
JX531946	Alveolata	Apicomplexa	Coccidians	Coccidia	Adeleorina	Hepatozoidae	Felis2_(Hepatozoidae)	Hepatozoon_sp	Isolate	Blood	Blood (Tail)	Spain: Jaen	Chordata	Reptilia	Squamata	Lacertidae	Algyroides marchi (Spanish algyroides)	GGCAGTGACGGTTAACGGGGGATTAGGGTTCGATTCCGGAGAGGGAGCCTGAGAAACGGCTACCACATCTAAGGAAGGCAGCAGGCGCGCAAATTACCCAATTCTAACAGCATAAGAGAGGTAGTGACAAGAAATAACAATACAAGGCAGTTAAAATGCTTTGTAATTGGAATGATAGAAATTTAAACACTTTTTAAAGTATCAATTGGAGGGCAAGTCTGGTGCCAGCAGCCGCGGTAATTCCAGCTCCAATAGCGTATATTAAAATTGTTGCAGTTAAAAAGCTCGTAGTTGAATTTCTGCTTAAAATAATCGGTCTGCTTTTAACAAAAGTGGTATCTTGGTGTGTTTTTAGCAATATTGTCCTTTGAAATGTGTTTTACTTTGCTGTAAAAGACA…	1368
JX531947	Alveolata	Apicomplexa	Coccidians	Coccidia	Adeleorina	Hepatozoidae	Felis2_(Hepatozoidae)	Hepatozoon_sp	Isolate	Blood	Blood (Tail)	Spain: Jaen	Chordata	Reptilia	Squamata	Lacertidae	Algyroides marchi (Spanish algyroides)	GGCAGTGACGGTTAACGGGGGATTAGGGTTCGATTCCGGAGAGGGAGCCTGAGAAACGGCTACCACATCTAAGGAAGGCAGCAGGCGCGCAAATTACCCAATTCTAACAGCATAAGAGAGGTAGTGACAAGAAATAACAATACAAGGCAGTTAAAATGCTTTGTAATTGGAATGATAGAAATTTAAACACTTTTTAAAGTATCAATTGGAGGGCAAGTCTGGTGCCAGCAGCCGCGGTAATTCCAGCTCCAATAGCGTATATTAAAATTGTTGCAGTTAAAAAGCTCGTAGTTGAATTTCTGCTTAAAATAATCGGTCTGCTTTTAACAAAAGTGGTATCTTGGTGTGTTTTTAGCAATATTGTCCTTTGAAATGTGTTTTACTTTGCTGTAAAAGACA…	1368
JX531948	Alveolata	Apicomplexa	Coccidians	Coccidia	Adeleorina	Hepatozoidae	Felis2_(Hepatozoidae)	Hepatozoon_sp	Isolate	Blood	Blood (Tail)	Spain: Albacete	Chordata	Reptilia	Squamata	Lacertidae	Algyroides marchi (Spanish algyroides)	GGTTAACGGGGGATTAGGGTTCGATTCCGGAGAGGGAGCCTGAGAAACGGCTACCACATCTAAGGAAGGCAGCAGGCGCGCAAATTACCCAATTCTAACAGCATAAGAGAGGTAGTGACAAGAAATAACAATACAAGGCAGTTAAAATGCTTTGTAATTGGAATGATAGAAATTTAAACACTTTTTAAAGTATCAATTGGAGGGCAAGTCTGGTGCCAGCAGCCGCGGTAATTCCAGCTCCAATAGCGTATATTAAAATTGTTGCAGTTAAAAAGCTCGTAGTTGAATTTCTGCTTAAAATAATCGGTCTGCTTTTAACAAAAGTGGTATCTTGGTGTGTTTTTAGCAATATTGTCCTTTGAAATGTGTTTTACTTTGCTGTAAAAGACAATATTCAGG…	1359
JX531949	Alveolata	Apicomplexa	Coccidians	Coccidia	Adeleorina	Hepatozoidae	Felis2_(Hepatozoidae)	Hepatozoon_sp	Isolate	Blood	Blood (Tail)	Spain: Jaen	Chordata	Reptilia	Squamata	Lacertidae	Algyroides marchi (Spanish algyroides)	GGCAGTGACGGTTAACGGGGGATTAGGGTTCGATTCCGGAGAGGGAGCCTGAGAAACGGCTACCACATCTAAGGAAGGCAGCAGGCGCGCAAATTACCCAATTCTAACAGCATAAGAGAGGTAGTGACAAGAAATAACAATACAAGGCAGTTAAAATGCTTTGTAATTGGAATGATAGAAATTTAAACACTTTTTAAAGTATCAATTGGAGGGCAAGTCTGGTGCCAGCAGCCGCGGTAATTCCAGCTCCAATAGCGTATATTAAAATTGTTGCAGTTAAAAAGCTCGTAGTTGAATTTCTGCTTAAAATAATCGGTCTGCTTTTAACAAAAGTGGTATCTTGGTGTGTTTTTAGCAATATTGTCCTTTGAAATGTGTTTTACTTTGCTGTAAAAGACA…	1368
JX531950	Alveolata	Apicomplexa	Coccidians	Coccidia	Adeleorina	Hepatozoidae	Felis2_(Hepatozoidae)	Hepatozoon_sp	Isolate	Blood	Blood (Tail)	Spain: Jaen	Chordata	Reptilia	Squamata	Lacertidae	Algyroides marchi (Spanish algyroides)	GGCAGTGACGGTTAACGGGGGATTAGGGTTCGATTCCGGAGAGGGAGCCTGAGAAACGGCTACCACATCTAAGGAAGGCAGCAGGCGCGCAAATTACCCAATTCTAACAGCATAAGAGAGGTAGTGACAAGAAATAACAATACAAGGCAGTTAAAATGCTTTGTAATTGGAATGATAGAAATTTAAACACTTTTTAAAGTATCAATTGGAGGGCAAGTCTGGTGCCAGCAGCCGCGGTAATTCCAGCTCCAATAGCGTATATTAAAATTGTTGCAGTTAAAAAGCTCGTAGTTGAATTTCTGCTTAAAATAATCGGTCTGCTTTTAACAAAAGTGGTATCTTGGTGTGTTTTTAGCAATATTGTCCTTTGAAATGTGTTTTACTTTGCTGTAAAAGACA…	1368
JX531951	Alveolata	Apicomplexa	Coccidians	Coccidia	Adeleorina	Hepatozoidae	Felis2_(Hepatozoidae)	Hepatozoon_sp	Isolate	Blood	Blood (Tail)	Spain: Jaen	Chordata	Reptilia	Squamata	Lacertidae	Algyroides marchi (Spanish algyroides)	GGCAGTGACGGTTAACGGGGGATTAGGGTTCGATTCCGGAGAGGGAGCCTGAGAAACGGCTACCACATCTAAGGAAGGCAGCAGGCGCGCAAATTACCCAATTCTAACAGCATAAGAGAGGTAGTGACAAGAAATAACAATACAAGGCAGTTAAAATGCTTTGTAATTGGAATGATAGAAATTTAAACACTTTTTAAAGTATCAATTGGAGGGCAAGTCTGGTGCCAGCAGCCGCGGTAATTCCAGCTCCAATAGCGTATATTAAAATTGTTGCAGTTAAAAAGCTCGTAGTTGAATTTCTGCTTAAAATAATCGGTCTGCTTTTAACAAAAGTGGTATCTTGGTGTGTTTTTAGCAATATTGTCCTTTGAAATGTGTTTTACTTTGCTGTAAAAGACA…	1368
HQ734798	Alveolata	Apicomplexa	Coccidians	Coccidia	Adeleorina	Hepatozoidae	Felis2_(Hepatozoidae)	Hepatozoon_sp	Isolate	Blood	Blood (Tail)	Morocco: Oukaimeden	Chordata	Reptilia	Squamata	Lacertidae	Atlantolacerta andreanskyi (Atlas dwarf lizard)	GGCAGTGACGGTTAACGGGGGATTAGGGTTCGATTCCGGAGAGGGAGCCTGAGAAACGGCTACCACATCTAAGGAAGGCAGCAGGCGCGCAAATTACCCAATTCTAACAGCATAAGAGAGGTAGTGACAAGAAATAACAATACAAGGCAGTTAAAATGCTTTGTAATTGGAATGATAGAAATTTAAACACTTTTTAAAGTATCAATTGGAGGGCAAGTCTGGTGCCAGCAGCCGCGGTAATTCCAGCTCCAATAGCGTATATTAAAATTGTTGCAGTTAAAAAGCTCGTAGTTGAATTTCTGCTTAAAATAACCGGTCTGCTTTTAACAAAAGTGGTATCTTGGTGTGTTTTTAGCAATAATGTCCTTTGAAATGTGTTTTACTTTGTTGTAAAAGACA…	1368
JX531923	Alveolata	Apicomplexa	Coccidians	Coccidia	Adeleorina	Hepatozoidae	Felis2_(Hepatozoidae)	Hepatozoon_sp	Isolate	Blood	Blood (Tail)	Portugal: Viana do Castelo	Chordata	Reptilia	Squamata	Lacertidae	Podarcis bocagei (Bocage's wall lizard)	AGTGACGGTTAACGGGGGATTAGGGTTCGATTCCGGAGAGGGAGCCTGAGAAACGGCTACCACATCTAAGGAAGGCAGCAGGCGCGCAAATTACCCAATTCTAACAGCATAAGAGAGGTAGTGACAAGAAATAACAATACAAGGCATTTAAAATGCTTTGTAATTGGAATGATAGAAATTTAAACACTTTTTAAAGTATCAATTGGAGGGCAAGTCTGGTGCCAGCAGCCGCGGTAATTCCAGCTCCAATAGCGTATATTAAAATTGTTGCAGTTAAAAAGCTCGTAGTTGAATTTCTGTTAAAAATAACCGGTCTGCTTTTAACAAAAGTGGTATCTTGGTGTGTTTTTAGCAATAATGTCCTTTGAAATGTGTTTTACTTTGTTGTAAAAGACAATA…	1365
JX531924	Alveolata	Apicomplexa	Coccidians	Coccidia	Adeleorina	Hepatozoidae	Felis2_(Hepatozoidae)	Hepatozoon_sp	Isolate	Blood	Blood (Tail)	Portugal: Viana do Castelo	Chordata	Reptilia	Squamata	Lacertidae	Podarcis bocagei (Bocage's wall lizard)	GGCAGTGACGGTTAACGGGGGATTAGGGTTCGATTCCGGAGAGGGAGCCTGAGAAACGGCTACCACATCTAAGGAAGGCAGCAGGCGCGCAAATTACCCAATTCTAACAGCATAAGAGAGGTAGTGACAAGAAATAACAATACAAGGCAGTTAAAATGYTTTGTAATTGGAATGATAGAAATTTAAACACTTTTTAAAGTATCAATTGGAGGGCAAGTCTGGTGCCAGCAGCCGCGGTAATTCCAGCTCCAATAGCGTATATTAAAATTGTTGCAGTTAAAAAGCTCGTAGTTGAATTTYTGCTAAAAATAACCGGTCTGCTTTTAACAAAAGTGGTATCTTGGTGTGTTTTTAGCAATAATGTCCTTTGAAATGTGTTTTACTTTGTTGTAAAAGACA…	1368
JX531925	Alveolata	Apicomplexa	Coccidians	Coccidia	Adeleorina	Hepatozoidae	Felis2_(Hepatozoidae)	Hepatozoon_sp	Isolate	Blood	Blood (Tail)	Portugal: Viana do Castelo	Chordata	Reptilia	Squamata	Lacertidae	Podarcis bocagei (Bocage's wall lizard)	GGCAGTGACGGTTAACGGGGGATTAGGGTTCGATTCCGGAGAGGGAGCCTGAGAAACGGCTACCACATCTAAGGAAGGCAGCAGGCGCGCAAATTACCCAATTCTAACAGCATAAGAGAGGTAGTGACAAGAAATAACAATACAAGGCAGTTAAAATGCTTTGTAATTGGAATGATAGAAATTTAAACACTTTTTAAAGTATCAATTGGAGGGCAAGTCTGGTGCCAGCAGCCGCGGTAATTCCAGCTCCAATAGCGTATATTAAAATTGTTGCAGTTAAAAAGCTCGTAGTTGAATTTCTGCTAAAAATAACCGGTCTGCTTTTAACAAAAGTGGTATCTTGGTGTGTTTTTAGCAATAATGTCCTTTGAAATGTGTTTTACTTTGTTGTAAAAGACA…	1368
JX531926	Alveolata	Apicomplexa	Coccidians	Coccidia	Adeleorina	Hepatozoidae	Felis2_(Hepatozoidae)	Hepatozoon_sp	Isolate	Blood	Blood (Tail)	Portugal: Viana do Castelo	Chordata	Reptilia	Squamata	Lacertidae	Podarcis bocagei (Bocage's wall lizard)	GGCAGTGACGGTTAACGGGGGATTAGGGTTCGATTCCGGAGAGGGAGCCTGAGAAACGGCTACCACATCTAAGGAAGGCAGCAGGCGCGCAAATTACCCAATTCTAACAGCATAAGAGAGGTAGTGACAAGAAATAACAATACAAGGCAGTTAAAATGCTTTGTAATTGGAATGATAGAAATTTAAACACTTTTTAAAGTATCAATTGGAGGGCAAGTCTGGTGCCAGCAGCCGCGGTAATTCCAGCTCCAATAGCGTATATTAAAATTGTTGCAGTTAAAAAGCTCGTAGTTGAATTTCTGCTAAAAATAACCGGTCTGCTTTTAACAAAAGTGGTATCTTGGTGTGTTTTTAGCAATAATGTCCTTTGAAATGTGTTTTACTTTGTTGTAAAAGACA…	1368
JX531927	Alveolata	Apicomplexa	Coccidians	Coccidia	Adeleorina	Hepatozoidae	Felis2_(Hepatozoidae)	Hepatozoon_sp	Isolate	Blood	Blood (Tail)	Portugal: Viana do Castelo	Chordata	Reptilia	Squamata	Lacertidae	Podarcis bocagei (Bocage's wall lizard)	GGCAGTGACGGTTAACGGGGGATTAGGGTTCGATTCCGGAGAGGGAGCCTGAGAAACGGCTACCACATCTAAGGAAGGCAGCAGGCGCGCAAATTACCCAATTCTAACAGCATAAGAGAGGTAGTGACAAGAAATAACAATACAAGGCAGTTAAAATGTTTTGTAATTGGAATGATAGAAATTTAAACACTTTTTAAAGTATCAATTGGAGGGCAAGTCTGGTGCCAGCAGCCGCGGTAATTCCAGCTCCAATAGCGTATATTAAAATTGTTGCAGTTAAAAAGCTCGTAGTTGAATTTTTGCTTAAAATAACTGGTCTGCTTTTAACAAAAGTGGTATCTTGGTGTGTTTTTAGCAATATTGTCCTTTGAAATGTGTTTTACTTTGCTGTAAAAGACA…	1368
JX531928	Alveolata	Apicomplexa	Coccidians	Coccidia	Adeleorina	Hepatozoidae	Felis2_(Hepatozoidae)	Hepatozoon_sp	Isolate	Blood	Blood (Tail)	Portugal: Viana do Castelo	Chordata	Reptilia	Squamata	Lacertidae	Podarcis bocagei (Bocage's wall lizard)	GGCAGTGACGGTTAACGGGGGATTAGGGTTCGATTCCGGAGAGGGAGCCTGAGAAACGGCTACCACATCTAAGGAAGGCAGCAGGCGCGCAAATTACCCAATTCTAACAGCATAAGAGAGGTAGTGACAAGAAATAACAATACAAGGCAGTTAAAATGTTTTGTAATTGGAATGATAGAAATTTAAACACTTTTTAAAGTATCAATTGGAGGGCAAGTCTGGTGCCAGCAGCCGCGGTAATTCCAGCTCCAATAGCGTATATTAAAATTGTTGCAGTTAAAAAGCTCGTAGTTGAATTTTTGCTTAAAATAACTGGTCTGCTTTTAACAAAAGTGGTATCTTGGTGTGTTTTTAGCAATATTGTCCTTTGAAATGTGTTTTACTTTGCTGTAAAAGACA…	1368
JX531930	Alveolata	Apicomplexa	Coccidians	Coccidia	Adeleorina	Hepatozoidae	Felis2_(Hepatozoidae)	Hepatozoon_sp	Isolate	Blood	Blood (Tail)	Portugal: Viana do Castelo	Chordata	Reptilia	Squamata	Lacertidae	Podarcis bocagei (Bocage's wall lizard)	GGCAGTGACGGTTAACGGGGGATTAGGGTTCGATTCCGGAGAGGGAGCCTGAGAAACGGCTACCACATCTAAGGAAGGCAGCAGGCGCGCAAATTACCCAATTCTAACAGCATAAGAGAGGTAGTGACAAGAAATAACAATACAAGGCAGTTAAAATGYTTTGTAATTGGAATGATAGAAATTTAAACACTTTTTAAAGTATCAATTGGAGGGCAAGTCTGGTGCCAGCAGCCGCGGTAATTCCAGCTCCAATAGCGTATATTAAAATTGTTGCAGTTAAAAAGCTCGTAGTTGAATTTTTGCTWAAAATAACYGGTCTGCTTTTAACAAAAGTGGTATCTTGGTGTGTTTTTAGCAATAWTGTCCTTTGAAATGTGTTTTACTTTGCTGTAAAAGACA…	1368
JX531906	Alveolata	Apicomplexa	Coccidians	Coccidia	Adeleorina	Hepatozoidae	Felis2_(Hepatozoidae)	Hepatozoon_sp	Isolate	Blood	Blood (Tail)	Spain: Alba de Tormes	Chordata	Reptilia	Squamata	Lacertidae	Podarcis hispanica (Iberian Wall Lizard )	GGCAGTGACGGTTAACGGGGGATTAGGGTTCGATTCCGGAGAGGGAGCCTGAGAAACGGCTACCACATCTAAGGAAGGCAGCAGGCGCGCAAATTACCCAATTCTAACAGCATAAGAGAGGTAGTGACAAGAAATAACAATACAAGGCAGTTAAAATGTTTTGTAATTGGAATGATAGAAATTTAAACACTTTTTAAAGTATCAATTGGAGGGCAAGTCTGGTGCCAGCAGCCGCGGTAATTCCAGCTCCAATAGCGTATATTAAAATTGTTGCAGTTAAAAAGCTCGTAGTTGAATTTTTGCTTAAAATAACTGGTCTGCTTTTAACAAAAGTGGTATCTTGGTGTGTTTTTAGCAATAWTGTCCTTTGAAATGTGTTTTACTTTGCTGTAAAAGACA…	1368
JX531907	Alveolata	Apicomplexa	Coccidians	Coccidia	Adeleorina	Hepatozoidae	Felis2_(Hepatozoidae)	Hepatozoon_sp	Isolate	Blood	Blood (Tail)	Spain: Alba de Tormes	Chordata	Reptilia	Squamata	Lacertidae	Podarcis hispanica (Iberian Wall Lizard )	GGCAGTGACGGTTAACGGGGGATTAGGGTTCGATTCCGGAGAGGGAGCCTGAGAAACGGCTACCACATCTAAGGAAGGCAGCAGGCGCGCAAATTACCCAATTCTAACAGCATAAGAGAGGTAGTGACAAGAAATAACAATACAAGGCAGTTAAAATGTTTTGTAATTGGAATGATAGAAATTTAAACACTTTTTAAAGTATCAATTGGAGGGCAAGTCTGGTGCCAGCAGCCGCGGTAATTCCAGCTCCAATAGCGTATATTAAAATTGTTGCAGTTAAAAAGCTCGTAGTTGAATTTTTGCTTAAAATAACYGGTCTGCTTTTAACAAAAGTGGTATCTTGGTGTGTTTTTAGCAATATTGTCCTTTGAAATGTGTTTTACTTTGCTGTAAAAGACA…	1368
JX531908	Alveolata	Apicomplexa	Coccidians	Coccidia	Adeleorina	Hepatozoidae	Felis2_(Hepatozoidae)	Hepatozoon_sp	Isolate	Blood	Blood (Tail)	Spain: Alba de Tormes	Chordata	Reptilia	Squamata	Lacertidae	Podarcis hispanica (Iberian Wall Lizard )	GGCAGTGACGGTTAACGGGGGATTAGGGTTCGATTCCGGAGAGGGAGCCTGAGAAACGGCTACCACATCTAAGGAAGGCAGCAGGCGCGCAAATTACCCAATTCTAACAGCATAAGAGAGGTAGTGACAAGAAATAACAATACAAGGCAGTTAAAATGTTTTGTAATTGGAATGATAGAAATTTAAACACTTTTTAAAGTATCAATTGGAGGGCAAGTCTGGTGCCAGCAGCCGCGGTAATTCCAGCTCCAATAGCGTATATTAAAATTGTTGCAGTTAAAAAGCTCGTAGTTGAATTTTTGCTTAAAATAACYGGTCTGCTTTTAACAAAAGTGGTATCTTGGTGTGTTTTTAGCAATATTGTCCTTTGAAATGTGTTTTACTTTGCTGTAAAAGACA…	1368
JX531909	Alveolata	Apicomplexa	Coccidians	Coccidia	Adeleorina	Hepatozoidae	Felis2_(Hepatozoidae)	Hepatozoon_sp	Isolate	Blood	Blood (Tail)	Spain: Alba de Tormes	Chordata	Reptilia	Squamata	Lacertidae	Podarcis hispanica (Iberian Wall Lizard )	GGCAGTGACGGTTAACGGGGGATTAGGGTTCGATTCCGGAGAGGGAGCCTGAGAAACGGCTACCACATCTAAGGAAGGCAGCAGGCGCGCAAATTACCCAATTCTAACAGCATAAGAGAGGTAGTGACAAGAAATAACAATACAAGGCAGTTAAAATGTTTTGTAATTGGAATGATAGAAATTTAAACACTTTTTAAAGTATCAATTGGAGGGCAAGTCTGGTGCCAGCAGCCGCGGTAATTCCAGCTCCAATAGCGTATATTAAAATTGTTGCAGTTAAAAAGCTCGTAGTTGAATTTTTGCTTAAAATAACTGGTCTGCTTTTAACAAAAGTGGTATCTTGGTGTGTTTTTAGCAATATTGTCCTTTGAAATGTGTTTTACTTTGCTGTAAAAGACA…	1368
JX531916	Alveolata	Apicomplexa	Coccidians	Coccidia	Adeleorina	Hepatozoidae	Felis2_(Hepatozoidae)	Hepatozoon_sp	Isolate	Blood	Blood (Tail)	Spain: Alba de Tormes	Chordata	Reptilia	Squamata	Lacertidae	Podarcis hispanica (Iberian Wall Lizard )	GGCAGTGACGGTTAACGGGGGATTAGGGTTCGATTCCGGAGAGGGAGCCTGAGAAACGGCTACCACATCTAAGGAAGGCAGCAGGCGCGCAAATTACCCAATTCTAACAGCATAAGAGAGGTAGTGACAAGAAATAACAATACAAGGCAGTTAAAATGCTTTGTAATTGGAATGATAGAAATTTAAACACTTTTTAAAGTATCAATTGGAGGGCAAGTCTGGTGCCAGCAGCCGCGGTAATTCCAGCTCCAATAGCGTATATTAAAATTGTTGCAGTTAAAAAGCTCGTAGTTGAATTTCTGCTAAAAATAACCGGTCTGCTTTTAACAAAAGTGGTATCTTGGTGTGTTTTTAGCAATAATGTCCTTTGAAATGTGTTTTACTTTGTTGTAAAAGACA…	1368
JX531917	Alveolata	Apicomplexa	Coccidians	Coccidia	Adeleorina	Hepatozoidae	Felis2_(Hepatozoidae)	Hepatozoon_sp	Isolate	Blood	Blood (Tail)	Spain: Alba de Tormes	Chordata	Reptilia	Squamata	Lacertidae	Podarcis hispanica (Iberian Wall Lizard )	GGCAGTGACGGTTAACGGGGGATTAGGGTTCGATTCCGGAGAGGGAGCCTGAGAAACGGCTACCACATCTAAGGAAGGCAGCAGGCGCGCAAATTACCCAATTCTAACAGCATAAGAGAGGTAGTGACAAGAAATAACAATACAAGGCATTTAAAATGCTTTGTAATTGGAATGATAGAAATTTAAACACTTTTTAAAGTATCAATTGGAGGGCAAGTCTGGTGCCAGCAGCCGCGGTAATTCCAGCTCCAATAGCGTATATTAAAATTGTTGCAGTTAAAAAGCTCGTAGTTGAATTTYTGYTWAAAATAACYGGTCTGCTTTTAACAAAAGTGGTATCTTGGTGTGTTTTTAGCAATAATGTCCTTTGAAATGTGTTTTACTTTGTTGTAAAAGACA…	1368
JX531919	Alveolata	Apicomplexa	Coccidians	Coccidia	Adeleorina	Hepatozoidae	Felis2_(Hepatozoidae)	Hepatozoon_sp	Isolate	Blood	Blood (Tail)	Spain: Alba de Tormes	Chordata	Reptilia	Squamata	Lacertidae	Podarcis hispanica (Iberian Wall Lizard )	GGCAGTGACGGTTAACGGGGGATTAGGGTTCGATTCCGGAGAGGGAGCCTGAGAAACGGCTACCACATCTAAGGAAGGCAGCAGGCGCGCAAATTACCCAATTCTAACAGCATAAGAGAGGTAGTGACAAGAAATAACAATACAAGGCAKTTAAAATGYTTTGTAATTGGAATGATAGAAATTTAAACACTTTTTAAAGTATCAATTGGAGGGCAAGTCTGGTGCCAGCAGCCGCGGTAATTCCAGCTCCAATAGCGTATATTAAAATTGTTGCAGTTAAAAAGCTCGTAGTTGAATTTYTGYTAAAAATAACYGGTCTGCTTTTAACAAAAGTGGTATCTTGGTGTGTTTTTAGCAATAATGTCCTTTGAAATGTGTTTTACTTTGTTGTAAAAGACA…	1368
JX531920	Alveolata	Apicomplexa	Coccidians	Coccidia	Adeleorina	Hepatozoidae	Felis2_(Hepatozoidae)	Hepatozoon_sp	Isolate	Blood	Blood (Tail)	Spain: Balearics Islands, Cabrera	Chordata	Reptilia	Squamata	Lacertidae	Podarcis lilfordi (Lilford's wall lizard)	GGCAGTGACGGTTAACGGGGGATTAGGGTTCGATTCCGGAGAGGGAGCCTGAGAAACGGCTACCACATCTAAGGAAGGCAGCAGGCGCGCAAATTACCCAATTCTAACAGCATAAGAGAGGTAGTGACAAGAAATAACAATACAAGGCAGTTAAAATGCTTTGTAATTGGAATGATAGAAATTTAAACACTTTTTAAAGTATCAATTGGAGGGCAAGTCTGGTGCCAGCAGCCGCGGTAATTCCAGCTCCAATAGCGTATATTAAAATTGTTGCAGTTAAAAAGCTCGTAGTTGAATTTCTGCTAAAAATAACCGGTCTGCTTTTAACAAAAGTGGTATCTTGGTGTGTTTTTAGCAATAATGTCCTTTGAAATGTGTTTTACTTTGTTGTAAAAGACA…	1368
HQ734793	Alveolata	Apicomplexa	Coccidians	Coccidia	Adeleorina	Hepatozoidae	Felis2_(Hepatozoidae)	Hepatozoon_sp	Isolate	Blood	Blood (Tail)	Morocco: Lake Tislit	Chordata	Reptilia	Squamata	Lacertidae	Podarcis vaucheri (Andalusian wall lizard)	GGCAGTGACGGTTAACGGGGGATTAGGGTTCGATTCCGGAGAGGGAGCCTGAGAAACGGCTACCACATCTAAGGAAGGCAGCAGGCGCGCAAATTACCCAATTCTAACAGCATAAGAGAGGTAGTGACAAGAAATAACAATACAAGGCAGTTAAAATGCTTTGTAATTGGAATGATAGAAATTTAAACACTTTTTAAAGTATCAATTGGAGGGCAAGTCTGGTGCCAGCAGCCGCGGTAATTCCAGCTCCAATAGCGTATATTAAAATTGTTGCAGTTAAAAAGCTCGTAGTTGAATTTCTGCTTAAAATAACCGGTCTGCTTTTAACAAAAGTAGTATCTTGGTGTGTTTTTAGCAATATTGTCCTTTGAAATGTGTTTTACTTTGTTGTAAAAGACA…	1368
HQ734794	Alveolata	Apicomplexa	Coccidians	Coccidia	Adeleorina	Hepatozoidae	Felis2_(Hepatozoidae)	Hepatozoon_sp	Isolate	Blood	Blood (Tail)	Morocco: Lake Tislit	Chordata	Reptilia	Squamata	Lacertidae	Podarcis vaucheri (Andalusian wall lizard)	GGCAGTGACGGTTAACGGGGGATTAGGGTTCGATTCCGGAGAGGGAGCCTGAGAAACGGCTACCACATCTAAGGAAGGCAGCAGGCGCGCAAATTACCCAATTCTAACAGCATAAGAGAGGTAGTGACAAGAAATAACAATACAAGGCAGTTAAAATGCTTTGTAATTGGAATGATAGAAATTTAAACACTTTTTAAAGTATCAATTGGAGGGCAAGTCTGGTGCCAGCAGCCGCGGTAATTCCAGCTCCAATAGCGTATATTAAAATTGTTGCAGTTAAAAAGCTCGTAGTTGAATTTCTGCTAAAAATAACCGGTCTGCTTTTAACAAAAGTGGTATCTTGGTGTGTTTTTAGCAATAATGTCCTTTGAAATGTTTTTTACTTTATTGTAAAAGACA…	1368
HQ734795	Alveolata	Apicomplexa	Coccidians	Coccidia	Adeleorina	Hepatozoidae	Felis2_(Hepatozoidae)	Hepatozoon_sp	Isolate	Blood	Blood (Tail)	Morocco: Lake Tislit	Chordata	Reptilia	Squamata	Lacertidae	Podarcis vaucheri (Andalusian wall lizard)	GGCAGTGACGGTTAACGGGGGATTAGGGTTCGATTCCGGAGAGGGAGCCTGAGAAACGGCTACCACATCTAAGGAAGGCAGCAGGCGCGCAAATTACCCAATTCTAACAGCATAAGAGAGGTAGTGACAAGAAATAACAATACAAGGCAGTTAAAATGCTTTGTAATTGGAATGATAGAAATTTAAACACTTTTTAAAGTATCAATTGGAGGGCAAGTCTGGTGCCAGCAGCCGCGGTAATTCCAGCTCCAATAGCGTATATTAAAATTGTTGCAGTTAAAAAGCTCGTAGTTGAATTTCTGCTAAAAATAACCGGTCTGCTTTTAACAAAAGTGGTATCTTGGTGTGTTTTTAGCAATAATGTCCTTTGAAATGTKTTTTACTTTRTTGTAAAAGACA…	1368
HQ734803	Alveolata	Apicomplexa	Coccidians	Coccidia	Adeleorina	Hepatozoidae	Felis2_(Hepatozoidae)	Hepatozoon_sp	Isolate	Blood	Blood (Tail)	Morocco: Lake Tislit	Chordata	Reptilia	Squamata	Lacertidae	Podarcis vaucheri (Andalusian wall lizard)	GGCAGTGACGGTTAACGGGGGATTAGGGTTCGATTCCGGAGAGGGAGCCTGAGAAACGGCTACCACATCTAAGGAAGGCAGCAGGCGCGCAAATTACCCAATTCTAACAGCATAAGAGAGGTAGTGACAAGAAATAACAATACAAGGCAGTTAAAATGCTTTGTAATTGGAATGATAGAAATTTAAACACTTTTTAAAGTATCAATTGGAGGGCAAGTCTGGTGCCAGCAGCCGCGGTAATTCCAGCTCCAATAGCGTATATTAAAATTGTTGCAGTTAAAAAGCTCGTAGTTGAATTTCTGCTTAAAATAACCGGTCTGCTTTTAACAAAAGTAGTATCTTGGTGTGTTTTTAGCAATATTGTCCTTTGAAATGTGTTTTACTTTGTTGTAAAAGACA…	1368
HQ734799	Alveolata	Apicomplexa	Coccidians	Coccidia	Adeleorina	Hepatozoidae	Felis2_(Hepatozoidae)	Hepatozoon_sp	Isolate	Blood	Blood (Tail)	Morocco: 15km N of Azrou (Balcon d' Ito)	Chordata	Reptilia	Squamata	Lacertidae	Timon pater tangitana (Timon)	GGCAGTGACGGTTAACGGGGGATTAGGGTTCGATTCCGGAGAGGGAGCCTGAGAAACGGCTACCACATCTAAGGAAGGCAGCAGGCGCGCAAATTACCCAATTCTAACAGCATAAGAGAGGTAGTGACAAGAAATAACAATACAAGGCAGTTAAAATGCTTTGTAATTGGAATGATAGAAATTTAAACACTTTTTAAAGTATCAATTGGAGGGCAAGTCTGGTGCCAGCAGCCGCGGTAATTCCAGCTCCAATAGCGTATATTAAAATTGTTGCAGTTAAAAAGCTCGTAGTTGAATTTCTGCTTAAAATAACCGGTCTGCTTTTAACAAAAGTGGTATCTTGGTGTGTTTTTAGCAATAATGTCCTTTGAAATGTGTTTTACTTTGTTGTAAAAGACA…	1368
HQ734800	Alveolata	Apicomplexa	Coccidians	Coccidia	Adeleorina	Hepatozoidae	Felis2_(Hepatozoidae)	Hepatozoon_sp	Isolate	Blood	Blood (Tail)	Morocco: Immouzer	Chordata	Reptilia	Squamata	Lacertidae	Timon pater tangitana (Timon)	GGCAGTGACGGTTAACGGGGGATTAGGGTTCGATTCCGGAGAGGGAGCCTGAGAAACGGCTACCACATCTAAGGAAGGCAGCAGGCGCGCAAATTACCCAATTCTAACAGCATAAGAGAGGTAGTGACAAGAAATAACAATACAAGGCAGTTAAAATGCTTTGTAATTGGAATGATAGAAATTTAAACACTTTTTAAAGTATCAATTGGAGGGCAAGTCTGGTGCCAGCAGCCGCGGTAATTCCAGCTCCAATAGCGTATATTAAAATTGTTGCAGTTAAAAAGCTCGTAGTTGAATTTCTGCTTAAAATAACCGGTCTGCTTTTAACAAAAGTGGTATCTTGGTGTGTTTTTAGCAATAATGTCCTTTGAAATGTGTTTTACTTTGTTGTAAAAGACA…	1368
HQ734801	Alveolata	Apicomplexa	Coccidians	Coccidia	Adeleorina	Hepatozoidae	Felis2_(Hepatozoidae)	Hepatozoon_sp	Isolate	Blood	Blood (Tail)	Morocco: Agoudal	Chordata	Reptilia	Squamata	Lacertidae	Timon pater tangitana (Timon)	GGCAGTGACGGTTAACGGGGGATTAGGGTTCGATTCCGGAGAGGGAGCCTGAGAAACGGCTACCACATCTAAGGAAGGCAGCAGGCGCGCAAATTACCCAATTCTAACAGCATAAGAGAGGTAGTGACAAGAAATAACAATACAAGGCAGTTAAAATGCTTTGTAATTGGAATGATAGAAATTTAAACACTTTTTAAAGTATCAATTGGAGGGCAAGTCTGGTGCCAGCAGCCGCGGTAATTCCAGCTCCAATAGCGTATATTAAAATTGTTGCAGTTAAAAAGCTCGTAGTTGAATTTCTGCTTAAAATAACCGGTCTGCTTTTAACAAAAGTGGTATCTTGGTGTGTTTTTAGCAATAATGTCCTTTGAAATGTGTTTTACTTTGTTGTAAAAGACA…	1368
HQ734802	Alveolata	Apicomplexa	Coccidians	Coccidia	Adeleorina	Hepatozoidae	Felis2_(Hepatozoidae)	Hepatozoon_sp	Isolate	Blood	Blood (Tail)	Morocco: Outerbate	Chordata	Reptilia	Squamata	Lacertidae	Timon pater tangitana (Timon)	GGCAGTGACGGTTAACGGGGGATTAGGGTTCGATTCCGGAGAGGGAGCCTGAGAAACGGCTACCACATCTAAGGAAGGCAGCAGGCGCGCAAATTACCCAATTCTAACAGCATAAGAGAGGTAGTGACAAGAAATAACAATACAAGGCAGTTAAAATGCTTTGTAATTGGAATGATAGAAATTTAAACACTTTTTAAAGTATCAATTGGAGGGCAAGTCTGGTGCCAGCAGCCGCGGTAATTCCAGCTCCAATAGCGTATATTAAAATTGTTGCAGTTAAAAAGCTCGTAGTTGAATTTCTGCTTAAAATAACCGGTCTGCTTTTAACAAAAGTGGTATCTTGGTGTGTTTTTAGCAATAATGTCCTTTGAAATGTGTTTTACTTTGTTGTAAAAGACA…	1368
HQ734805	Alveolata	Apicomplexa	Coccidians	Coccidia	Adeleorina	Hepatozoidae	Felis2_(Hepatozoidae)	Hepatozoon_sp	Isolate	Blood	Blood (Tail)	Morocco: Douar Caid	Chordata	Reptilia	Squamata	Scincidae	Chalcides polylepis (Many-scaled cylindrical skink)	GGCAGTGACGGTTAACGGGGGATTAGGGTTCGATTCCGGAGAGGGAGCCTGAGAAACGGCTACCACATCTAAGGAAGGCAGCAGGCGCGCAAATTACCCAATTCTAACAGCATAAGAGAGGTAGTGACAAGAAATAACAATACAAGGCAGTTAAAATGCTTTGTAATTGGAATGATAGAAATTTAAACACTTTTTAAAGTATCAATTGGAGGGCAAGTCTGGTGCCAGCAGCCGCGGTAATTCCAGCTCCAATAGCGTATATTAAAATTGTTGCAGTTAAAAAGCTCGTAGTTGAATTTCTGCTAAAAATAACCGGTCTGCTTTTAACAAAAGTGGTATCTTGGTGTGTTTTTAGCAATAATGTCCTTTGAAATGTGTTTTACTTTGTTGTAAAAGACA…	1368
HQ734796	Alveolata	Apicomplexa	Coccidians	Coccidia	Adeleorina	Hepatozoidae	Felis2_(Hepatozoidae)	Hepatozoon_sp	Isolate	Blood	Blood (Tail)	Morocco: Ouazzane	Chordata	Reptilia	Squamata	Scincidae	Eumeces algeriensis (Algerian Orange-Tailed Skink)	GGCAGTGACGGTTAACGGGGGATTAGGGTTCGATTCCGGAGAGGGAGCCTGAGAAACGGCTACCACATCTAAGGAAGGCAGCAGGCGCGCAAATTACCCAATTCTAACAGCATAAGAGAGGTAGTGACAAGAAATAACAATACAAGGCAGTTAAAATGCTTTGTAATTGGAATGATAGAAATTTAAACACTTTTTAAAGTATCAATTGGAGGGCAAGTCTGGTGCCAGCAGCCGCGGTAATTCCAGCTCCAATAGCGTATATTAAAATTGTTGCAGTTAAAAAGCTCGTAGTTGAATTTCTGCTAAAAATAACCGGTCTGCTTTTAACAAAAGTGGTATCTTGGTGTGTTTTTAGCAATAATGTCCTTTGAAATGTGTTTTACTTTGTTGTAAAAGACA…	1368
HQ734797	Alveolata	Apicomplexa	Coccidians	Coccidia	Adeleorina	Hepatozoidae	Felis2_(Hepatozoidae)	Hepatozoon_sp	Isolate	Blood	Blood (Tail)	Morocco: El Guelb	Chordata	Reptilia	Squamata	Scincidae	Eumeces algeriensis (Algerian Orange-Tailed Skink)	GGCAGTGACGGTTAACGGGGGATTAGGGTTCGATTCCGGAGAGGGAGCCTGAGAAACGGCTACCACATCTAAGGAAGGCAGCAGGCGCGCAAATTACCCAATTCTAACAGCATAAGAGAGGTAGTGACAAGAAATAACAATACAAGGCAGTTAAAATGCTTTGTAATTGGAATGATAGAAATTTAAACACTTTTTAAAGTATCAATTGGAGGGCAAGTCTGGTGCCAGCAGCCGCGGTAATTCCAGCTCCAATAGCGTATATTAAAATTGTTGCAGTTAAAAAGCTCGTAGTTGAATTTCTGCTAAAAATAACCGGTCTGCTTTTAACAAAAGTGGTATCTTGGTGTGTTTTTAGCAATAATGTCCTTTGAAATGTGTTTTACTTTGTTGTAAAAGACA…	1368
JX987775	Alveolata	Apicomplexa	Coccidians	Coccidia	Adeleorina	Hepatozoidae	Haemolivia	Hepatozoon_sp	Isolate	-	-	Pantanal, Mato Grosso do Sul, Brazil	Chordata	Amphibia	Anura	Ranidae	Anuran (Frog)	GGGGGCATTTGTATTTAACTGTCAGAGGTGAAATTCTTAGATTTGTTAAAGACACACTACTGCGAAAGCATTTGCCAAAGATGTTTTCATTAATCAAGAACGAAAGTTAGGGGATCGAAGACGATCAGATACCGTCGTAGTCTTAACTATAAACTATGCCGACTAGAGATTGGAGGTCGTCTTTATGCACGACTCCTTCAGCACCTTACAAGAAATCAAAGTCTTTGGGTTCTGGGGGGAGTATGGTCGCAAGGCTGAAACTTAAAGGAATTGACGGAAGGGCACCACCAGGCGTGGAGCCTGCGGCTTAATTTGACTCAACACGGGAAAACTCACCAGGTCCAGACATAGAAAGGATTGACAGATTGACAGCTCTTTCTTAATTCTATGGGTGGTGGT…	858
JN584475	Alveolata	Apicomplexa	Coccidians	Coccidia	Adeleorina	Hepatozoidae	Haemolivia	Hepatozoon_felis	Isolate	Blood	Blood	India	Chordata	Mammalia	Carnivora	Felidae	Felis cattus (Cat)	AATTACCCAATTCTAACAGCATAAGAGAGGTAGTGACAAGAAATAACAATACAAGGCAGTTAAAATGCTTTGTAATTGGAATGATAGAAATTTAAACACTTTTTAAAGTATCAATTGGAGGGCAAGTCTGGTGCCAGCAGCCGCGGTAATTCCAGCTCCAATAGCGTATATTAAAATTGTTGCAGTTAAAAAGCTCGTAGTTGAATTTCTGCTAAAAATAACCGGTCTGCTTTTAATAAAGGTGGTATCTTGGTGTGTTTTTAGCAATAATGTCCTTTGAAATGTTTTTTACTTTATTGTAATAAATTATATTCAGGATTTTTACTTTGAGAAAATTAGAGTGTTTCTAGCAGGCTAACGCTTTGAATACTGCAGCATGGAATAATAAAATAGGATTTT…	670
JN584476	Alveolata	Apicomplexa	Coccidians	Coccidia	Adeleorina	Hepatozoidae	Haemolivia	Hepatozoon_felis	Isolate	Blood	Blood	India	Chordata	Mammalia	Carnivora	Felidae	Felis cattus (Cat)	AATTACCCAATTCTAACAGCATAAGAGAGGTAGTGACAAGAAATAACAATACAAGGCAGTTAAAATGCTTTGTAATTGGAATGATAGAAATTTAAACACTTTTTAAAGTATCAATTGGAGGGCAAGTCTGGTGCCAGCAGCCGCGGTAATTCCAGCTCCAATAGCGTATATTAAAATTGTTGCAGTTAAAAAGCTCGTAGTTGAATTTCTGCTAAAAATAACCGGTCTGCTTTTAATAAAGGTGGTATCTTGGTGTGTTTTTAGCAATAATGTCCTTTGAAATGTTTTTTACTTTATTGTAATAAATTATATTCAGGATTTTTACTTTGAGAAAATTAGAGTGTTTCTAGCAGGCTAACGCTTTGAATACTGCAGCATGGAATAATAAAATAGGATTTT…	670
KC848055	Alveolata	Apicomplexa	Coccidians	Coccidia	Adeleorina	Hepatozoidae	Haemolivia	Hepatozoon_sp	Isolate	Tissue	Tissue	Malaysia: Borneo	Chordata	Mammalia	Chiroptera	Hipposideridae	Hipposideros cervinus (Fawn leaf-nosed bat)	CGGTCTGCTTTTATTAATAAAAGTGGTATCTTGGTGTGTTTTTAGCAATAATGTCCTTTGAAATGTTTTTTACTTTATTGTAAAAAGCAAATTACAGGATTTTTACTTTGAGAAAATTAGAGTGTTTCAAGCAGGCTAACGTTTTAAATACTGCAGCATGGAATAATAAAATAGGATTTTAGTTCTACGTTATTGGTTTTAAGAACTAAATTAATGATTGATAGGAGCAGTTGGGGGCATTTGTATTTAACTGTCAGAGGTGAAATTCTTAGATTTGTTAAAGACACACTACTGCGAAAGCATTTGCCAAAGATGTTTTCATTAATCAAGAACGAAAGTTAGGGGATCGAAGACGATCAGATACCGTCGTAGTCTTAACTATAAACTATGCCGACTAGA…	607
KC848056	Alveolata	Apicomplexa	Coccidians	Coccidia	Adeleorina	Hepatozoidae	Haemolivia	Hepatozoon_sp	Isolate	Tissue	Tissue	Malaysia: Borneo	Chordata	Mammalia	Chiroptera	Hipposideridae	Hipposideros cervinus (Fawn leaf-nosed bat)	CGGTCTGCTTTTATTAATAAAAGTGGTATCTTGGTGTGTTTTTAGCAATAATGTCCTTTGAAATGTTTTTTACTTTATTGTAAAAAGCAAATTTCAGGATTTTTACTTTGAGAAAATTAGAGTGTTTCAAGCAGGCTAACGTTTTGAATACTGCAGCATGGAATAATAAAATAGGATTTTAGTTCTACGTTATTGGTTTTAAGAACTAAATTAATGATTGATAGGAGCAGTTGGGGGCATTTGTATTTAACTGTCAGAGGTGAAATTCTTAGATTTGTTAAAGACACACTACTGCGAAAGCATTTGCCAAAGATGTTTTCATTAATCAAGAACGAAAGTTAGGGGATCGAAGACGATCAGATACCGTCGTAGTCTTAACTATAAACTATGCCGACTAGA…	607
KC848057	Alveolata	Apicomplexa	Coccidians	Coccidia	Adeleorina	Hepatozoidae	Haemolivia	Hepatozoon_sp	Isolate	Tissue	Tissue	Malaysia: Borneo	Chordata	Mammalia	Chiroptera	Hipposideridae	Hipposideros cervinus (Fawn leaf-nosed bat)	CGGTCTGCTTTTATTAATAAAAGTGGTATCTTGGTGTGTTTTTAGCAATAATGTCCTTTGAAATGTTTTTTACTTTATTGTAAAAAGCAATTTTCAGGATTTTTACTTTGAGAAAATTAGAGTGTTTCAAGCAGGCTAACGTTTTGAATACTGCAGCATGGAATAATAAAATAGGATTTTAGTTCTACGTTATTGGTTTTAAGAACTAAATTAATGATTGATAGGAGCAGTTGGGGGCATTTGTATTTAACTGTCAGAGGTGAAATTCTTAGATTTGTTAAAGACACACTACTGCGAAAGCATTTGCCAAAGATGTTTTCATTAATCAAGAACGAAAGTTAGGGGATCGAAGACGATCAGATACCGTCGTAGTCTTAACTATAAACTATGCCGACTAGA…	607
FJ719814	Alveolata	Apicomplexa	Coccidians	Coccidia	Adeleorina	Hepatozoidae	Haemolivia	Hepatozoon_sp	Isolate	Blood	Blood	Chile	Chordata	Mammalia	Microbiotheria	Microbiotheriidae	Dromiciops gliroides (Monito del monte)	ATATGCTCGTCTTAAAGATTAAGCCATGCATGTCTAAGTATAAACGAAAATACAGTAAAACTGCAAATGGCTCATTAAAACAGTTATAGTTTATTTGATAATAAACGTTTACATGGATAACCGTGGCAATTCTAGAGCTAATACATGAGCACATTCTCAACTGTTTCAGAAGAGAAGCATTTATTAGATAAAAAACCAATGCATGCTTTTAAAGCATGAATGTTGGTGATTTACAATAACTAAGCAAATCGCATAGTGAAAACTGGCGATAAATCATTCAAGTTTCTGACCTATCAGCTTTCGACGGTATGGTATTGGCTTACCGTGGCAGTGACGGTTAACGGGGGATTAGGGTTCGATTCCGGAGAGGGAGCCTGAGAAACGGCTACCACATCTAAG…	1695
EF152221	Alveolata	Apicomplexa	Coccidians	Coccidia	Adeleorina	Hepatozoidae	Haemolivia	Hepatozoon_sp	Isolate	Blood	Blood	Australia: Western Australia	Chordata	Mammalia	Peramelemorphia	Peramelidae	Isoodon obesulus (Southern brown bandicoot)	ACTGTCAGAGGTGAAATTCTTAGATTTGTTAAAGACAAACTACTGAGAAAGCATTTGCCAAAGATGTTTTCATTAATCAAGAACGAAAGTTAGGGGATCGAAGACGATCAGATACCGTCGTAGTCTTAACTATAAACTATGCCGACTAGAGATTGGAGGTCGTCATGATAAACGACTCCTTCAGCACCTTACGAGAAATCAAAGTCTTTGGGTTCTGGGGGGAGTATGGTCGCAAGGCTGAAACTTAAAGGAATTGACGGAAGGGCACCACCAGGCGTGGAGCCTGCGGCTTAATTTGACTCAACACGGGAAAACTTACCAGGTCCAGACATAGAAAGGATTGACAGATTGATAGCTCTTTCTTAATTCTATGGGTGGTGGTGCATGGCCGTTCTTAGT…	831
EF152222	Alveolata	Apicomplexa	Coccidians	Coccidia	Adeleorina	Hepatozoidae	Haemolivia	Hepatozoon_sp	Isolate	Blood	Blood	Australia: Western Australia	Chordata	Mammalia	Peramelemorphia	Peramelidae	Isoodon obesulus (Southern brown bandicoot)	ACTGTCAGAGGTGAAATTCTTAGATTTGTTAAAGACAAACTACTGAGAAAGCATTTGCCAAAGATGTTTTCATTAATCAAGAACGAAAGTTAGGGGATCGAAGACGATCAGATACCGTCGTAGTCTTAACTATAAACTATGCCGACTAGAGATTGGAGGTCGTTATGATAAACGACTCCTTCAGCACCTTACGAGAAATCAAAGTCTTTGGGTTCTGGGGGGAGTATGGTCGCAAGGCTGAAACTTAAAGGAATTGACGGAAGGGCACCACCAGGCGTGGAGCCTGCGGCTTAATTTGACTCAACACGGGAAAACTTACCAGGTCCAGACATANAAAGGATTGACAGATTGATAGCTCTTTCTTAATTCTATGGGTGGTGGTGCATGGCCGTTCTTAGT…	831
EF152223	Alveolata	Apicomplexa	Coccidians	Coccidia	Adeleorina	Hepatozoidae	Haemolivia	Hepatozoon_sp	Isolate	Blood	Blood	Australia: Western Australia	Chordata	Mammalia	Peramelemorphia	Peramelidae	Isoodon obesulus (Southern brown bandicoot)	ACTGTCAGAGGTGAAATTCTTAGATTTGTTAAAGACAAACTACTGAGAAAGCATTTGCCAAAGATGTTTTCATTAATCAAGAACGAAAGTTAGGGGATCGAAGACGATCAGATACCGTCGTAGTCTTAACTATAAACTATGCCGACTAGAGATTGGAGGTCGTTATGATAAACGACTCCTTCAGCACCTTACGAGAAATCAAAGTCTTTGGGTTCTGGGGGGAGTATGGTCGCAAGGCTGAAACTTAAAGGAATTGACGGAAGGGCACCACCAGGCGTGGAGCCTGCGGCTTAATTTGACTCAACACGGGAAAACTTACCAGGTCCAGACATAGAAAGGATTGACAGATTGATAGCTCTTTCTTAATTCTATGGGTGGTGGTGCATGGCCGTTCTTAGT…	831
EF152224	Alveolata	Apicomplexa	Coccidians	Coccidia	Adeleorina	Hepatozoidae	Haemolivia	Hepatozoon_sp	Isolate	Blood	Blood	Australia: Western Australia	Chordata	Mammalia	Peramelemorphia	Peramelidae	Isoodon obesulus (Southern brown bandicoot)	ACTGTCAGAGGTGAAATTCTTAGATTTGTTAAAGACAAACTACTGAGAAAGCATTTGCCAAAGATGTTTTCATTAATCAAGAACGAAAGTTAGGGGATCGAAGACGATCAGATACCGTCGTAGTCTTAACTATAAACTATGCCGACTAGAGATTGGAGGTCGTTATGATAAACGACTCCTTCAGCACCTTACGAGAAATCAAAGTCTTTGGGTTCTGGGGGGAGTATGGTCGCAAGGCTGAAACTTAAAGGAATTGACGGAAGGGCACCACCAGGCGTGGAGCCTGCGGCTTAATTTGACTCAACACGGGAAAACTTACCAGGTCCAGACATAGAAAGGATTGACAGATTGATAGCTCTTTCTTAATTCTATGGGTGGTGGTGCATGGCCGTTCTTAGT…	831
EF152228	Alveolata	Apicomplexa	Coccidians	Coccidia	Adeleorina	Hepatozoidae	Haemolivia	Hepatozoon_sp	Isolate	Blood	Blood	Australia: Western Australia	Chordata	Mammalia	Peramelemorphia	Peramelidae	Isoodon obesulus (Southern brown bandicoot)	TGGAAATTCTTAGATTTGTTAAAGACAAACTACTGCGAAAGCATTTGCCAAAGATGTTTTCATTAATCAAGAACGAAAGTTAGGGGATCGAAGACGATCAGATACCGTCGTAGTCTTAACTATAAACTATGCCGACTAGAGATTGGAGGTCGTCATGATAAACGACTCCTTCAGCACCTTACGAGAAATCAAAGTCTTTGGGTTCTGGGGGGAGTATGGTCGCAAGGCTGAAACTTAAAGGAATTGACGGAAGGGCACCACCAGGCGTGGAGCCTGCGGCTTAATTTGACTCAACACGGGAAAACTTACCAGGTCCAGACATAGAAAGGATTGACAGATTGATAGCTCTTTCTTAATTCTATGGGTGGTGGTGCATGGCCGTTCTTAGTTGGTGGAGTG…	810
EF152229	Alveolata	Apicomplexa	Coccidians	Coccidia	Adeleorina	Hepatozoidae	Haemolivia	Hepatozoon_sp	Isolate	Blood	Blood	Australia: Western Australia	Chordata	Mammalia	Peramelemorphia	Peramelidae	Isoodon obesulus (Southern brown bandicoot)	GAGGTGAAATTCTTAGATTTGTTAAAGACAAACTACTGCGAAAGCATTTGCCAAAGATGTTTTCATTAATCAAGAACGAAAGTTAGGGGATCGAAGACGATCAGATACCGTCGTAGTCTTAACTATAAACTATGCCGACTAGAGATTGGAGGTCGTCATGATAAACGACTCCTTCAGCACCTTACGAGAAATCAAAGTCTTTGGGTTCTGGGGGGAGTATGGTCGCAAGGCTGAAACTTAAAGGAATTGACGGAAGGGCACCACCAGGCGTGGAGCCTGCGGCTTAATTTGACTCAACACGGGAAAACTTACCAGGTCCAGACATAGAAAGGATTGACAGATTGATAGCTCTTTCTTAATTCTATGGGTGGTGGTGCATGGCCGTTCTTAGTTGGTGGA…	813
EF152230	Alveolata	Apicomplexa	Coccidians	Coccidia	Adeleorina	Hepatozoidae	Haemolivia	Hepatozoon_sp	Isolate	Blood	Blood	Australia: Western Australia	Chordata	Mammalia	Peramelemorphia	Peramelidae	Isoodon obesulus (Southern brown bandicoot)	TTCTTAGATTTGTTAAAGACAAACTACTGCGAAAGCATTTGCCAAAGATGTTTTCATTAATCAAGAACGAAAGTTAGGGGATCGAAGACGATCAGATACCGTCGTAGTCTTAACTATAAACTATGCCGACTAGAGATTGGAGGTCGTCATGATAAACGACTCCTTCAGCACCTTACGAGAAATCAAAGTCTTTGGGTTCTGGGGGGAGTATGGTCGCAAGGCTGAAACTTAAAGGAATTGACGGAAGGGCACCACCAGGCGTGGAGCCTGCGGCTTAATTTGACTCAACACGGGAAAACTTACCAGGTCCAGACATANAAAGGATTGACAGATTGATAGCTCTTTCTTAATTCTATGGGTGGTGGTGCATGGCCGTTCTTAGTTGGTGGAGTGATTTGT…	815
KC800706	Alveolata	Apicomplexa	Coccidians	Coccidia	Adeleorina	Hepatozoidae	Haemolivia	Hepatozoon_sp	Isolate	Tissue	Liver	-	Chordata	Reptilia	Squamata	Boidae	Corallus caninus (Emerald tree boa)	TTCTTAGATTTGTTAAAGACACACTACTGCGAAAGCATTTGCCAAAGATGTTTTCATTAATCAAGAACGAAAGTTAGGGGATCGAAGACGATCAGATACCGTCGTAGTCTTAACTATAAACTATGCCGACTAGAGATTGGAGGTCGTCTTTATAAACGACTCCTTCAGCACCTTACGAGAAATCAAAGTCTTTGGGTTCTGGGGGGAGTATGGTCGCAAGGCTGAAACTTAAAGGAATTGACGGAAGGGCACCACCAGGCGTGGAGCCTGCGGCTTAATTTGACTCAACACGGGAAAACTCACCAGGTCCAGACATAGAAAGGATTGACAGATTGACAGCTCTTTCTTAATTCTATGGGTGGTGGTGCATGGCCGTTCTTAGTTGGTGGAGTGATTTGT…	751
KC800705	Alveolata	Apicomplexa	Coccidians	Coccidia	Adeleorina	Hepatozoidae	Haemolivia	Hepatozoon_sp	Isolate	Tissue	Liver	USA: Midwest	Chordata	Reptilia	Squamata	Colubridae	Coluber constrictor (Eastern racer)	TTCTTAGATTTGTTAAAGACACACTACTGCGAAAGCATTTGCCAAAGATGTTTTCATTAATCAAGAACGAAAGTTAGGGGATCGAAGACGATCAGATACCGTCGTAGTCTTAACTATAAACTATGCCGACTAGAGATTGGAGGTCGTCTTTATAAACGACTCCTTCAGCACCTTACGAGAAATCAAAGTCTTTGGGTTCTGGGGGGAGTATGGTCGCAAGGCTGAAACTTAAAGGAATTGACGGAAGGGCACCACCAGGCGTGGAGCCTGCGGCTTAATTTGACTCAACACGGGAAAACTCACCAGGTCCAGACATAGAAAGGATTGACAGATTGACAGCTCTTTCTTAATTCTATGGGTGGTGGTGCATGGCCGTTCTTAGTTGGTGGAGTGATTTGT…	751
KC800704	Alveolata	Apicomplexa	Coccidians	Coccidia	Adeleorina	Hepatozoidae	Haemolivia	Hepatozoon_sp	Isolate	Blood	Blood	Swaziland: Simunye	Chordata	Reptilia	Squamata	Colubridae	Mehelya capensis (Cape file snake)	TTCTTAGATTTGTAAAGACACACTACTGCGAAAGCATTTGCCAAAGATGTTTTCATTAATCAAGAACGAAAGTTAGGGGATCGAAGACGATCAGATACCGTCGTAGTCTTAACTATAAACTATGCCGACTAGAGATTGGAGGTCGTCTTTATAAACGACTCCTTCAGCACCTTACGAGAAATCAAAGTCTTTGGGTTCTGGGGGGAGTATGGTCAGCAAGGCTGAAACTTAAAGGAATTGACGGAAGGGCACCACCAGGCGTGGAGCCTGCGGCTTAATTTGACTCAACACGGGAAAACTCACCAGGTCCAGACATAGAAAGGATTGACAGATTGACAGCTCTTTCTTAATTCTATGGGTGGTGGTGCATGGCCGTTCTTAGTTGGTGGAGTGATTTGT…	751
KC800702	Alveolata	Apicomplexa	Coccidians	Coccidia	Adeleorina	Hepatozoidae	Haemolivia	Hepatozoon_sp	Isolate	Tissue	Muscle	-	Chordata	Reptilia	Squamata	Colubridae	Philothamnus semivariegatus (Spotted bush snake)	TTCTTAGATTTGTTAAAGACACACTACTGCGAAAGCATTTGCCAAAGATGTTTTCATTAATCAAGAACGAAAGTTAGGGGATCGAAGACGATCAGATACCGTCGTAGTCTTAACTATAAACTATGCCGACTAGAGATTGGAGGTCGTCTTTATAAACGACTCCTTCAGCACCTTACGAGAAATCAAAGTCTTTGGGTTCTGGGGGGAGTATGGTCGCAAGGCTGAAACTTAAAGGAATTGACGGAAGGGCACCACCAGGCGTGGAGCCTGCGGCTTAATTTGACTCAACACGGGAAAACTCACCAGGTCCAGACATAGAAAGGATTGACAGATTGACAGCTCTTTCTTAATTCTATGGGTGGTGGTGCATGGCCGTTCTTAGTTGGTGGAGTGATTTGT…	751
KC866368	Alveolata	Apicomplexa	Coccidians	Coccidia	Adeleorina	Hepatozoidae	Haemolivia	Hepatozoon_sp	Isolate	Blood	Blood	Swaziland	Chordata	Reptilia	Squamata	Elapidae	Dendroaspis polylepis (Black mamba)	TTCTTAGATTTGTTAAAGACACACTATTGCGAAAGCATTTGCCAAAGATGTTTTCATTAATCAAGAACGAAAGTTAGGGGATCGAAGACGATCAGATACCGTCGTAGTCTTAACTATAAACTATGCCGACTAGAGATTGGAGGTCGTCTTTATAAACGACTCCTTCAGCACCTTACGAGAAATCAAAGTCTTTGGGTTCTGGGGGGAGTATGGTCGCAAGGCTGAAACTTAAAGGAATTGACGGAAGGGCACCACCAGGCGTGGAGCCTGCGGCTTAATTTGACTCAACACGGGAAAACTCACCAGGTCCAGACATAGAAAGGATTGACAGATTGACAGCTCTTTCTTAATTCTATGGGTGGTGGTGCATGGCCGTTCTTAGTTGGTGGAGTGATTTGT…	751
HQ734787	Alveolata	Apicomplexa	Coccidians	Coccidia	Adeleorina	Hepatozoidae	Haemolivia	Hepatozoon_sp	Isolate	Blood	Blood (Tail)	Algeria: Djebel Guezoul	Chordata	Reptilia	Squamata	Gekkonidae	Tarentola mauritanica (Salamanquesa)	GGCAGTGACGGTTAACGGGGGATTAGGGTTCGATTCCGGAGAGGGAGCCTGAGAAACGGCTACCACATCTAAGGAAGGCAGCAGGCGCGCAAATTACCCAATTCTAACAGCATAAGAGAGGTAGTGACAAGAAATAACAGTACAAGGCAGTTAAAATGCTTTGTAATTGGAATGATAGAAATTTAAATACTTTTTAAAGTATCAATTGGAGGGCAAGTCTGGTGCCAGCAGCCGCGGTAATTCCAGCTCCAATAGCGTATATTAAAATTGTTGCAGTTAAAAAGCTCGTAGTTGAATTTTTGCTAAAAATAACCGGTTTGCTTTTATTAATAAAAGTGGTATCTTGGTGTGTTTTTAGCAATAATGTCCTTTGAAATGTTTTTTACTTTATTGTATAAA…	1371
HQ734788	Alveolata	Apicomplexa	Coccidians	Coccidia	Adeleorina	Hepatozoidae	Haemolivia	Hepatozoon_sp	Isolate	Blood	Blood (Tail)	Algeria: Djebel Chemeur	Chordata	Reptilia	Squamata	Gekkonidae	Tarentola mauritanica (Salamanquesa)	GGCAGTGACGGTTAACGGGGGATTAGGGTTCGATTCCGGAGAGGGAGCCTGAGAAACGGCTACCACATCTAAGGAAGGCAGCAGGCGCGCAAATTACCCAATTCTAACAGCATAAGAGAGGTAGTGACAAGAAATAACAGTACAAGGCAGTTAAAATGCTTTGTAATTGGAATGATAGAAATTTAAATACTTTTTAAAGTATCAATTGGAGGGCAAGTCTGGTGCCAGCAGCCGCGGTAATTCCAGCTCCAATAGCGTATATTAAAATTGTTGCAGTTAAAAAGCTCGTAGTTGAATTTTTGCTAAAAATAACCGGTTTGCTTTTATTAATAAAAGTGGTATCTTGGTGTGTTTTTAGCAATAATGTCCTTTGAAATGTTTTTTACTTTATTGTATAAA…	1371
JX531940	Alveolata	Apicomplexa	Coccidians	Coccidia	Adeleorina	Hepatozoidae	Haemolivia	Hepatozoon_sp	Isolate	Blood	Blood (Tail)	Spain: Rambla los Vaquerizos	Chordata	Reptilia	Squamata	Lacertidae	Algyroides marchi (Spanish algyroides)	GGCAGTGACGGTTAACGGGGGATTAGGGTTCGATTCCGGAGAGGGAGCCTGAGAAACGGCTACCACATCTAAGGAAGGCAGCAGGCGCGCAAATTACCCAATTCTAACAGCATAAGAGAGGTAGTGACAAGAAATAACAATACAAGGCAGTTAAAATGCTTTGTAATTGGAATGATAGAAATTTAAACACTTTTTAAAGTATCAATTGGAGGGCAAGTCTGGTGCCAGCAGCCGCGGTAATTCCAGCTCCAATAGCGTATATTAAAATTGTTGCAGTTAAAAAGCTCGTAGTTGAATTTCTGCTTAAAATAATCGGTCTGCTTTTAACAAAAGTGGTATCTTGGTGTGTTTTTAGCAATATTGTCCTTTGAAATGTGTTTTACTTTGCTGTAAAAGACA…	1311
JX531922	Alveolata	Apicomplexa	Coccidians	Coccidia	Adeleorina	Hepatozoidae	Haemolivia	Hepatozoon_sp	Isolate	Blood	Blood (Tail)	Portugal: Viana do Castelo	Chordata	Reptilia	Squamata	Lacertidae	Podarcis bocagei (Bocage's wall lizard)	AGTGACGGTTAACGGGGGATTAGGGTTCGATTCCGGAGAGGGAGCCTGAGAAACGGCTACCACATCTAAGGAAGGCAGCAGGCGCGCAAATTACCCAATTCTAACAGCATAAGAGAGGTAGTGACAAGAAATAACAATACAAGGCAGTTAAAATGCTTTGTAATTGGAATGATAGAAATTTAAACACTTTTTAAAGTATCAATTGGAGGGCAAGTCTGGTGCCAGCAGCCGCGGTAATTCCAGCTCCAATAGCGTATATTAAAATTGTTGCAGTTAAAAAGCTCGTAGTTGAATTTYTGCTAAAAATAACCGGTCTGCTTTTAACAAAAGTGGTATCTTGGTGTGTTTTTAGCAATAWTGTCCTTTGAAATGTGTTTTACTTTGYTGTAAAAGACAATA…	1365
JX531929	Alveolata	Apicomplexa	Coccidians	Coccidia	Adeleorina	Hepatozoidae	Haemolivia	Hepatozoon_sp	Isolate	Blood	Blood (Tail)	Portugal: Viana do Castelo	Chordata	Reptilia	Squamata	Lacertidae	Podarcis bocagei (Bocage's wall lizard)	GGCAGTGACGGTTAACGGGGGATTAGGGTTCGATTCCGGAGAGGGAGCCTGAGAAACGGCTACCACATCTAAGGAAGGCAGCAGGCGCGCAAATTACCCAATTCTAACAGCATAAGAGAGGTAGTGACAAGAAATAACAATACAAGGCAGTTAAAATGTTTTGTAATTGGAATGATAGAAATTTAAACACTTTTTAAAGTATCAATTGGAGGGCAAGTCTGGTGCCAGCAGCCGCGGTAATTCCAGCTCCAATAGCGTATATTAAAATTGTTGCAGTTAAAAAGCTCGTAGTTGAATTTTTGCTTAAAATAACTGGTCTGCTTTTAACAAAAGTGGTATCTTGGTGTGTTTTTAGCAATATTGTCCTTTGAAATGTGTTTTACTTTGCTGTAAAAGACA…	1324
JX531931	Alveolata	Apicomplexa	Coccidians	Coccidia	Adeleorina	Hepatozoidae	Haemolivia	Hepatozoon_sp	Isolate	Blood	Blood (Tail)	Portugal: Viana do Castelo	Chordata	Reptilia	Squamata	Lacertidae	Podarcis bocagei (Bocage's wall lizard)	GGCAGTGACGGTTAACGGGGGATTAGGGTTCGATTCCGGAGAGGGAGCCTGAGAAACGGCTACCACATCTAAGGAAGGCAGCAGGCGCGCAAATTACCCAATTCTAACAGCATAAGAGAGGTAGTGACAAGAAATAACAATACAAGGCAKTTAAAATGYTTTGTAATTGGAATGATAGAAATTTAAACACTTTTTAAAGTATCAATTGGAGGGCAAGTCTGGTGCCAGCAGCCGCGGTAATTCCAGCTCCAATAGCGTATATTAAAATTGTTGCAGTTAAAAAGCTCGTAGTTGAATTTYTGYTWAAAATAACYGGTCTGCTTTTAACAAAAGTGGTATCTTGGTGTGTTTTTAGCAATAWTGTCCTTTGAAATGTGTTTTACTTTGYTGTAAAAGACA…	1368
JX531932	Alveolata	Apicomplexa	Coccidians	Coccidia	Adeleorina	Hepatozoidae	Haemolivia	Hepatozoon_sp	Isolate	Blood	Blood (Tail)	Portugal: Viana do Castelo	Chordata	Reptilia	Squamata	Lacertidae	Podarcis bocagei (Bocage's wall lizard)	GGCAGTGACGGTTAACGGGGGATTAGGGTTCGATTCCGGAGAGGGAGCCTGAGAAACGGCTACCACATCTAAGGAAGGCAGCAGGCGCGCAAATTACCCAATTCTAACAGCATAAGAGAGGTAGTGACAAGAAATAACAATACAAGGCAGTTAAAATGYTTTGTAATTGGAATGATAGAAATTTAAACACTTTTTAAAGTATCAATTGGAGGGCAAGTCTGGTGCCAGCAGCCGCGGTAATTCCAGCTCCAATAGCGTATATTAAAATTGTTGCAGTTAAAAAGCTCGTAGTTGAATTTYTGCTWAAAATAACYGGTCTGCTTTTAACAAAAGTGGTATCTTGGTGTGTTTTTAGCAATAWTGTCCTTTGAAATGTGTTTTACTTTGYTGTAAAAGACA…	1368
JX531952	Alveolata	Apicomplexa	Coccidians	Coccidia	Adeleorina	Hepatozoidae	Haemolivia	Hepatozoon_sp	Isolate	Blood	Blood (Tail)	Portugal: Viana do Castelo	Chordata	Reptilia	Squamata	Lacertidae	Podarcis bocagei (Bocage's wall lizard)	GGCAGTGACGGTTAACGGGGGATTAGGGTTCGATTCCGGAGAGGGAGCCTGAGAAACGGCTACCACATCTAAGGAAGGCAGCAGGCGCGCAAATTACCCAATTCTAACAGCATAAGAGAGGTAGTGACAAGAAATAACAATACAAGGCAGTTAAAATGYTTTGTAATTGGAATGATAGAAATTTAAACACTTTTTAAAGTATCAATTGGAGGGCAAGTCTGGTGCCAGCAGCCGCGGTAATTCCAGCTCCAATAGCGTATATTAAAATTGTTGCAGTTAAAAAGCTCGTAGTTGAATTTYTGCTWAAAATAACYGGTCTGCTTTTAACAAAAGTGGTATCTTGGTGTGTTTTTAGCAATAWTGTCCTTTGAAATGTGTTTTACTTTGYTGTAAAAGACA…	1368
JX531953	Alveolata	Apicomplexa	Coccidians	Coccidia	Adeleorina	Hepatozoidae	Haemolivia	Hepatozoon_sp	Isolate	Blood	Blood (Tail)	Spain: Tanes	Chordata	Reptilia	Squamata	Lacertidae	Podarcis bocagei (Bocage's wall lizard)	GGCAGTGACGGTTAACGGGGGATTAGGGTTCGATTCCGGAGAGGGAGCCTGAGAAACGGCTACCACATCTAAGGAAGGCAGCAGGCGCGCAAATTACCCAATTCTAACAGCATAAGAGAGGTAGTGACAAGAAATAACAATACAAGGCAGTTAAAATGYTTTGTAATTGGAATGATAGAAATTTAAACACTTTTTAAAGTATCAATTGGAGGGCAAGTCTGGTGCCAGCAGCCGCGGTAATTCCAGCTCCAATAGCGTATATTAAAATTGTTGCAGTTAAAAAGCTCGTAGTTGAATTTYTGCTWAAAATAACCGGTCTGCTTTTAACAAAAGTGGTATCTTGGTGTGTTTTTAGCAATAWTGTCCTTTGAAATGTGTTTTACTTTGTTGTAAAAGACA…	1287
JX531954	Alveolata	Apicomplexa	Coccidians	Coccidia	Adeleorina	Hepatozoidae	Haemolivia	Hepatozoon_sp	Isolate	Blood	Blood (Tail)	Spain: Tanes	Chordata	Reptilia	Squamata	Lacertidae	Podarcis bocagei (Bocage's wall lizard)	GGCAGTGACGGTTAACGGGGGATTAGGGTTCGATTCCGGAGAGGGAGCCTGAGAAACGGCTACCACATCTAAGGAAGGCAGCAGGCGCGCAAATTACCCAATTCTAACAGCATAAGAGAGGTAGTGACAAGAAATAACAATACAAGGCAGTTAAAATGYTTTGTAATTGGAATGATAGAAATTTAAACACTTTTTAAAGTATCAATTGGAGGGCAAGTCTGGTGCCAGCAGCCGCGGTAATTCCAGCTCCAATAGCGTATATTAAAATTGTTGCAGTTAAAAAGCTCGTAGTTGAATTTYTGCTWAAAATAACYGGTCTGCTTTTAACAAAAGTGGTATCTTGGTGTGTTTTTAGCAATAWTGTCCTTTGAAATGTGTTTTACTTTGYTGTAAAAGACA…	1365
JQ762308	Alveolata	Apicomplexa	Coccidians	Coccidia	Adeleorina	Hepatozoidae	Haemolivia	Hepatozoon_sp	Isolate	Blood	Blood (Tail)	Spain: Alba de Tormes	Chordata	Reptilia	Squamata	Lacertidae	Podarcis hispanica (Iberian Wall Lizard )	TCTTAGATTTGTTAAAGACAAACTACTGCGAAAGCATTTGCCAAAGATGTTTTCATTAATCAAGAACGAAAGTTAGGGGATCGAAGACGATCAGATACCGTCGTAGTCTTAACTATAAACTATGCCGACTAGAGATTGGAGGTCGTCTTTATAAACGACTCCTTCAGCACCTTACGAGAAATCAAAGTCTTTGGGTTCTGGGGGGAGTATGGTCGCAAGGCTGAAACTTAAAGGAATTGACGGAAGGGCACCACCAGGCGTGGAGCCTGCGGCTTAATTTGACTCAACACGGGAAAACTCACCAGGTCCAGACATAGAAAGGATTGACAGATTGATAGCTCTTTCTTAATTCTATGGGTGGTGGTGCATGGCCGTTCTTAGTTGGTGGAGTGATTTGTC…	792
JQ762309	Alveolata	Apicomplexa	Coccidians	Coccidia	Adeleorina	Hepatozoidae	Haemolivia	Hepatozoon_sp	Isolate	Blood	Blood (Tail)	Spain: Alba de Tormes	Chordata	Reptilia	Squamata	Lacertidae	Podarcis hispanica (Iberian Wall Lizard )	TCTTAGATTTGTTAAAGACAAACTACTGCGAAAGCATTTGCCAAAGATGTTTTCATTAATCAAGAACGAAAGTTAGGGGATCGAAGACGATCAGATACCGTCGTAGTCTTAACTATAAACTATGCCGACTAGAGATTGGAGGTCGTCTTTATAAACGACTCCTTCAGCACCTTACGAGAAATCAAAGTYTTTGGGTTCTGGGGGGAGTATGGTCGCAAGGCTGAAACTTAAAGGAATTGACGGAAGGGCACCACCAGGCGTGGAGCCTGCGGCTTAATTTGACTCAACACGGGAAAACTCACCAGGTCCAGACATAGAAAGGATTGACAGATTGATAGCTCTTTCTTAATTCTATGGGTGGTGGTGCATGGCCGTTCTTAGTTGGTGGAGTGATTTGTC…	792
JX531910	Alveolata	Apicomplexa	Coccidians	Coccidia	Adeleorina	Hepatozoidae	Haemolivia	Hepatozoon_sp	Isolate	Blood	Blood (Tail)	Spain: Alba de Tormes	Chordata	Reptilia	Squamata	Lacertidae	Podarcis hispanica (Iberian Wall Lizard )	GGCAGTGACGGTTAACGGGGGATTAGGGTTCGATTCCGGAGAGGGAGCCTGAGAAACGGCTACCACATCTAAGGAAGGCAGCAGGCGCGCAAATTACCCAATTCTAACAGCATAAGAGAGGTAGTGACAAGAAATAACAATACAAGGCAKTTAAAATGTTTTGTAATTGGAATGATAGAAATTTAAACACTTTTTAAAGTATCAATTGGAGGGCAAGTCTGGTGCCAGCAGCCGCGGTAATTCCAGCTCCAATAGCGTATATTAAAATTGTTGCAGTTAAAAAGCTCGTAGTTGAATTTYTGYTWAAAATAACYGGTCTGCTTTTAACAAAAGTGGTATCTTGGTGTGTTTTTAGCAATAWTGTCCTTTGAAATGTGTTTTACTTTGYTGTAAAAGACA…	1368
JX531911	Alveolata	Apicomplexa	Coccidians	Coccidia	Adeleorina	Hepatozoidae	Haemolivia	Hepatozoon_sp	Isolate	Blood	Blood (Tail)	Spain: Alba de Tormes	Chordata	Reptilia	Squamata	Lacertidae	Podarcis hispanica (Iberian Wall Lizard )	GGCAGTGACGGTTAACGGGGGATTAGGGTTCGATTCCGGAGAGGGAGCCTGAGAAACGGCTACCACATCTAAGGAAGGCAGCAGGCGCGCAAATTACCCAATTCTAACAGCATAAGAGAGGTAGTGACAAGAAATAACAATACAAGGCAKTTAAAATGYTTTGTAATTGGAATGATAGAAATTTAAACACTTTTTAAAGTATCAATTGGAGGGCAAGTCTGGTGCCAGCAGCCGCGGTAATTCCAGCTCCAATAGCGTATATTAAAATTGTTGCAGTTAAAAAGCTCGTAGTTGAATTTYTGYTWAAAATAACYGGTCTGCTTTTAACAAAAGTGGTATCTTGGTGTGTTTTTAGCAATAWTGTCCTTTGAAATGTGTTTTACTTTGYTGTAAAAGACA…	1368
JX531912	Alveolata	Apicomplexa	Coccidians	Coccidia	Adeleorina	Hepatozoidae	Haemolivia	Hepatozoon_sp	Isolate	Blood	Blood (Tail)	Spain: Alba de Tormes	Chordata	Reptilia	Squamata	Lacertidae	Podarcis hispanica (Iberian Wall Lizard )	GGCAGTGACGGTTAACGGGGGATTAGGGTTCGATTCCGGAGAGGGAGCCTGAGAAACGGCTACCACATCTAAGGAAGGCAGCAGGCGCGCAAATTACCCAATTCTAACAGCATAAGAGAGGTAGTGACAAGAAATAACAATACAAGGCAKTTAAAATGYTTTGTAATTGGAATGATAGAAATTTAAACACTTTTTAAAGTATCAATTGGAGGGCAAGTCTGGTGCCAGCAGCCGCGGTAATTCCAGCTCCAATAGCGTATATTAAAATTGTTGCAGTTAAAAAGCTCGTAGTTGAATTTYTGYTWAAAATAACYGGTCTGCTTTTAACAAAAGTGGTATCTTGGTGTGTTTTTAGCAATAWTGTCCTTTGAAATGTGTTTTACTTTGYTGTAAAAGACA…	1368
JX531913	Alveolata	Apicomplexa	Coccidians	Coccidia	Adeleorina	Hepatozoidae	Haemolivia	Hepatozoon_sp	Isolate	Blood	Blood (Tail)	Spain: Alba de Tormes	Chordata	Reptilia	Squamata	Lacertidae	Podarcis hispanica (Iberian Wall Lizard )	GGCAGTGACGGTTAACGGGGGATTAGGGTTCGATTCCGGAGAGGGAGCCTGAGAAACGGCTACCACATCTAAGGAAGGCAGCAGGCGCGCAAATTACCCAATTCTAACAGCATAAGAGAGGTAGTGACAAGAAATAACAATACAAGGCAKTTAAAATGYTTTGTAATTGGAATGATAGAAATTTAAACACTTTTTAAAGTATCAATTGGAGGGCAAGTCTGGTGCCAGCAGCCGCGGTAATTCCAGCTCCAATAGCGTATATTAAAATTGTTGCAGTTAAAAAGCTCGTAGTTGAATTTYTGYTWAAAATAACYGGTCTGCTTTTAACAAAAGTGGTATCTTGGTGTGTTTTTAGCAATAWTGTCCTTTGAAATGTGTTTTACTTTGYTGTAAAAGACA…	1368
JX531914	Alveolata	Apicomplexa	Coccidians	Coccidia	Adeleorina	Hepatozoidae	Haemolivia	Hepatozoon_sp	Isolate	Blood	Blood (Tail)	Spain: Alba de Tormes	Chordata	Reptilia	Squamata	Lacertidae	Podarcis hispanica (Iberian Wall Lizard )	GGCAGTGACGGTTAACGGGGGATTAGGGTTCGATTCCGGAGAGGGAGCCTGAGAAACGGCTACCACATCTAAGGAAGGCAGCAGGCGCGCAAATTACCCAATTCTAACAGCATAAGAGAGGTAGTGACAAGAAATAACAATACAAGGCAKTTAAAATGYTTTGTAATTGGAATGATAGAAATTTAAACACTTTTTAAAGTATCAATTGGAGGGCAAGTCTGGTGCCAGCAGCCGCGGTAATTCCAGCTCCAATAGCGTATATTAAAATTGTTGCAGTTAAAAAGCTCGTAGTTGAATTTYTGYTWAAAATAACYGGTCTGCTTTTAACAAAAGTGGTATCTTGGTGTGTTTTTAGCAATAWTGTCCTTTGAAATGTGTTTTACTTTGYTGTAAAAGACA…	1368
JX531915	Alveolata	Apicomplexa	Coccidians	Coccidia	Adeleorina	Hepatozoidae	Haemolivia	Hepatozoon_sp	Isolate	Blood	Blood (Tail)	Spain: Alba de Tormes	Chordata	Reptilia	Squamata	Lacertidae	Podarcis hispanica (Iberian Wall Lizard )	GGCAGTGACGGTTAACGGGGGATTAGGGTTCGATTCCGGAGAGGGAGCCTGAGAAACGGCTACCACATCTAAGGAAGGCAGCAGGCGCGCAAATTACCCAATTCTAACAGCATAAGAGAGGTAGTGACAAGAAATAACAATACAAGGCAGTTAAAATGYTTTGTAATTGGAATGATAGAAATTTAAACACTTTTTAAAGTATCAATTGGAGGGCAAGTCTGGTGCCAGCAGCCGCGGTAATTCCAGCTCCAATAGCGTATATTAAAATTGTTGCAGTTAAAAAGCTCGTAGTTGAATTTYTGCTWAAAATAACYGGTCTGCTTTTAACAAAAGTGGTATCTTGGTGTGTTTTTAGCAATAWTGTCCTTTGAAATGTGTTTTACTTTGYTGTAAAAGACA…	1368
JX531918	Alveolata	Apicomplexa	Coccidians	Coccidia	Adeleorina	Hepatozoidae	Haemolivia	Hepatozoon_sp	Isolate	Blood	Blood (Tail)	Spain: Alba de Tormes	Chordata	Reptilia	Squamata	Lacertidae	Podarcis hispanica (Iberian Wall Lizard )	GGCAGTGACGGTTAACGGGGGATTAGGGTTCGATTCCGGAGAGGGAGCCTGAGAAACGGCTACCACATCTAAGGAAGGCAGCAGGCGCGCAAATTACCCAATTCTAACAGCATAAGAGAGGTAGTGACAAGAAATAACAATACAAGGCAKTTAAAATGYTTTGTAATTGGAATGATAGAAATTTAAACACTTTTTAAAGTATCAATTGGAGGGCAAGTCTGGTGCCAGCAGCCGCGGTAATTCCAGCTCCAATAGCGTATATTAAAATTGTTGCAGTTAAAAAGCTCGTAGTTGAATTTYTGYTWAAAATAACYGGTCTGCTTTTAACAAAAGTGGTATCTTGGTGTGTTTTTAGCAATAWTGTCCTTTGAAATGTGTTTTACTTTGTTGTAAAAGACA…	1368
HQ734792	Alveolata	Apicomplexa	Coccidians	Coccidia	Adeleorina	Hepatozoidae	Haemolivia	Hepatozoon_sp	Isolate	Blood	Blood (Tail)	Morocco: Lake Tislit	Chordata	Reptilia	Squamata	Lacertidae	Podarcis vaucheri (Andalusian wall lizard)	GGCAGTGACGGTTAACGGGGGATTAGGGTTCGATTCCGGAGAGGGAGCCTGAGAAACGGCTACCACATCTAAGGAAGGCAGCAGGCGCGCAAATTACCCAATTCTAACAGCATAAGAGAGGTAGTGACAAGAAATAACAATACAAGGCAGTTAAAATGCTTTGTAATTGGAATGATAGAAATTTAAACACTTTTTAAAGTATCAATTGGAGGGCAAGTCTGGTGCCAGCAGCCGCGGTAATTCCAGCTCCAATAGCGTATATTAAAATTGTTGCAGTTAAAAAGCTCGTAGTTGAATTTCTGCTAAAAATAACCGGTCTGCTTTTAACAAAAGTGGTATCTTGGTGTGTTTTTAGCAATAATGTCCTTTGAAATGTGTTTTACTTTGTTGTAAAAGACA…	1368
HQ734804	Alveolata	Apicomplexa	Coccidians	Coccidia	Adeleorina	Hepatozoidae	Haemolivia	Hepatozoon_sp	Isolate	Blood	Blood (Tail)	Morocco: Lake Tislit	Chordata	Reptilia	Squamata	Lacertidae	Podarcis vaucheri (Andalusian wall lizard)	GGCAGTGACGGTTAACGGGGGATTAGGGTTCGATTCCGGAGAGGGAGCCTGAGAAACGGCTACCACATCTAAGGAAGGCAGCAGGCGCGCAAATTACCCAATTCTAACAGCATAAGAGAGGTAGTGACAAGAAATAACAATACAAGGCAGTTAAAATGCTTTGTAATTGGAATGATAGAAATTTAAACACTTTTTAAAGTATCAATTGGAGGGCAAGTCTGGTGCCAGCAGCCGCGGTAATTCCAGCTCCAATAGCGTATATTAAAATTGTTGCAGTTAAAAAGCTCGTAGTTGAATTTCTGCTAAAAATAACCGGTCTGCTTTTAACAAAAGTGGTATCTTGGTGTGTTTTTAGCAATAATGTCCTTTGAAATGTGTTTTACTTTGTTGTAAAAGACA…	1368
HQ734791	Alveolata	Apicomplexa	Coccidians	Coccidia	Adeleorina	Hepatozoidae	Haemolivia	Hepatozoon_sp	Isolate	Blood	Blood (Tail)	Morocco: Debdou	Chordata	Reptilia	Squamata	Lacertidae	Scelarcis perspicillata perspicillata (Moroccan rock lizard)	GGCAGTGACGGTTAACGGGGGATTAGGGTTCGATTCCGGAGAGGGAGCCTGAGAAACGGCTACCACATCTAAGGAAGGCAGCAGGCGCGCAAATTACCCAATTCTAACAGCATAAGAGAGGTAGTGACAAGAAATAACAATACAAGGCARTTAAAATGCTTTGTAATTGGAATGATAGAAATTTAAACACTTTTTAAAGTATCAATTGGAGGGCAAGTCTGGTGCCAGCAGCCGCGGTAATTCCAGCTCCAATAGCGTATATTAAAATTGTTGCAGTTAAAAAGCTCGTAGTTGAATTTCTGCTAAAAATAACCGGTCTGCTTTTAACAAAAGTGGTATCTTGGTGTGTTTTTAACAATAATGTCTTTTGAAATGTGTTTTACTTTGTTGTAAAAGACA…	1368
KC696568	Alveolata	Apicomplexa	Coccidians	Coccidia	Adeleorina	Hepatozoidae	Haemolivia	Hepatozoon_sp	Isolate	Tissue	Muscle	-	Chordata	Reptilia	Squamata	Lamprophiidae	Psammophis elegans (Elegant Sand Racer )	GTTAACGGGGAATTAGGGTTCAATTCCGGAGAGGGAGCCTGAGAAACGGCTACCACATCTAAGGAAGGCAGCAGGCGCGCAAATTACCCAATTCTAACAGCATAAGAGAGGTAGTGACAAGAAATAACAGTACAAGGCAGTTAAAATGCTTTGTAATTGGAATGATAGAAATTTAAATACTTTTTAAAGTATCAATTGGAGGGCAAGTCTGGTGCCAGCAGCCGCGGTAATTCCAGCTCCAATAGCGTATATTAAAATTGTTGCAGTTAAAAAGCTCGTAGTTGAATTTTTGTTAAAAATAACCGGTCTGCTTTTATTAATAAAAGTGGTATCTTGGTGTGTTTTTAGCAATAATGTCCTTTGAAATGTTTTTTACTTTATTGTAAAAAGCAATTTTCA…	1361
KC696565	Alveolata	Apicomplexa	Coccidians	Coccidia	Adeleorina	Hepatozoidae	Haemolivia	Hepatozoon_sp	Isolate	Tissue	Muscle	-	Chordata	Reptilia	Squamata	Lamprophiidae	Psammophis schokari (Schokari sand racer)	ACGGCTACCACATCTAAGGAAGGCAGCAGGCGCGCAAATTACCCAATTCTAACAGCATAAGAGAGGTAGTGACAAGAAATAACAATACAAGGCAGTTAAAATGCTTTGTAATTGGAATGATAGAAATTTAAACACTTTTTAAAGTATCAATTGGAGGGCAAGTCTGGTGCCAGCAGCCGCGGTAATTCCAGCTCCAATAGCGTATATTAAAATTGTTGCAGTTAAAAAGCTCGTAGTTGAATTTCTGCTAAAAATAACCGGTCTGCTTTTAACAAAAGTGGTATCTTGGTGTGTTTTTAGCAATAATGTCCTTTGAAATGTGTTTTACTTTGTTGTAAAAGATAATATTCAGGATTTTTACTTTGAGAAAATTAGAGTGTTTCTAGCAGGCTAATGTTT…	1313
KC696567	Alveolata	Apicomplexa	Coccidians	Coccidia	Adeleorina	Hepatozoidae	Haemolivia	Hepatozoon_sp	Isolate	Tissue	Muscle	-	Chordata	Reptilia	Squamata	Lamprophiidae	Psammophis sibilans (Striped Sand Snake)	GTTAACGGGGAATTAGGGTTCAATTCCGGAGAGGGAGCCTGAGAAACGGCTACCACATCTAAGGAAGGCAGCAGGCGCGCAAATTACCCAATTCTAACAGCATAAGAGAGGTAGTGACAAGAAATAACAGTACAAGGCAGTTAAAATGCTTTGTAATTGGAATGATAGAAATTTAAATACTTTTTAAAGTATCAATTGGAGGGCAAGTCTGGTGCCAGCAGCCGCGGTAATTCCAGCTCCAATAGCGTATATTAAAATTGTTGCAGTTAAAAAGCTCGTAGTTAAATTTTTGCTAAAAATAACCGGTCTGCTTTTATTAATAAAAGTGGTATCTTGGTGTGTTTTTAGCAATAATGTCCTTTGAAATGTTTTTTACTTTATTGTAAAAAGCAATTTTCA…	1361
KC866367	Alveolata	Apicomplexa	Coccidians	Coccidia	Adeleorina	Hepatozoidae	Haemolivia	Hepatozoon_sp	Isolate	Blood	Blood	Indonesia	Chordata	Reptilia	Squamata	Pythonidae	Morelia viridis (Green tree python)	TTCTTAGATTTGTTAAAGACACACTACTGCGAAAGCATTTGTCAAAGATGTTTTCATTAATCAAGAACGAAAGTTAGGGGATCGAAGACGATCAGATACCGTCGTAGTCTTAACTATAAACTATGCCGACTAGAGATTGGAGGTCGTCTTTATAAACGACTCCTTCAGCACCTTACGAGAAATCAAAGTGTTTGGGTTCTGGGGGGAGTATGGTCGCAAGGCTGAAACTTAAAGGAATTGACGGAAGGGCACCACCAGGCGTGGAGCCTGCGGCTTAATTTGACTCAACACGGGAAAACTTACCAGGTCCAGACATAGAAAGGATTGACAGATTGACAGCTCTTTCTTAATTCTATGGGTGGTGGTGCATGGCCGTTCTTAGTTGGTGGAGTGATTTGT…	751
KC800703	Alveolata	Apicomplexa	Coccidians	Coccidia	Adeleorina	Hepatozoidae	Haemolivia	Hepatozoon_sp	Isolate	Blood	Blood	-	Chordata	Reptilia	Squamata	Pythonidae	Python sebae natalensis (African rock python)	TTCTTAGATTTGTAAAGACACACTACTGCGAAAGCATTTGCCAAAGATGTTTTCATTAATCAAGAACGAAAGTTAGGGGATCGAAGACGATCAGATACCGTCGTAGTCTTAACTATAAACTATGCCGACTAGAGATTGGAGGTCGTCTTTATAAACGACTCCTTCAGCACCTTACGAGAAATCAAAGTCTTTGGGTTCTGGGGGGAGTATGGTCGCAAGGCTGAAACTTAAAGGAATTGACGGAAGGGCACCACCAGGCGTGGAGCCTGCGGCTTAATTTGACTCAACACGGGAAAACTCACCAGGTCCAGACATAGAAAGGATTGACAGATTGACAGCTCTTTCTTAATTCTATGGGTGGTGGTGCATGGCCGTTCTTAGTTGGTGGAGTGATTTGTC…	750
HQ292771	Alveolata	Apicomplexa	Coccidians	Coccidia	Adeleorina	Hepatozoidae	Haemolivia	Hepatozoon_sp	Isolate	Blood	Blood (Tail)	Seychelles: Saint Pierre	Chordata	Reptilia	Squamata	Scincidae	Mabuya wrightii (Wright's Skink)	GGCAGTGACGGTTAACGGGGGATTAGGGTTCGATTCCGGAGAGGGAGCCTGAGAAACGGCTACCACATCTAAGGAAGGCAGCAGGCGCGCAAATTACCCAATTCTAACAGCATAAGAGAGGTAGTGACAAGAAATAACAGTACAAGGCAGTTAAAATGCTTTGTAATTGGAATGATAGAAATTTAAATACTTTTTAAAGTATCAATTGGAGGGCAAGTCTGGTGCCAGCAGCCGCGGTAATTCCAGCTCCAATAGCGTATATTAAAATTGTTGCAGTTAAAAAGCTCGTAGTTGAATTTTTGCTAAAAATAACCGGTTTGCTTTTATTAATAAAAGTGGTATCTTGGTGTGTTTTTAGCAATAATGTCCTTTGAAATGTTTTTTACTTTATTGTATAAA…	1371
HQ292772	Alveolata	Apicomplexa	Coccidians	Coccidia	Adeleorina	Hepatozoidae	Haemolivia	Hepatozoon_sp	Isolate	Blood	Blood (Tail)	Seychelles: Saint Pierre	Chordata	Reptilia	Squamata	Scincidae	Mabuya wrightii (Wright's Skink)	GGCAGTGACGGTTAACGGGGGATTAGGGTTCGATTCCGGAGAGGGAGCCTGAGAAACGGCTACCACATCTAAGGAAGGCAGCAGGCGCGCAAATTACCCAATTCTAACAGCATAAGAGAGGTAGTGACAAGAAATAACAGTACAAGGCAGTTAAAATGCTTTGTAATTGGAATGATAGAAATTTAAATACTTTTTAAAGTATCAATTGGAGGGCAAGTCTGGTGCCAGCAGCCGCGGTAATTCCAGCTCCAATAGCGTATATTAAAATTGTTGCAGTTAAAAAGCTCGTAGTTGAATTTTTGCTAAAAATAACCGGTTTGCTTTTATTAATAAAAGTGGTATCTTGGTGTGTTTTTAGCAATAATGTCCTTTGAAATGTTTTTTACTTTATTGTATAAA…	1371
JN211118	Alveolata	Apicomplexa	Coccidians	Coccidia	Adeleorina	Hepatozoidae	Haemolivia	Hemolivia_mariae	Isolate	Blood	Blood	Australia	Chordata	Reptilia	Squamata	Scincidae	Tiliqua rugosa (Australian skink)	TAATGATTGATAGGGACAGTTGGGGGCATTTGTATTTTACTGTCAGAGGTGAAATTCTTAGATTTGTTAAAGACAAACTACTGCGAAAGCATTTGCCAAAGATGTTTTCATTAATCAAGAACGAAAGTTAGGGGATCGAAGACGATCAGATACCGTCGTAGTCTTAACTATAAACTATGCCGACTAGAGACTGGAGGTCGTCATTTTAAACGACTCCTTCAGCACCTTACGAGAAATCAAAGTCTTTGGGTTCTGGGGGGAGTATGGTCGCAAGGCTGAAACTTAAAGGAATTGACGGAAGGGCACCACCAGGCGTGGAGCCTGCGGCTTAATTTGACTCAACACGGGAAAACTCACCAGGTCCAGACATAGAAAGGATTGACAGATTGATAGCTCTTT…	884
KC342523	Alveolata	Apicomplexa	Coccidians	Coccidia	Adeleorina	Hepatozoidae	Haemolivia	Hepatozoon_sp	Isolate	Blood	Blood	Brazil	Chordata	Reptilia	Squamata	Viperidae	Crotalus durissus terrificus (Rattlesnake)	CAGTTGGGGGCATTTGTATTTAACTGTCAGAGGTGAAATTCTTAGATTTGTTAAAGACAAACTACTGCGAAAGCATTTGCCAAAGATGTTTTCATTAATCAAGAACGAAAGTTAGGGGATCGAAGACGATCAGATACCGTCGTAGTCTTAACTATAAACTATGCCGACTAGAGATTGGAGGTCGTCTTAATAAACGACTCCTTCAGCACCTTACGAGAAATCAAAGTCTTTGGGTTCTGGGGGGAGTATGGTCGCAAGGCTGAAACTTAAAGGAATTGACGGAAGGGCACCACCAGGCGTGGAGCCTGCGGCTTAATTTGACTCAACACGGGAAAACTCACCAGGTCCAGACATAGAAAGGATTGACAGATTGATAGCTCTTTCTTAATTCTATGGGTG…	879
KC512766	Alveolata	Apicomplexa	Coccidians	Coccidia	Adeleorina	Hepatozoidae	Haemolivia	Hemolivia_sp	Isolate	Blood	Blood (Ticks, Hyalomma aegyptium)	Algeria: Ain Chorfa, Guertoufa, Zemmora, Saf Saf, Theniet el Had	Chordata	Reptilia	Testudines	Testudinidae	Testudo graeca (Spur-thighed tortoise)	GGCAGTGACGGTTAACGGGGGATTAGGGTTCGATTCCGGAGAGGGAGCCTGAGAAACGGCTACCACATCTAAGGAAGGCAGCAGGCGCGCAAATTACCCAATTCTAACAGCATAAGAGAGGTAGTGACAAGAAATAACAATACAAGGCAATTAAAATGCTTTGTAATTGGAATGATAGAAATTTAAACACTTTTTAAAGTATCAATTGGAGGGCAAGTCTGGTGCCAGCAGCCGCGGTAATTCCAGCTCCAATAGCGTATATTAAAATTGTTGCAGTTAAAAAGCTCGTAGTTGAATTTCTGCTAAAAATAACCGGTCTGCTTTTTTATGAAAGTGGTATCTTGGTGTGTTTTTAGCAATAATGTCCTTTGAAATGGTTTTTACTTTATTGTAAAAAGC…	1369
GU344682	Alveolata	Apicomplexa	Coccidians	Coccidia	Adeleorina	Hepatozoidae	Haemolivia	Hepatozoon_sp	Isolate	Blood	Blood	USA: Oklahoma	Chordata	Aves	Cathartiformes	Cathartidae	Cathartes aura (Turkey vulture)	AGTGACAAGAAATAACAATACAAGGCAGTTAAAATGCTTTGTAATTGGAATGATAGAAATTTAAACACTTTTTAAAGTATCAATTGGAGGGCAAGTCTGGTGCCAGCAGCCGCGGTAATTCCAGCTCCAATAGCGTATATTAAAATTGTTGCAGTTAAAAAGCTCGTAGTTGAATTTATGTTAAAAATAACCGATCTGCTTTTAATAAAGTAGTATCATGGTTTGTTTTTAATAATAATGTTCTTTGATATGTTTTTTACTTAATTGTAAAAAGCAATATTTAGAATTTTTACTTTGAGAAAATTAGAGTGTTTCAAGCAGGCTAACGTTTTGAATACTGCAGCATGGAATAATAAAATAGAATTTTAGTTCTATATTATTGGTTTTAAGAACTAAATT…	540
EF152218	Alveolata	Apicomplexa	Coccidians	Coccidia	Adeleorina	Hepatozoidae	Marsupialis_(Hepatozoidae)	Hepatozoon_sp	Isolate	Blood	Blood	Australia: Western Australia	Chordata	Mammalia	Peramelemorphia	Peramelidae	Isoodon obesulus (Southern brown bandicoot)	GTTAAAGACAAACTACTGCGAAAGCATTTGCCAAAGATGTTTTCATTAATCAAGAACGAAAGTTAGGGGATCGAAGACGATCAGATACCGTCGTAGTCTTAACTATAAACTATGCCGACTAGAGATTGGAGGTCGTCATGATAAACGACTCCTTCAGCACCTTACGAGAAATCAAAGTCTTTGGGTTCTGGGGGGAGTATGGTCGCAAGGCTGAAACTTAAAGGAATTGACGGAAGGGCACCACCAGGCGTGGAGCCTGCGGCTTAATTTGACTCAACACGGGAAAACTTACCAGGTCCAGACATAGAAAGGATTGACAGATTGATAGCTCTTTCTTAATTCTATGGGTGGTGGTGCATGGCCGTTCTTAGTTGGTGGAGTGATTTGTCTGGTTAATTC…	754
EF152219	Alveolata	Apicomplexa	Coccidians	Coccidia	Adeleorina	Hepatozoidae	Marsupialis_(Hepatozoidae)	Hepatozoon_sp	Isolate	Blood	Blood	Australia: Western Australia	Chordata	Mammalia	Peramelemorphia	Peramelidae	Isoodon obesulus (Southern brown bandicoot)	ACTGTCAGAGGTGAAATTCTTAGATTTGTTAAAGACAAACTACTGCGAAAGCATTTGCCAAAGATGTTTTCATTAATCAAGAACGAAAGTTAGGGGATCGAAGACGATCAGATACCGTCGTAGTCTTAACTATAAACTATGCCGACTAGAGATTGGAGGTCGTCATGATAAACGACTCCTTCAGCACCTTACGAGAAATCAAAGTCTTTGGGTTCTGGGGGGAGTATGGTCGCAAGGCTGAAACTTAAAGGAATTGACGGAAGGGCACCACCAGGCGTGGAGCCTGCGGCTTAATTTGACTCAACACGGGAAAACTTACCAGGTCCAGACATAGAAAGGATTGACAGATTGATAGCTCTTTCTTAATTCTATGGGTGGTGGTGCATGGCCGTTCTTAGT…	792
EF152225	Alveolata	Apicomplexa	Coccidians	Coccidia	Adeleorina	Hepatozoidae	Marsupialis_(Hepatozoidae)	Hepatozoon_sp	Isolate	Blood	Blood	Australia: Western Australia	Chordata	Mammalia	Peramelemorphia	Peramelidae	Isoodon obesulus (Southern brown bandicoot)	ACTGTCAGAGGTGAAATTCTTAGATTTGTTAAAGACAAACTACTGCGAAAGCATTTGCCAAAGATGTTTTCATTAATCAAGAACGAAAGTTAGGGGATCGAAGACGATCAGATACCGTCGTAGTCTTAACTATAAACTATGCCGACTAGAGATTGGAGGTCGTCATGATAAACGACTCCTTCAGCACCTTACGAGAAATCAAAGTCTTTGGGTTCTGGGGGGAGTATGGTCGCAAGGCTGAAACTTAAAGGAATTGACGGAAGGGCACCACCAGGCGTGGAGCCTGCGGCTTAATTTGACTCAACACGGGAAAACTTACCAGGTCCAGACATAGAAAGGATTGACAGATTGATAGCTCTTTCTTAATTCTATGGGTGGTGGTGCATGGCCGTTCTTAGT…	799
EF152226	Alveolata	Apicomplexa	Coccidians	Coccidia	Adeleorina	Hepatozoidae	Marsupialis_(Hepatozoidae)	Hepatozoon_sp	Isolate	Blood	Blood	Australia: Western Australia	Chordata	Mammalia	Peramelemorphia	Peramelidae	Isoodon obesulus (Southern brown bandicoot)	AGGTGAAATTCTTAGATTTGTTAAAGACAAACTACTGCGAAAGCATTTGCCAAAGATGTTTTCATTAATCAAGAACGAAAGTTAGGGGATCGAAGACGATCAGATACCGTCGTAGTCTTAACTATAAACTATGCCGACTAGAGATTGGAGGTCGTCATGATAAACGACTCCTTCAGCACCTTACGAGAAATCAAAGTCTTTGGGTTCTGGGGGGAGTATGGTCGCAAGGCTGAAACTTAAAGGAATTGACGGAAGGGCACCACCAGGCGTGGAGCCTGCGGCTTAATTTGACTCAACACGGGAAAACTTACCAGGTCCAGACATAGAAAGGATTGACAGATTGATAGCTCTTTCTTAATTCTATGGGTGGTGGTGCATGGCCGTTCTTAGTTGGTGGAG…	792
EF152227	Alveolata	Apicomplexa	Coccidians	Coccidia	Adeleorina	Hepatozoidae	Marsupialis_(Hepatozoidae)	Hepatozoon_sp	Isolate	Blood	Blood	Australia: Western Australia	Chordata	Mammalia	Peramelemorphia	Peramelidae	Isoodon obesulus (Southern brown bandicoot)	ACTGTCAGAGGTGAAATTCTTAGATTTGTTAAAGACAAACTACTGCGAAAGCATTTGCCAAAGATGTTTTCATTAATCAAGAACGAAAGTTAGGGGATCGAAGACGATCAGATACCGTCGTAGTCTTAACTATAAACTATGCCGACTAGAGATTGGAGGTCGTCATGATAAACGACTCCTTCAGCACCTTACGAGAAATCAAAGTCTTTGGGTTCTGGGGGGAGTATGGTCGCAAGGCTGAAACTTAAAGGAATTGACGGAAGGGCACCACCAGGCGTGGAGCCTGCGGCTTAATTTGACTCAACACGGGAAAACTTACCAGGTCCAGACATAGAAAGGATTGACAGATTGATAGCTCTTTCTTAATTCTATGGGTGGTGGTGCATGGCCGTTCTTAGT…	792
EF152220	Alveolata	Apicomplexa	Coccidians	Coccidia	Adeleorina	Hepatozoidae	Marsupialis_(Hepatozoidae)	Hepatozoon_sp	Isolate	Blood	Blood	Australia: Western Australia	Chordata	Mammalia	Peramelemorphia	Peramelidae	Isoodon obesulus (Southern brown bandicoot)	ACTGTCAGAGGTGAAATTCTTAGATTTGTTAAAGACAAACTACTGCGAAAGCATTTGCCAAAGATGTTTTCATTAATCAAGAACGAAAGTTAGGGGATCGAAGACGATCAGATACCGTCGTAGTCTTAACTATAAACTATGCCGACTAGAGATTGGAGGTCGTCATGATAAACGACTCCTTCAGCACCTTACGAGAAATCAAAGTCTTTGGGTTCTGGGGGGAGTATGGTCGCAAGGCTGAAACTTAAAGGAATTGACGGAAGGGCACCACCAGGCGTGGAGCCTGCGGCTTAATTTGACTCAACACGGGAAAACTTACCAGGTCCAGACATAGAAAGGATTGACAGATTGATAGCTCTTTCTTAATTCTATGGGTGGTGGTGCATGGCCGTTCTTAGT…	800
EU430237	Alveolata	Apicomplexa	Coccidians	Coccidia	Adeleorina	Hepatozoidae	Marsupialis_(Hepatozoidae)	Hepatozoon_sp	Isolate	Blood	Blood (Ticks, Ixodes tasmani)	Australia	Chordata	Mammalia	Dasyuromorphia	Dasyuridae	Sarcophilus harrisii (Tasmanian devil)	TATTAGATAAAATCCAATGCACATCTTTAGAGGTGTGAATGTTGGTGATTTACAATAACTAAGCAAATCGCATAGTGAAAGCTGGCGATAATTCATTCAAGTTTCTGACCTATCAGCTTTCGACGGTATGGTATTGGCTTACCGTGGCAGTGACGGTTAACGGGGGATTAGGGTTCGATTCCGGAGAGGGAGCCTGAGAAACGGCTACCACATCTAAGGAAGGCAGCAGGCGCGCAAATTACCCAATTCTAACAGCATAAGAGAGGTAGTGACAAGAAATAACAATACAGGGCAGTTAAAATGCTTTGTAATTGGAATGATAGAAATTTAAACACTTTTTAAAGTATCAATTGGAGGGCAAGTCTGGTGCCAGCAGCCGCGGTAATTCCAGCTCCAATA…	1064
EU430240	Alveolata	Apicomplexa	Coccidians	Coccidia	Adeleorina	Hepatozoidae	Marsupialis_(Hepatozoidae)	Hepatozoon_sp	Isolate	Blood	Blood (Ticks, Ixodes tasmani)	Australia	Chordata	Mammalia	Dasyuromorphia	Dasyuridae	Sarcophilus harrisii (Tasmanian devil)	TTTTTGACCTATCAGCTTTCGACGGTATGGTATTGGCTTACCGTGGCAGTGACGGTTAACGGGGGATTAGGGTTCGATTCCGGAGAGGGAGCCTGAGAAACGGCTACCACATCTAAGGAAGGCAGCAGGCGCGCAAATTACCCAATTCTAACAGCATAAGAGAGGTAGTGACAAGAAATAACAATACAGGGCAGTTAAAATGCTTTGTAATTGGAATGATAGAAATTTAAACACTTTTTAAAGTATCAATTGGAGGGCAAGTCTGGTGCCAGCAGCCGCGGTAATTCCAGCTCCAATAGCGTATATTAAAATTGTTGCAGTTAAAAAGCTCGTAGTTGAATTTYTGCTAAAAAAAACCGGTCTGCTTTTTTAATAAAAGTAGTATCTTGGTGCGTTTTT…	574
EU430238	Alveolata	Apicomplexa	Coccidians	Coccidia	Adeleorina	Hepatozoidae	Marsupialis_(Hepatozoidae)	Hepatozoon_sp	Isolate	Blood	Blood (Ticks, Ixodes tasmani)	Australia	Chordata	Mammalia	Dasyuromorphia	Dasyuridae	Sarcophilus harrisii (Tasmanian devil)	AATACAGTAAAACTGCAAATGGCTCATTAAAACAGTTATAGTTTATTTGATAATAAATGTTTACATGGATAACCGTGGTAATTCTAGAGCTAATACATGAGCAAATTCTCAACATTTATTGAAGAGAAGCATTTATTAGATAAAAATCCAATGCACATCTTTAGAGGTGTGAATGTTGGTGATTTACAATAACTAAGCAAATCGCATAGTGAAAGCTGGCGATAATTCATTCAAGTTTCTGACCTATCAGCTTTCGACGGTATGGTATTGGCTTACCGTGGCAGTGACGGTTAACGGGGGATTAGGGTTCGATTCCGGAGAGGGAGCCTGAGAAACGGCTACCACATCTAAGGAAGGCAGCAGGCGCGCAAATTACCCAATTCTAACAGCATAAGAGAG…	1227
JQ867388	Alveolata	Apicomplexa	Coccidians	Coccidia	Adeleorina	Hepatozoidae	Mustelidae1	Hepatozoon_felis	Isolate	Salivary gland	Salivary gland	Turkey	Arthropoda	Arachnida	Ixodida	Ixodidae	Rhipicephalus sanguineus (Tick)	ATAAAAAACCAATACATGCTTTTAAAGTATGGAATTTGGTGATTTACAATAACTTAGCAAATCGCATAGTGAAAACAGGCGATAAATCATTCAAGTTTCTGACCTATCAGCTTTCGACGGTATGGTATTGGCTTACCGTGGCAGTGACGGTTAACGGGGGATTAGGGTTCGATTCCGGAGAGGGAGCCTGAGAAACGGCTACCACATCTAAGGAAGGCAGCAGGCGCGCAAATTACCCAATTCTAACAGCATAAGAGAGGTAGTGACAAGAAATAACAATACAAGGCAGTTAAAATGCTTTGTAATTGGAATGATAGAAATTTAAACACTTTTTAAAGTATCAATTGGAGGGCAAGTCTGGTGCCAGCAGCCGCGGTAATTCCAGCTCCAATAGCGTAT…	618
FJ595131	Alveolata	Apicomplexa	Coccidians	Coccidia	Adeleorina	Hepatozoidae	Mustelidae1	Hepatozoon_sp	Isolate	Tissue	Muscle	-	Chordata	Mammalia	Carnivora	Mustelidae	Martes melampus melampus (Japanese marten)	TGTTTAGAAGAGACGCATTTATTAGATAAAAAACCAATACATGCTTTTAAAGTATGAATTTTGGTGATTTACAATAACTTAGCAAATCGCATAGTGTATACTGGCGATAAATCATTCGAGTTTCTGACCTATCAGCTTTCGACGGTATGGTATTGGCTTGCCGTGGCAGTAACGGTTAACGGGGGATTAGGGTTCGATTCCGGAGAGGGAGCCTGAGAAACGGCTACCACATCTAAGGAAGGCAGCAGGCGCGCAAATTACCCAATTCTAACAGTATGAGAGAGGTAGTGACAAGAAATAACAATACAAGGCAGTTAAAATGCTTTGTAATTGGAATGATAGAAATTTAAACACTTTTTAAAGTATCAATTGGAGGGCAAGTCTGGTGCCAGCAGCCGC…	624
FJ595130	Alveolata	Apicomplexa	Coccidians	Coccidia	Adeleorina	Hepatozoidae	Mustelidae1	Hepatozoon_sp	Isolate	Tissue	Muscle	-	Chordata	Mammalia	Carnivora	Mustelidae	Martes melampus melampus (Japanese marten)	TGTTTAGAAGAGACGCATTTATTAGATAAAAAACCAATACATGCTTTTAAAGTATGAATTTTGGTGATTTACAATAACTTAGCAAATCGCATAGTGTATACTGGCGATAAATCATTCGAGTTTCTGACCTATCAGCTTTCGACGGTATGGTATTGGCTTACCGTGGCAGTAACGGTTAACGGGGGATTAGGGTTCGATTCCGGAGAGGGAGCCTGAGAAACGGCTACCACATCTAAGGAAGGCAGCAGGCGCGCAAATTACCCAATTCTAACAGCATGAGAGAGGTAGTGACAAGAAATAACAATACAAGGCAGTTAAAATGCTTTGTAATTGGAATGATAGAAATTTAAACACTTTTTAAAGTATCAATTGGAGGGCAAGTCTGGTGCCAGCAGCCGC…	624
JX679178	Alveolata	Apicomplexa	Coccidians	Coccidia	Adeleorina	Hepatozoidae	Mustelidae1	Hepatozoon_sp	Isolate	Salivary gland	Salivary gland	Germany	Arthropoda	Arachnida	Ixodida	Ixodidae	Ixodes hexagonus (Tick)	AAATTTAAACACTTTTTAAAGTATCAATTGGAGGGCAAGTCTGGTGCCAGCAGCCGCGGTAATTCCAAAGCTCCAATAGCGTATATTAAAATTGTTGCAGTTAAAAAGCTCGTAGTTGAATTTCTGCTATAAATAACCAGTCTGCTTTTAATAGAAGTAGTACCTTGGTCTGTTTTTAGCAATAATGTCCTTTGAAATGTTTTTTACTTTATTGTAATAAATTATATTCAGGATTTTTACTTTGAGAAAATTAGAGTGTTTATAGCAGGCTAACGCTTTGAATACTGCAGCATGGAATAATAAAATAGGATTTTGGTTTTACATTTTTGGTTTTAAGAGCTAAATTAATGATTGATAGGGACAGTTGGGGGCATTTGTATTTAACTGTCAGAGGTGAAA…	501
KC584778	Alveolata	Apicomplexa	Coccidians	Coccidia	Adeleorina	Hepatozoidae	Mustelidae2	Hepatozoon_sp	Isolate	Salivary gland	Salivary gland	Germany	Arthropoda	Arachnida	Ixodida	Ixodidae	Ixodes canisuga (Dog tick)	TGTTTAGAAGAGATGCATTTATTAGATAAAAAACCAATACATGCTTTTAAAGTATGAATGTTGGTGATTTACAATAACTTAGCAAATCGCATAGTGCATACAGGCGATAAATCATTCAAGTTTCTGACCTATCAGCTTTCGACGGTATGGTATTGGCTTACCGTGGCAGTAACGGTTAACGGGGGATTAGGGTTCGATTCCGGAGAGGGAGCCTGAGAAACGGCTACCACATCTAAGGAAGGCAGCAGGCGCGCAAATTACCCAATTCTAACAGCATAAGAGAGGTAGTGACAAGAAATAACAATACAAGGCAGTTAAAATGCTTTGTAATTGGAATGATAGAAATTTAAACACTTTTTAAAGTATCAATTGGAGGGCAAGTCTGGTGCCAGCAGCCGC…	624
KC584779	Alveolata	Apicomplexa	Coccidians	Coccidia	Adeleorina	Hepatozoidae	Mustelidae2	Hepatozoon_sp	Isolate	Salivary gland	Salivary gland	Germany	Arthropoda	Arachnida	Ixodida	Ixodidae	Ixodes hexagonus (Tick)	TGTTTAGAAGAGATGCATTTATTAGATAAAAAACCAATACATGCTTTTAAAGTATGAATGTTGGTGATTTACAATAACTTAGCAAATCGCATAGTGCATACAGGCGATAAATCATTCAAGTTTCTGACCTATCAGCTTTCGACGGTATGGTATTGGCTTACCGTGGCAGTAACGGTTAACGGGGGATTAGGGTTCGATTCCGGAGAGGGAGCCTGAGAAACGGCTACCACATCTAAGGAAGGCAGCAGGCGCGCAAATTACCCAATTCTAACAGCATAAGAGAGGTAGTGACAAGAAATAACAATACAAGGCAGTTAAAATGCTTTGTAATTGGAATGATAGAAATTTAAACACTTTTTAAAGTATCAATTGGAGGGCAAGTCTGGTGCCAGCAGCCGC…	624
FJ595127	Alveolata	Apicomplexa	Coccidians	Coccidia	Adeleorina	Hepatozoidae	Mustelidae2	Hepatozoon_sp	Isolate	Tissue	Muscle	-	Chordata	Mammalia	Carnivora	Mustelidae	Martes melampus melampus (Japanese marten)	TGTTTAGAAGAGATGCATTTATTAGATAAAAAACCAATACATGCTTTTAAAGTATGAATGTTGGTGATTTACAATAACTTAGCAAATCGCATAGTGCATACAGGCGATAAATCATTCAAGTTTCTGACCTATCAGCTTTCGACGGTATGGTATTGGCTTACCGTGGCAGTAACGGTTAACGGGGGATTAGGGTTCGATTCCGGAGAGGGAGCCTGAGAAACGGCTACCACATCTAAGGAAGGCAGCAGGCGCGCAAATTACCCAATTCTAACAGCATAAGAGAGGTAGTGACAAGAAATAACAATACAAGGCAGTTAAAATGCTTTGTAATTGGAATGATAGAAATTTAAACACTTTTTAAAGTATCAATTGGAGGGCAAGTCTGGTGCCAGCAGCCGC…	624
FJ595128	Alveolata	Apicomplexa	Coccidians	Coccidia	Adeleorina	Hepatozoidae	Mustelidae2	Hepatozoon_sp	Isolate	Tissue	Muscle	-	Chordata	Mammalia	Carnivora	Mustelidae	Martes melampus melampus (Japanese marten)	TGTTTAGAAGAGTTGCATTTATTAGATAAAAAACCAATACATGCTTTTAAAGTATGAATGTTGGTGATTTACAATAACTTAGCAAATCGCATAGTGCATACAGGCGATAAATCATTCAAGTTTCTGACCTATCAGCTTTCGACGGTATGGTATTGGCTTACCGTGGCAGTAACGGTTAACGGGGGATTAGGGTTCGATTCCGGAGAGGGAGCCTGAGAAACGGCTACCACATCTAAGGAAGGCAGCAGGCGCGCAAATTACCCAATTCTAACAGCATAAGAGAGGTAGTGACAAGAAATAACAATACAAGGCAGTTAAAATGCTTTGTAATTGGAATGATAGAAATTTAAACACTTTTTAAAGTATCAATTGGAGGGCAAGTCTGGTGCCAGCAGCCGC…	624
FJ595129	Alveolata	Apicomplexa	Coccidians	Coccidia	Adeleorina	Hepatozoidae	Mustelidae2	Hepatozoon_sp	Isolate	Tissue	Muscle	-	Chordata	Mammalia	Carnivora	Mustelidae	Martes melampus melampus (Japanese marten)	TGTTTAGAAGAGATGCATTTATTAGATAAAAAACCAATACATGCTTTTAAAGTATGAATGTTGGTGATTTACAATAACTTAGCAAATCGCATAGTGTATACTGGCGATAAATCATTCAAGTTTCTGACCTATCAGCTTTCGACGGTATGGTATTGGCTTACCGTGGCAGTAACGGTTAACGGGGGATTAGGGTTCGATTCCGGAGAGGGAGCCTGAGAAACGGCTACCACATCTAAGGAAGGCAGCAGGCGCGCAAATTACCCAATTCTAACAGCATGAGAGAGGTAGTGACAAGAAATAACAATACAAGGCAGTTAAAATGCTTTGTAATTGGAATGATAGAAATTTAAACACTTTTTAAAGTATCAATTGGAGGGCAAGTCTGGTGCCAGCAGCCGC…	624
FJ595132	Alveolata	Apicomplexa	Coccidians	Coccidia	Adeleorina	Hepatozoidae	Mustelidae2	Hepatozoon_sp	Isolate	Tissue	Muscle	-	Chordata	Mammalia	Carnivora	Mustelidae	Martes melampus melampus (Japanese marten)	TGTTTAGAAGAGATGCATTTATTAGATAAAAAACCAATACATGCTTTTACAGTATGAATGTTGGTGATTTACAATAACTTAGCAAATCGCATAGTGTAAACAGGCGATAAATCATTCAAGTTTCTGACCTATCAGCTTTCGACGGTATGGTATTGGCTTACCGTGGCAGTGACGGTTAACGGGGGATTAGGGTTCGATTCCGGAGAGGGAGCCTGAGAAACGGCTACCACATCTAAGGAAGGCAGCAGGCGCGCAAATTACCCAATTCTAACAGCATAAGAGAGGTAGTGACAAGAAATAACAGTACAAGGCAGTTAAAATGCTTTGTAATTGGAATGATAGAAATTTAAACACTTTTTAGAGTATCAATTGGAGGGCAAGTCTGGTGCCAGCAGCCGC…	624
FJ595133	Alveolata	Apicomplexa	Coccidians	Coccidia	Adeleorina	Hepatozoidae	Mustelidae2	Hepatozoon_sp	Isolate	Tissue	Muscle	-	Chordata	Mammalia	Carnivora	Mustelidae	Martes melampus melampus (Japanese marten)	TGTTTAGAAGAGATGCATTTATTAGATAAAAAACCAATGCATGCTTTTATAGTATGAATGTTGGTGATTTACAATAACTTAGCAAATCGCATAGTGTAAACAGGCGATAAATCATTCAAGTTTCTGACCTATCAGCTTTCGACGGTATGGTATTGGCTTACCGTGGCAGTGACGGTTAACGGGGGATTAGGGTTCGATTCCGGAGAGGGAGCCTGAGAAACGGCTACCACATCTAAGGAAGGCAGCAGGCGCGCAAATTACCCAATTCTAACAGCATAAGAGAGGTAGTGACAAGAAATAACAGTACAAGGCAGTTAAAATGCTTTGTAATTGGAATGATGGAAATTTAAACACTTTTTAGAGTATCAATTGGAGGGCAAGTCTGGTGCCAGCAGCCGC…	624
FJ595134	Alveolata	Apicomplexa	Coccidians	Coccidia	Adeleorina	Hepatozoidae	Mustelidae2	Hepatozoon_sp	Isolate	Tissue	Muscle	-	Chordata	Mammalia	Carnivora	Mustelidae	Martes melampus melampus (Japanese marten)	TGTTTAGAAGAGATGCATTTATTAGATAAAAAACCAATGCATGCTTTTATAGTATGAATGTTGGTGATTTACAATAACTTAGCAAATCGCATAGTGTAAACAGGCGATAAATCATTCAAGTTTCTGACCTATCAGCTTTCGACGGTATGGTATTGGCTTACCGTGGCAGTGACGGTTAACGGGGGATTAGGGTTCGATTCCGGAGAGGGAGCCTGAGAAACGGCTACCACATCTAAGGAAGGCAGCAGGCGCGCAAATTACCCAATTCTAACAGCATAAGAGAGGTAGTGACAAGAAATAACAGTACAAGGCAGTTAAAATGCTTTGTAATTGGAATGATGGAAATTTAAACACTTTTTAGAGTATCAATTGGAGGGCAAGTCTGGTGCCAGCAGCCGC…	624
JX531957	Alveolata	Apicomplexa	Coccidians	Coccidia	Adeleorina	Hepatozoidae	Reptiles1_(Hepatozoidae)	Hepatozoon_sp	Isolate	Blood	Blood (Tail)	Spain: Alba de Tormes	Chordata	Reptilia	Squamata	Lacertidae	Podarcis hispanica (Iberian Wall Lizard )	GGCAGTGACGGTTAACGGGGGATTAGGGTTCGATTCCGGAGAGGGAGCCTGAGAAACGGCTACCACATCTAAGGAAGGCAGCAGGCGCGCAAATTACCCAATTCTAACAGCATAAGAGAGGTAGTGACAAGAAATAACAATACAAGGCAGTTAAAATGCTTTGTAATTGGAATGATAGAAATTTAAACACTTTTTAAAGTATCAATTGGAGGGCAAGTCTGGTGCCAGCAGCCGCGGTAATTCCAGCTCCAATAGCGTATATTAAAATTGTTGCAGTTAAAAAGCTCGTAGTTGAATTTCTGCTAAAAATAACCGGTCTGCTTTTAACAAAAGTGGTATCTTGGTGTGTTTTTAGCAATAATGTCCTTTGAAATGTGTTTTACTTTGTTGTAAAAGACA…	535
JX531972	Alveolata	Apicomplexa	Coccidians	Coccidia	Adeleorina	Hepatozoidae	Reptiles1_(Hepatozoidae)	Hepatozoon_sp	Isolate	Blood	Blood (Tail)	Spain: Alba de Tormes	Chordata	Reptilia	Squamata	Lacertidae	Podarcis hispanica (Iberian Wall Lizard )	GGCAGTGACGGTTAACGGGGGATTAGGGTTCGATTCCGGAGAGGGAGCCTGAGAAACGGCTACCACATCTAAGGAAGGCAGCAGGCGCGCAAATTACCCAATTCTAACAGCATAAGAGAGGTAGTGACAAGAAATAACAATACAAGGCAKTTAAAATGCTTTGTAATTGGAATGATAGAAATTTAAACACTTTTTAAAGTATCAATTGGAGGGCAAGTCTGGTGCCAGCAGCCGCGGTAATTCCAGCTCCAATAGCGTATATTAAAATTGTTGCAGTTAAAAAGCTCGTAGTTGAATTTYTGYTAAAAATAACCGGTCTGCTTTTAACAAAAGTGGTATCTTGGTGTGTTTTTAGCAATAATGTCCTTTGAAATGTGTTTTACTTTGTTGTAAAAGACA…	571
EU430236	Alveolata	Apicomplexa	Coccidians	Coccidia	Adeleorina	Hepatozoidae	Reptiles1_(Hepatozoidae)	Hepatozoon_sp	Isolate	Blood	Blood (Ticks, Amblyomma fimbriatum)	Australia	Chordata	Reptilia	Squamata	Pythonidae	Liasis fuscus (Brown water python)	TGCAAATGGCTCATTAAAACAGTTATAGTTTATTTGATAATAAATAATTACATGGATAACCGTGGTAATTCTAGAGCTAATACATGAGCACATTCTCAACTGTTTCAGAAGAGATGCATTTATTAGATAAAAAACCAGTGCATTCCTTTACAGGATGGAAATTGGTGATTTACAATAACTTAGCAAATCGCATAGTGAAAACTGGCGATAGATCATTCAAGTTTCTGACCTATCAGCTTTCGACGGTATGGTATTGGCTTACCGTGGCAGTGACGGTTAACGGGGGATTAGGGTTCGATTCCGGAGAGGGAGCCTGAGAAACGGCTACCACATCTAAGGAAGGCAGCAGGCGCGCAAATTACCCAATTCTAACAGCATAAGAGAGGTAGTGACAAGAAA…	945
EU430231	Alveolata	Apicomplexa	Coccidians	Coccidia	Adeleorina	Hepatozoidae	Reptiles1_(Hepatozoidae)	Hepatozoon_sp	Isolate	Blood	Blood (Ticks, Amblyomma fimbriatum)	Australia	Chordata	Reptilia	Squamata	Varanidae	Varanus panoptes (Argus monitor)	GTTAACGGGGGATTAGGGTTCGATTCCGGAGAGGGAGCCTGCACAAACGGCTACCACATCTAAGGAAGGCAGCAGGCGCGCAAATTACCCAATTCTAACAGCATAAGAGAGGTAGTGACAAGAAATAACAATACAAGGCACTTAAAATGCTTTGTAATTGGAATGATAGAAATTTAAACACTTTTTAAAGTATCAATTGGAGGGCAAGTCTGGTGCCAGCAGCCGCGGTAATTCCAGCTCCAATAGCGTATATTAAAATTGTTGCAGTTAAAAAGCTCGTAGTTGAATTTCTGCTAAAAATAACCGGTCTGCTTTTAATAAAGGTGGTATCTTGGTGTGTTTTTAGCAATAATGTCCTTTGAAATGGTTTTTACTTTGTTGTAAAAATCAATATTCAGG…	577
EU430232	Alveolata	Apicomplexa	Coccidians	Coccidia	Adeleorina	Hepatozoidae	Reptiles1_(Hepatozoidae)	Hepatozoon_sp	Isolate	Blood	Blood (Ticks, Amblyomma fimbriatum)	Australia	Chordata	Reptilia	Squamata	Varanidae	Varanus panoptes (Argus monitor)	TTAACGGGGGATTAGGGTTCGATTCCGGAGAGGGAGCCTGAGAAACGGCTACCACATCTAAGGAAGGCAGCAGGCGCGCAAATTACCCAATTCTAACAGCATAAGAGAGGTAGTGACAAGAAATAACAATACAAGGCATTTAAAATGCTTTGTAATTGGAATGATAGAAATTTAAACACTTTTTAAAGTATCAATTGGAGGGCAAGTCTGGTGCCAGCAGCCGCGGTAATTCCAGCTCCAATAGCGTATATTAAAATTGTTGCAGTTAAAAAGCTCGTAGTTGAATTTCTGCTAAAAATAACCGGTCTGCTTTTAATAAAGGTGGTATCTTGGTGTGTTTTTAGCAATAATGTCCTTTGAAATGGTTTTTACTTTGTTGTAAAAATCAATATTCAGGAT…	574
JX531960	Alveolata	Apicomplexa	Coccidians	Coccidia	Adeleorina	Hepatozoidae	Reptiles1_(Hepatozoidae)	Hepatozoon_sp	Isolate	Blood	Blood (Tail)	Spain: Albacete	Chordata	Reptilia	Squamata	Lacertidae	Algyroides marchi (Spanish algyroides)	GGCAGTGACGGTTAACGGGGGATTAGGGTTCGATTCCGGAGAGGGAGCCTGAGAAACGGCTACCACATCTAAGGAAGGCAGCAGGCGCGCAAATTACCCAATTCTAACAGCATAAGAGAGGTAGTGACAAGAAATAACAATACAAGGCAGTTAAAATGCTTTGTAATTGGAATGATAGAAATTTAAACACTTTTTAAAGTATCAATTGGAGGGCAAGTCTGGTGCCAGCAGCCGCGGTAATTCCAGCTCCAATAGCGTATATTAAAATTGTTGCAGTTAAAAAGCTCGTAGTTGAATTTCTGCTTAAAATAATCGGTCTGCTTTTAACAAAAGTGGTATCTTGGTGTGTTTTTAGCAATATTGTCCTTTGAAATGTGTTTTACTTTGCTGTAAAAGACA…	571
JX531961	Alveolata	Apicomplexa	Coccidians	Coccidia	Adeleorina	Hepatozoidae	Reptiles1_(Hepatozoidae)	Hepatozoon_sp	Isolate	Blood	Blood (Tail)	Spain: Jaen	Chordata	Reptilia	Squamata	Lacertidae	Algyroides marchi (Spanish algyroides)	GGCAGTGACGGTTAACGGGGGATTAGGGTTCGATTCCGGAGAGGGAGCCTGAGAAACGGCTACCACATCTAAGGAAGGCAGCAGGCGCGCAAATTACCCAATTCTAACAGCATAAGAGAGGTAGTGACAAGAAATAACAATACAAGGCAGTTAAAATGCTTTGTAATTGGAATGATAGAAATTTAAACACTTTTTAAAGTATCAATTGGAGGGCAAGTCTGGTGCCAGCAGCCGCGGTAATTCCAGCTCCAATAGCGTATATTAAAATTGTTGCAGTTAAAAAGCTCGTAGTTGAATTTCTGCTTAAAATAATCGGTCTGCTTTTAACAAAAGTGGTATCTTGGTGTGTTTTTAGCAATATTGTCCTTTGAAATGTGTTTTACTTTGCTGTAAAAGACA…	571
JX531962	Alveolata	Apicomplexa	Coccidians	Coccidia	Adeleorina	Hepatozoidae	Reptiles1_(Hepatozoidae)	Hepatozoon_sp	Isolate	Blood	Blood (Tail)	Spain: Albacete	Chordata	Reptilia	Squamata	Lacertidae	Algyroides marchi (Spanish algyroides)	GGTTAACGGGGGATTAGGGTTCGATTCCGGAGAGGGAGCCTGAGAAACGGCTACCACATCTAAGGAAGGCAGCAGGCGCGCAAATTACCCAATTCTAACAGCATAAGAGAGGTAGTGACAAGAAATAACAATACAAGGCAGTTAAAATGCTTTGTAATTGGAATGATAGAAATTTAAACACTTTTTAAAGTATCAATTGGAGGGCAAGTCTGGTGCCAGCAGCCGCGGTAATTCCAGCTCCAATAGCGTATATTAAAATTGTTGCAGTTAAAAAGCTCGTAGTTGAATTTCTGCTTAAAATAATCGGTCTGCTTTTAACAAAAGTGGTATCTTGGTGTGTTTTTAGCAATATTGTCCTTTGAAATGTGTTTTACTTTGCTGTAAAAGACAATATTCAGG…	562
JX531963	Alveolata	Apicomplexa	Coccidians	Coccidia	Adeleorina	Hepatozoidae	Reptiles1_(Hepatozoidae)	Hepatozoon_sp	Isolate	Blood	Blood (Tail)	Spain: Jaen	Chordata	Reptilia	Squamata	Lacertidae	Algyroides marchi (Spanish algyroides)	GGCAGTGACGGTTAACGGGGGATTAGGGTTCGATTCCGGAGAGGGAGCCTGAGAAACGGCTACCACATCTAAGGAAGGCAGCAGGCGCGCAAATTACCCAATTCTAACAGCATAAGAGAGGTAGTGACAAGAAATAACAATACAAGGCAGTTAAAATGCTTTGTAATTGGAATGATAGAAATTTAAACACTTTTTAAAGTATCAATTGGAGGGCAAGTCTGGTGCCAGCAGCCGCGGTAATTCCAGCTCCAATAGCGTATATTAAAATTGTTGCAGTTAAAAAGCTCGTAGTTGAATTTCTGCTTAAAATAATCGGTCTGCTTTTAACAAAAGTGGTATCTTGGTGTGTTTTTAGCAATATTGTCCTTTGAAATGTGTTTTACTTTGCTGTAAAAGACA…	571
JX531965	Alveolata	Apicomplexa	Coccidians	Coccidia	Adeleorina	Hepatozoidae	Reptiles1_(Hepatozoidae)	Hepatozoon_sp	Isolate	Blood	Blood (Tail)	Spain: Albacete	Chordata	Reptilia	Squamata	Lacertidae	Algyroides marchi (Spanish algyroides)	GGCAGTGACGGTTAACGGGGGATTAGGGTTCGATTCCGGAGAGGGAGCCTGAGAAACGGCTACCACATCTAAGGAAGGCAGCAGGCGCGCAAATTACCCAATTCTAACAGCATAAGAGAGGTAGTGACAAGAAATAACAATACAAGGCAGTTAAAATGCTTTGTAATTGGAATGATAGAAATTTAAACACTTTTTAAAGTATCAATTGGAGGGCAAGTCTGGTGCCAGCAGCCGCGGTAATTCCAGCTCCAATAGCGTATATTAAAATTGTTGCAGTTAAAAAGCTCGTAGTTGAATTTCTGCTTAAAATAATCGGTCTGCTTTTAACAAAAGTGGTATCTTGGTGTGTTTTTAGCAATATTGTCCTTTGAAATGTGTTTTACTTTGCTGTAAAAGACA…	571
JX531966	Alveolata	Apicomplexa	Coccidians	Coccidia	Adeleorina	Hepatozoidae	Reptiles1_(Hepatozoidae)	Hepatozoon_sp	Isolate	Blood	Blood (Tail)	Spain: Albacete	Chordata	Reptilia	Squamata	Lacertidae	Algyroides marchi (Spanish algyroides)	GGCAGTGACGGTTAACGGGGGATTAGGGTTCGATTCCGGAGAGGGAGCCTGAGAAACGGCTACCACATCTAAGGAAGGCAGCAGGCGCGCAAATTACCCAATTCTAACAGCATAAGAGAGGTAGTGACAAGAAATAACAATACAAGGCAGTTAAAATGCTTTGTAATTGGAATGATAGAAATTTAAACACTTTTTAAAGTATCAATTGGAGGGCAAGTCTGGTGCCAGCAGCCGCGGTAATTCCAGCTCCAATAGCGTATATTAAAATTGTTGCAGTTAAAAAGCTCGTAGTTGAATTTCTGCTTAAAATAATCGGTCTGCTTTTAACAAAAGTGGTATCTTGGTGTGTTTTTAGCAATATTGTCCTTTGAAATGTGTTTTACTTTGCTGTAAAAGACA…	571
JX531967	Alveolata	Apicomplexa	Coccidians	Coccidia	Adeleorina	Hepatozoidae	Reptiles1_(Hepatozoidae)	Hepatozoon_sp	Isolate	Blood	Blood (Tail)	Spain: Albacete	Chordata	Reptilia	Squamata	Lacertidae	Algyroides marchi (Spanish algyroides)	GGTTAACGGGGGATTAGGGTTCGATTCCGGAGAGGGAGCCTGAGAAACGGCTACCACATCTAAGGAAGGCAGCAGGCGCGCAAATTACCCAATTCTAACAGCATAAGAGAGGTAGTGACAAGAAATAACAATACAAGGCAGTTAAAATGCTTTGTAATTGGAATGATAGAAATTTAAACACTTTTTAAAGTATCAATTGGAGGGCAAGTCTGGTGCCAGCAGCCGCGGTAATTCCAGCTCCAATAGCGTATATTAAAATTGTTGCAGTTAAAAAGCTCGTAGTTGAATTTCTGCTTAAAATAATCGGTCTGCTTTTAACAAAAGTGGTATCTTGGTGTGTTTTTAGCAATATTGTCCTTTGAAATGTGTTTTACTTTGCTGTAAAAGACAATATTCAGG…	562
JX531968	Alveolata	Apicomplexa	Coccidians	Coccidia	Adeleorina	Hepatozoidae	Reptiles1_(Hepatozoidae)	Hepatozoon_sp	Isolate	Blood	Blood (Tail)	Spain: Jaen	Chordata	Reptilia	Squamata	Lacertidae	Algyroides marchi (Spanish algyroides)	GGCAGTGACGGTTACGGGGGATTAGGGTTCGATTCCGGAGAGGGAGCCTGAGAAACGGCTACCACATCTAAGGAAGGCAGCAGGCGCGCAAATTACCCAATTCTAACAGCATAAGAGAGGTAGTGACAAGAAATAACAATACAAGGCAGTTAAAATGCTTTGTAATTGGAATGATAGAAATTTAAACACTTTTTAAAGTATCAATTGGAGGGCAAGTCTGGTGCCAGCAGCCGCGGTAATTCCAGCTCCAATAGCGTATATTAAAATTGTTGCAGTTAAAAAGCTCGTAGTTGAATTTCTGCTTAAAATAATCGGTCTGCTTTTAACAAAAGTGGTATCTTGGTGTGTTTTTAGCAATATTGTCCTTTGAAATGTGTTTTACTTTGCTGTAAAAGACAA…	570
JX531969	Alveolata	Apicomplexa	Coccidians	Coccidia	Adeleorina	Hepatozoidae	Reptiles1_(Hepatozoidae)	Hepatozoon_sp	Isolate	Blood	Blood (Tail)	Spain: Jaen	Chordata	Reptilia	Squamata	Lacertidae	Algyroides marchi (Spanish algyroides)	GGCAGTGACGGTTAACGGGGGATTAGGGTTCGATTCCGGAGAGGGAGCCTGAGAAACGGCTACCACATCTAAGGAAGGCAGCAGGCGCGCAAATTACCCAATTCTAACAGCATAAGAGAGGTAGTGACAAGAAATAACAATACAAGGCAGTTAAAATGCTTTGTAATTGGAATGATAGAAATTTAAACACTTTTTAAAGTATCAATTGGAGGGCAAGTCTGGTGCCAGCAGCCGCGGTAATTCCAGCTCCAATAGCGTATATTAAAATTGTTGCAGTTAAAAAGCTCGTAGTTGAATTTCTGCTTAAAATAATCGGTCTGCTTTTAACAAAAGTGGTATCTTGGTGTGTTTTTAGCAATATTGTCCTTTGAAATGTGTTTTACTTTGCTGTAAAAGACA…	571
JX531964	Alveolata	Apicomplexa	Coccidians	Coccidia	Adeleorina	Hepatozoidae	Reptiles1_(Hepatozoidae)	Hepatozoon_sp	Isolate	Blood	Blood (Tail)	Spain: Albacete	Chordata	Reptilia	Squamata	Lacertidae	Algyroides marchi (Spanish algyroides)	GGCAGTGACGGTTAACGGGGGATTAGGGTTCGATTCCGGAGAGGGAGCCTGAGAAACGGCTACCACATCTAAGGAAGGCAGCAGGCGCGCAAATTACCCAATTCTAACAGCATAAGAGAGGTAGTGACAAGAAATAACAATACAAGGCAGTTAAAATGCTTTGTAATTGGAATGATAGAAATTTAAACACTTTTTAAAGTATCAATTGGAGGGCAAGTCTGGTGCCAGCAGCCGCGGTAATTCCAGCTCCAATAGCGTATATTAAAATTGTTGCAGTTAAAAAGCTCGTAGTTGAATTTCTGCTTAAAATAATCGGTCTGCTTTTAACAAAAGTGGTATCTTGGTGTGTTTTTAGCAATATTGTCCTTTGAAATGTGTTTTACTTTGCTGTAAAAGACA…	571
EU908289	Alveolata	Apicomplexa	Coccidians	Coccidia	Adeleorina	Hepatozoidae	Reptiles1_(Hepatozoidae)	Hepatozoon_sp	Isolate	Blood	Blood	Poland	Chordata	Reptilia	Squamata	Lacertidae	Lacerta agilis (Sand lizard)	TGAGGTAGTGACAAGAAATAACAATACAAGGCAGTTAAAATGCTTTGTAATTGGAATGATAGAAATTTAAACACTTTTTAAAGTATCAATTGGAGGGCAAGTCTGGTGCCAGCAGCCGCGGTAATTCCAGCTCCAATAGCGTATATTAAAATTGTTGCAGTTAAAAAGCTCGTAGTTGAATTTCTGCTTAAAATAACCAGTCTGCTTTTAACAAAAGTGGTATCTTGGTGTGTTTTTAGCAATAATGTCCTTTGAAATGTGTTTTACTTTGTTGTAAAAGGCAATATTCAGGATTTTTACTTTGAGAAAATTAGAGTGTTTCTAGCAGGCTAATGCTTTGAATACTGCAGCATGGAATAATAAAATAGGAATTTGGTTCTACATTATTGGTTTTAAGAG…	548
JX531955	Alveolata	Apicomplexa	Coccidians	Coccidia	Adeleorina	Hepatozoidae	Reptiles1_(Hepatozoidae)	Hepatozoon_sp	Isolate	Blood	Blood (Tail)	Portugal: Viana do Castelo	Chordata	Reptilia	Squamata	Lacertidae	Podarcis bocagei (Bocage's wall lizard)	GGCAGTGACGGTTAACGGGGGATTAGGGTTCGATTCCGGAGAGGGAGCCTGAGAAACGGCTACCACATCTAAGGAAGGCAGCAGGCGCGCAAATTACCCAATTCTAACAGCATAAGAGAGGTAGTGACAAGAAATAACAATACAAGGCAGTTAAAATGCTTTGTAATTGGAATGATAGAAATTTAAACACTTTTTAAAGTATCAATTGGAGGGCAAGTCTGGTGCCAGCAGCCGCGGTAATTCCAGCTCCAATAGCGTATATTAAAATTGTTGCAGTTAAAAAGCTCGTAGTTGAATTTCTGCTAAAAATAACCGGTCTGCTTTTAACAAAAGTGGTATCTTGGTGTGTTTTTAGCAATAATGTCCTTTGAAATGTTTTTTACTTTGTTGTAAAAGACA…	571
JX531958	Alveolata	Apicomplexa	Coccidians	Coccidia	Adeleorina	Hepatozoidae	Reptiles1_(Hepatozoidae)	Hepatozoon_sp	Isolate	Blood	Blood (Tail)	Portugal: Viana do Castelo	Chordata	Reptilia	Squamata	Lacertidae	Podarcis bocagei (Bocage's wall lizard)	GGCAGTGACGGTTAACGGGGGATTAGGGTTCGATTCCGGAGAGGGAGCCTGAGAAACGGCTACCACATCTAAGGAAGGCAGCAGGCGCGCAAATTACCCAATTCTAACAGCATAAGAGAGGTAGTGACAAGAAATAACAATACAAGGCAGTTAAAATGCTTTGTAATTGGAATGATAGAAATTTAAACACTTTTTAAAGTATCAATTGGAGGGCAAGTCTGGTGCCAGCAGCCGCGGTAATTCCAGCTCCAATAGCGTATATTAAAATTGTTGCAGTTAAAAAGCTCGTAGTTGAATTTCTGCTAAAAATAACCGGTCTGCTTTTAACAAAAGTGGTATCTTGGTGTGTTTTTAGCAATAATGTCCTTTGAAATGTGTTTTACTTTGTTGTAAAAGACA…	571
JX531959	Alveolata	Apicomplexa	Coccidians	Coccidia	Adeleorina	Hepatozoidae	Reptiles1_(Hepatozoidae)	Hepatozoon_sp	Isolate	Blood	Blood (Tail)	Spain: Tanes	Chordata	Reptilia	Squamata	Lacertidae	Podarcis bocagei (Bocage's wall lizard)	GGCAGTGACGGTTAACGGGGGATTAGGGTTCGATTCCGGAGAGGGAGCCTGAGAAACGGCTACCACATCTAAGGAAGGCAGCAGGCGCGCAAATTACCCAATTCTAACAGCATAAGAGAGGTAGTGACAAGAAATAACAATACAAGGCAGTTAAAATGTTTTGTAATTGGAATGATAGAAATTTAAACACTTTTTAAAGTATCAATTGGAGGGCAAGTCTGGTGCCAGCAGCCGCGGTAATTCCAGCTCCAATAGCGTATATTAAAATTGTTGCAGTTAAAAAGCTCGTAGTTGAATTTTTGCTTAAAATAACCGGTCTGCTTTTAACAAAAGTGGTATCTTGGTGTGTTTTTAGCAATAATGTCCTTTGAAATGTGTTTTACTTTGTTGTAAAAGACA…	524
JX531956	Alveolata	Apicomplexa	Coccidians	Coccidia	Adeleorina	Hepatozoidae	Reptiles1_(Hepatozoidae)	Hepatozoon_sp	Isolate	Blood	Blood (Tail)	Spain: Alba de Tormes	Chordata	Reptilia	Squamata	Lacertidae	Podarcis hispanica (Iberian Wall Lizard )	GGCAGTGACGGTTAACGGGGGATTAGGGTTCGATTCCGGAGAGGGAGCCTGAGAAACGGCTACCACATCTAAGGAAGGCAGCAGGCGCGCAAATTACCCAATTCTAACAGCATAAGAGAGGTAGTGACAAGAAATAACAATACAAGGCATTTAAAATGCTTTGTAATTGGAATGATAGAAATTTAAACACTTTTTAAAGTATCAATTGGAGGGCAAGTCTGGTGCCAGCAGCCGCGGTAATTCCAGCTCCAATAGCGTATATTAAAATTGTTGCAGTTAAAAAGCTCGTAGTTGAATTTCTGTTAAAAATAACCGGTCTGCTTTTAACAAAAGTGGTATCTTGGTGTGTTTTTAGCAATAATGTCCTTTGAAATGTGTTTTACTTTGTTGTAAAAGACA…	571
JX531970	Alveolata	Apicomplexa	Coccidians	Coccidia	Adeleorina	Hepatozoidae	Reptiles1_(Hepatozoidae)	Hepatozoon_sp	Isolate	Blood	Blood (Tail)	Spain: Alba de Tormes	Chordata	Reptilia	Squamata	Lacertidae	Podarcis hispanica (Iberian Wall Lizard )	GGCAGTGACGGTTAACGGGGGATTAGGGTTCGATTCCGGAGAGGGAGCCTGAGAAACGGCTACCACATCTAAGGAAGGCAGCAGGCGCGCAAATTACCCAATTCTAACAGCATAAGAGAGGTAGTGACAAGAAATAACAATACAAGGCAGTTAAAATGYTTTGTAATTGGAATGATAGAAATTTAAACACTTTTTAAAGTATCAATTGGAGGGCAAGTCTGGTGCCAGCAGCCGCGGTAATTCCAGCTCCAATAGCGTATATTAAAATTGTTGCAGTTAAAAAGCTCGTAGTTGAATTTYTGYTWAAAATAACYGGTCTGCTTTTAACAAAAGTGGTATCTTGGTGTGTTTTTAGCAATAWTGTCCTTTGAAATGTGTTTTACTTTGYTGTAAAAGACA…	571
JX531971	Alveolata	Apicomplexa	Coccidians	Coccidia	Adeleorina	Hepatozoidae	Reptiles1_(Hepatozoidae)	Hepatozoon_sp	Isolate	Blood	Blood (Tail)	Spain: Alba de Tormes	Chordata	Reptilia	Squamata	Lacertidae	Podarcis hispanica (Iberian Wall Lizard )	GGCAGTGACGGTTAACGGGGGATTAGGGTTCGATTCCGGAGAGGGAGCCTGAGAAACGGCTACCACATCTAAGGAAGGCAGCAGGCGCGCAAATTACCCAATTCTAACAGCATAAGAGAGGTAGTGACAAGAAATAACAATACAAGGCAKTTAAAATGYTTTGTAATTGGAATGATAGAAATTTAAACACTTTTTAAAGTATCAATTGGAGGGCAAGTCTGGTGCCAGCAGCCGCGGTAATTCCAGCTCCAATAGCGTATATTAAAATTGTTGCAGTTAAAAAGCTCGTAGTTGAATTTYTGYTAAAAATAACCGGTCTGCTTTTAACAAAAGTGGTATCTTGGTGTGTTTTTAGCAATAATGTCCTTTGAAATGTGTTTTACTTTGTTGTAAAAGACA…	571
JX531973	Alveolata	Apicomplexa	Coccidians	Coccidia	Adeleorina	Hepatozoidae	Reptiles1_(Hepatozoidae)	Hepatozoon_sp	Isolate	Blood	Blood (Tail)	Spain: Balearics Islands, Cabrera	Chordata	Reptilia	Squamata	Lacertidae	Podarcis lilfordi (Lilford's wall lizard)	GGCAGTGACGGTTAACGGGGGATTAGGGTTCGATTCCGGAGAGGGAGCCTGAGAAACGGCTACCACATCTAAGGAAGGCAGCAGGCGCGCAAATTACCCAATTCTAACAGCATAAGAGAGGTAGTGACAAGAAATAACAATACAAGGCAGTTAAAATGCTTTGTAATTGGAATGATAGAAATTTAAACACTTTTTAAAGTATCAATTGGAGGGCAAGTCTGGTGCCAGCAGCCGCGGTAATTCCAGCTCCAATAGCGTATATTAAAATTGTTGCAGTTAAAAAGCTCGTAGTTGAATTTCTGCTAAAAATAACCGGTCTGCTTTTAACAAAAGTGGTATCTTGGTGTGTTTTTAGCAATAATGTCCTTTGAAATGTGTTTTACTTTGTTGTAAAAGACA…	571
JN181157	Alveolata	Apicomplexa	Coccidians	Coccidia	Adeleorina	Hepatozoidae	Reptiles2_(Hepatozoidae)	Hepatozoon_sipedon	Isolate	Blood	Blood	LakeOpinicon, Ontario, Canada	Chordata	Reptilia	Squamata	Colubridae	Nerodia sipedon sipedon (Norther water snake)	CTGGTTGATCCTGCCAGTAGTCATATGCTTGTCTCAAAGATTAAGCCATGCATGTCTAAGTATAAACAATAATACGGTAAAACTGCAAATGGCTTATTAAAACAGTTATAGTTTATTTGATAATAAACGTTTACATGGATAACCGTGGTAATTCTAGAGCTAATACATGAGCACATTCTCAACTGTTTTAGACGAGAAGCATTTTTTAGATAAAAAACCAATGCATGTTTTTAAAGCATGAAAGTTGGCGATTTACAATAATTAAGCTAATCGCATAGTGCAAACTGGCGATAAATCATTCAAGTTTCTGACCTATCAGCTTTCGACGGTATGGTATTGGCTTACCGTGGCAGTGACGGTTAACTAAGGATTAGTGTTTGATTCCTTAGAGGGAGCCTG…	1807
FJ497023	Alveolata	Apicomplexa	Coccidians	Coccidia	Adeleorina	Hepatozoidae	Reptiles3_(Hepatozoidae)	Hepatozoon_sp	Isolate	Blood	Blood	Croatia	Chordata	Mammalia	Carnivora	Canidae	Canis lupus familiaris (Dog)	ATAAAAATTGGTGATATACAATAACTAAGCAAATCGCACAGTGCAAACTGGCGATAAATCATTCAAGTTTCTGACCTATCAGCTTTCGACGGTAAGGTATTGGCTTACCGTGGCAGTGACGGTTAACGGGGAATTAGGGTTCAATTCCGGAGAGGGAGCCTGAGAAACGGCTACCACATCTAAGGAAGGCAGCAGGCGCGCAAATTACCCAATTCTAACAGCATAAGAGAGGTAGTGACAAGAAATAACAGTACAAGGCAGTTAAAATGCTTTGTAATTGGAATGATAGAAATTTAAATACTTTTTAAAGTATCAATTGGAGGGCAAGTCTGGTGCCAGCAGCCGCGGTAATTCCAGCTCCAATAGCGTATATTAAAATTGTTGCAGTTAAAAAGCTCG…	584
HM212627	Alveolata	Apicomplexa	Coccidians	Coccidia	Adeleorina	Hepatozoidae	Reptiles3_(Hepatozoidae)	Hepatozoon_sp	Isolate	Blood	Spleen	Croatia	Chordata	Mammalia	Carnivora	Canidae	Vulpes vulpes (Red fox)	ATAAAAATTGGTGATATACAATAACTAAGCAAATCGCACAGTGCAAACTGGCGATAAATCATTCAAGTTTCTGACCTATCAGCTTTCGACGGTAAGGTATTGGCTTACCGTGGCAGTGACGGTTAACGGGGAATTAGGGTTCAATTCCGGAGAGGGAGCCTGAGAAACGGCTACCACATCTAAGGAAGGCAGCAGGCGCGCAAATTACCCAATTCTAACAGCATAAGAGAGGTAGTGACAAGAAATAACAGTACAAGGCAGTTAAAATGCTTTGTAATTGGAATGATAGAAATTTAAATACTTTTTAAAGTATCAATTGGAGGGCAAGTCTGGTGCCAGCAGCCGCGGTAATTCCAGCTCCAATAGCGTATATTAAAATTGTTGCAGTTAAAAAGCTCG…	576
FJ719813	Alveolata	Apicomplexa	Coccidians	Coccidia	Adeleorina	Hepatozoidae	Reptiles3_(Hepatozoidae)	Hepatozoon_sp	Isolate	Blood	Blood	Chile	Chordata	Mammalia	Microbiotheria	Microbiotheriidae	Dromiciops gliroides (Monito del monte)	ATATGCTCGTCTTAAAGATTAAGCCATGCATGTCTAAGTATAAACGAAAATACAGTAAAACTGCAAATGGCTCATTAAAACAGTTATAGTTTATTTGATAATAAACGTTTACATGGATAACCGTGGCAATTCTAGAGCTAATACATGAGCAAATTCTCAACTGTTTCAGAAGAGAAGCATTTATTAGATAAAAAACCAATGCATGCTTTTAAAGCATGAATGTTGGTGATTTACAATAACTAAGCAAATCGCATAGTGAAAACTGGCGATAAATCATTCAAGTTTCTGACCTATCAGCTTTCGACGGTATGGTATTGGCTTACCGTGGCAGTGACGGTTAACGGGGGATTAGGGTTCGATTCCGGAGAGGGAGCCTGAGAAACGGCTACCACATCTAAG…	1726
FJ719815	Alveolata	Apicomplexa	Coccidians	Coccidia	Adeleorina	Hepatozoidae	Reptiles3_(Hepatozoidae)	Hepatozoon_sp	Isolate	Blood	Blood	Chile	Chordata	Mammalia	Rodentia	Cricetidae	Abrothrix olivaceus (Olive Grass Mouse)	GTTGATCCTGCCAGTAGTCATATGCTTGTCTTAAAGATTAAGCCATGCACGTCTAAGTATAAACAAAAATACAGTAAAACTGCAAATGGCTCATTACAACAGTTATAGTTTCTTTGATAACAAATATTTACATGGATAACCGTAGTAATTCTAGAGCTAATACATGAGCACATTCTCAACTAATTTAGAAGAGAAGCATTTATTAGATAAAAAACCAATATATGTTTTTAAAGCATAGAATTTGGTGATTTACAATAACTAAGCAAATCGCACAGTGCAAACTGGCGATAAATCATTCAAGTTTCTGACCTATCAGCTTTCGACGGTAAGGTATTGGCTTACCGTGGCAGTGACGGTTAACGGGGAATTAGGGTTCAATTCCGGAGAGGGAGCCTGAGA…	1739
FJ719817	Alveolata	Apicomplexa	Coccidians	Coccidia	Adeleorina	Hepatozoidae	Reptiles3_(Hepatozoidae)	Hepatozoon_sp	Isolate	Blood	Blood	Chile	Chordata	Mammalia	Rodentia	Cricetidae	Abrothrix olivaceus (Olive Grass Mouse)	GGTTGATCCTGCCAGTAGTCATATGCTTGTCTTAAAGATTAAGCCATGCACGTCTAAGTATAAACAAAAATACAGTAAAACTGCAAATGGCTCATTACAACAGTTATAGTTTCTTTGATAACAAATATTTACATGGATAACCGTAGTAATTCTAGAGCTAATACATGAGCACATTCTCAACTATTTTAGAAGAGAAGCATTTATTAGATAAAAAACCAATATATGTTTTTAAAGCATAAAATTTGGTGATTTACAATAACTAAGCAAATCGCACAGTGCAAACTGGCGATAAATCATTCAAGTTTCTGACCTATCAGCTTTCGACGGTAAGGTATTGGCTTACCGTGGCAGTGACGGTTAACGGGGAATTAGGGTTCAATTCCGGAGAGGGAGCCTGAG…	1738
FJ719816	Alveolata	Apicomplexa	Coccidians	Coccidia	Adeleorina	Hepatozoidae	Reptiles3_(Hepatozoidae)	Hepatozoon_sp	Isolate	Blood	Blood	Chile	Chordata	Mammalia	Rodentia	Cricetidae	Abrothrix sanborni (Sanborn's grass mouse)	GTTGATCCTGCCAGTAGTCATATGCTTGTCTTAAAGATTAAGCCATGCACGTCTAAGTATAAACAAAAATACAGTAAAACTGCAAATGGCTCATTACAACAGTTATAGTTTCTTTGATAACAAATATTTACATGGATAACCGTAGTAATTCTAGAGCTAATACATGAGCACATTCTCAACTAATTTAGAAGAGAAGCATTTATTAGATAAAAAACCAATATATGTTTTTAAAGCATAGAATTTGGTGATTTACAATAACTAAGCAAATCGCACAGTGCAAACTGGCGATAAATCATTCAAGTTTCTGACCTATCAGCTTTCGACGGTAAGGTATTGGCTTACCGTGGCAGTGACGGTTAACGGGGAATTAGGGTTCAATTCCGGAGAGGGAGCCTGAGA…	1724
FJ719819	Alveolata	Apicomplexa	Coccidians	Coccidia	Adeleorina	Hepatozoidae	Reptiles3_(Hepatozoidae)	Hepatozoon_sp	Isolate	Blood	Blood	Chile	Chordata	Mammalia	Rodentia	Cricetidae	Abrothrix sanborni (Sanborn's grass mouse)	GTTGATCCTGCCAGTAGTCATATGCTTGTCTTAAAGATTAAGCCATGCACGTCTAAGTATAAACAAAAATACAGTAAAACTGCAAATGGCTCATTACAACAGTTATAGTTTCTTTGATAACAAATATTTACATGGATAACCGTAGTAATTCTAGAGCTAATACATGAGCACATTCTCAACTATTTTAGAAGAGAAGCATTTATTAGATAAAAAACCAATATATGTTTTTAAAGCATAAAATTTGGTGATTTACAATAACTAAGCAAATCGCACAGTGCAAACTGGCGATAAATCATTCAAGTTTCTGACCTATCAGCTTTCGACGGTAAGGTATTGGCTTACCGTGGCAGTGACGGTTAACGGGGAATTAGGGTTCAATTCCGGAGAGGGAGCCTGAGA…	1716
AY600625	Alveolata	Apicomplexa	Coccidians	Coccidia	Adeleorina	Hepatozoidae	Reptiles3_(Hepatozoidae)	Hepatozoon_sp	Isolate	Blood	Blood	Spain	Chordata	Mammalia	Rodentia	Cricetidae	Clethrionomys glareolus (Bank vole)	GGTTGATCCTGCCAGTAGTCATATGCTTGTCTTAAAGATTAAGCCATGCACGTCTAAGTATAAACAAAAATACAGTAAAACTGCAAATGGCTCATTACAACAGTTATAGTTTCTTTGATAACAAACATTTACATGGATAACCGTGGTAATTCTAGAGCTAATACATGAGCACATTCTCAACTGTTTTAGAAGAGAAGCATTTATTAGATAAAAAACCAATATATGTTTTTAAAGCATAAAAATTGGTGATATACAATAACTAAGCAAATCGCACAGTGCAAACTGGCGATAAATCATTCAAGTTTCTGACCTATCAGCTTTCGACGGTAAGGTATTGGCTTACCGTGGCAGTGACGGTTAACGGGGAATTAGGGTTCAATTCCGGAGAGGGAGCCTGAG…	1774
AY600626	Alveolata	Apicomplexa	Coccidians	Coccidia	Adeleorina	Hepatozoidae	Reptiles3_(Hepatozoidae)	Hepatozoon_sp	Isolate	Blood	Blood	Spain	Chordata	Mammalia	Rodentia	Cricetidae	Clethrionomys glareolus (Bank vole)	GGTTGATCCTGCCAGTAGTCATATGCTTGTCTTAAAGATTAAGCCATGCACGTCTAAGTATAAACAAAAATACAGTAAAACTGCAAATGGCTCATTACAACAGTTATAGTTTCTTTGATAACAAACATTTACATGGATAACCGTGGTAATTCTAGAGCTAATACATGAGCACATTCTCAACTGTTTTAGAAGAGAAGCATTTATTAGATAAAAAACCAATGTATGTTTTTAAAGCATAAAAATTGGTGATATACAATAACTAAGCAAATCGCACAGTGCAAACTGGCGATAAATCATTCAAGTTTCTGACCTATCAGCTTTCGACGGTAAGGTATTGGCTTACCGTGGCAGTGACGGTTAACGGGGAATTAGGGTTCAATTCCGGAGAGGGAGCCTGAG…	1772
JX644996	Alveolata	Apicomplexa	Coccidians	Coccidia	Adeleorina	Hepatozoidae	Reptiles3_(Hepatozoidae)	Hepatozoon_sp	Isolate	-	-	Hungary: Gemenc area	Chordata	Mammalia	Rodentia	Cricetidae	Myodes glareolus (Bank vole)	TGGCTCAATACAACAGTTATAGTTTCTTTGATAACAAACATTTACATGGATAACCGTGGTAGTTCTAGAGCTAATACATGAGCACGTTCTCAACTGTTTTAGAAGAGAAGCATTTAGGAGATAAGAAACCAATATATGTTTTTAAAGCATAAAAATTGGTGATATACAATAACTAAGCAAATCGCACAGTGCAAACTGGCGATCAATCATTCAAGTTTCTGACCTATCAGCTTTCGACGGTCAGGTATTGGCTTACCGTGGCAGTGACGGTTAACGGGGAATTAGGGTTCAATTCCGGAGAGGGAGCCTGAGAAACGGCTACCACATCTGAGGAAGGCAGCAGGCGCGCAAATTACCCAATTCTAACAGCATAAGAGAGGTAGTGACAAGAAATAACAG…	1675
JX644997	Alveolata	Apicomplexa	Coccidians	Coccidia	Adeleorina	Hepatozoidae	Reptiles3_(Hepatozoidae)	Hepatozoon_sp	Isolate	-	-	Hungary: Gemenc area	Chordata	Mammalia	Rodentia	Cricetidae	Myodes glareolus (Bank vole)	GCACGTCTAAGTATAAACAGAAAATGACAGTAAAACTGCAAATGGCTCATTACAACAGTTATAGTTTCTTTGATAACAAACATTTACATGGATAACCGTGGTAATTCTAGAGCTAATACATGAGCACATTCTCAACTGTTTTAGAAGAGAAGCATTTATTAGATAAAAAACCAATATATGTTTTTAAAGCATAAAAATTGGTGATATACAATAACTAAGCAAATCGCACAGTGCAAACTGGCGATAAATCATTCAAGTTTCTGACCTATCAGCTTTCGACGGTCAGGTATTGGCTTACCGTGGCAGTGACGGTTAACGGGGAATTAGGGTTCAATTCCGGAGAGGGAGCCTGAGAAACGGCTACCACATCTGAGGAAGGCAGCAGGCGCGCAAATTACC…	1718
JX644998	Alveolata	Apicomplexa	Coccidians	Coccidia	Adeleorina	Hepatozoidae	Reptiles3_(Hepatozoidae)	Hepatozoon_sp	Isolate	-	-	Hungary: Gemenc area	Chordata	Mammalia	Rodentia	Cricetidae	Myodes glareolus (Bank vole)	TACAGTAAAACTGCAAATGGCTCATTACAACAGTTATAGTTTCTTTGATAACAAACATTTACATGGATAACCGTGGTAATTCTAGAGCTAATACATGAGCACATTCTCAACTGTTTTAGAAGAGAAGCATTTATTAGATAAAAAACCAATGTATGTTTTTAAAGCATAAAAATTGGTGATATACAATAACTAAGCAAATCGCACAGTGCAAACTGGCGATAAATCATTCAAGTTTCTGACCTATCAGCTTTCGACGGTAAGGTATTGGCTTACCGTGGCAGTGACGGTTAACGGGGAATTAGGGTTCAATTCCGGAGAGGGAGCCTGAGAAACGGCTACCACATCTAAGGAAGGCAGCAGGCGCGCAAATTACCCAATTCTAACAGCATAAGAGAGGTA…	1695
AB181504	Alveolata	Apicomplexa	Coccidians	Coccidia	Adeleorina	Hepatozoidae	Reptiles3_(Hepatozoidae)	Hepatozoon_sp	Isolate	Blood	Blood	Thailand: Chiang Mai, Doi lo	Chordata	Mammalia	Rodentia	Muridae	Bandicota indica (Greater Bandicoot Rat)	AGTCATATGCTTGTCTTAAAGATTAAGCCATGCACGTCTAAGTATAAGCAAAAATACAGTAAAACTGCAAATGGCTCATTACAACAGTTATAGTTTCTTTGATAATAAACGTTTACATGGATAACCGTGGTAATTCTAGAGCTAATACATGAGCACATTCTCAACTGTTTTAGAAGAGAAGCATTTATTAGATAAAAAGCCAATATATGTTTTTAAAGCATAAAAGTTGGTGATTTACAATAACTAAGCAAATCGCACAGTGAAAACTGGCGATAAATCATTCAAGTTTCTGACCTATCAGCTTTCGACGGTAAGGTATTGGCTTACCGTGGCAGTGACGGTTAACGGGGAATTAGGGTTCAATTCCGGAGAGGGAGCCTGAGAAACGGCTACCACATC…	1796
KC866370	Alveolata	Apicomplexa	Coccidians	Coccidia	Adeleorina	Hepatozoidae	Reptiles3_(Hepatozoidae)	Hepatozoon_sp	Isolate	Blood	Blood	Cameroon	Chordata	Reptilia	Squamata	Elapidae	Dendroaspis jamesoni jamesoni (Jameson's mamba)	TTCTTAGATTTGTTAAAGACACACTACTGCGAAAGCATTTGCCAAAGATGTTTTCATTAATCAAGAACGAAAGTTAGGGGATCGAAGACGATCAGATACCGTCGTAGTCTTAACTATAAACTATGCCGACTAGAGATTGGAGGTCGTCTTTATAAACGACTCCTTCAGCACCTTACGAGAAATCAAAGTCTTTGGGTTCTGGGGGGAGTATGGTCGCAAGGCTGAAACTTAAAGGAATTGACGGAAGGGCACCACCAGGCGTGGAGCCTGCGGCTTAATTTGACTCAACACGGGAAAACTCACCAGGTCCAGACATAGAAAGGATTGACAGATTGACAGCTCTTTCTTAATTCTATGGGTGGTGGTGCATGGCCGTTCTTAGTTGGTGGAGTGATTTGT…	747
HQ734790	Alveolata	Apicomplexa	Coccidians	Coccidia	Adeleorina	Hepatozoidae	Reptiles3_(Hepatozoidae)	Hepatozoon_sp	Isolate	Blood	Blood (Tail)	Algeria: El Kantara	Chordata	Reptilia	Squamata	Gekkonidae	Ptyodactylus oudrii (Oudri's Fan-footed Gecko)	GGCAGTGACGGTTAACGGGGAATTAGGGTTCAATTCCGGAGAGGGAGCCTGAGAAACGGCTACCACATCTAAGGAAGGCAGCAGGCGCGCAAATTACCCAATTCTAACAGCATAAGAGAGGTAGTGACAAGAAATAACAGTACAAGGCAGTTAAAATGCTTTGTAATTGGAATGATAGAAATTTAAATACTTTTTAAAGTATCAATTGGAGGGCAAGTCTGGTGCCAGCAGCCGCGGTAATTCCAGCTCCAATAGCGTATATTAAAATTGTTGCAGTTAAAAAGCTCGTAGTTGAATTTTTGCTAAAAATAACCGGTCTGCTTTTATTAATAAAAGTGGTATCTTGGTGTGTTTTTAGCAATAATGTCCTTTGAAATGTTTTTTACTTTATTGTAAAAA…	1371
HQ734808	Alveolata	Apicomplexa	Coccidians	Coccidia	Adeleorina	Hepatozoidae	Reptiles3_(Hepatozoidae)	Hepatozoon_sp	Isolate	Blood	Blood (Tail)	Morocco: Tizirine	Chordata	Reptilia	Squamata	Gekkonidae	Ptyodactylus oudrii (Oudri's Fan-footed Gecko)	GGCAGTGACGGTTAACGGGGAATTAGGGTTCAATTCCGGAGAGGGAGCCTGAGAAACGGCTACCACATCTAAGGAAGGCAGCAGGCGCGCAAATTACCCAATTCTAACAGCATAAGAGAGGTAGTGACAAGAAATAACAGTACAAGGCAGTTAAAATGCTTTGTAATTGGAATGATAGAAATTTAAATACTTTTTAAAGTATCAATTGGAGGGCAAGTCTGGTGCCAGCAGCCGCGGTAATTCCAGCTCCAATAGCGTATATTAAAATTGTTGCAGTTAAAAAGCTCGTAGTTGAATTTTTGCTAAAAATAACCGGTCTGCTTTTATTAATAAAAGTGGTATCTTGGTGTGTTTTTAGCAATAATGTCCTTTGAAATGTTTTTTACTTTATTGTAAAAA…	1369
HQ734789	Alveolata	Apicomplexa	Coccidians	Coccidia	Adeleorina	Hepatozoidae	Reptiles3_(Hepatozoidae)	Hepatozoon_sp	Isolate	Blood	Blood (Tail)	Morocco: Gorges near Guelmin	Chordata	Reptilia	Squamata	Gekkonidae	Quedenfeldtia moerens (Gecko)	GGCAGTGACGGTTAACGGGGGATTAGGGTTCGATTCCGGAGAGGGAGCCTGAGAAACGGCTACCACATCTAAGGAAGGCAGCAGGCGCGCAAATTACCCAATTCTAACAGCATAAGAGAGGTAGTGACAAGAAATAACAGTACAAGGCAGTTAAAATGCTTTGTAATTGGAATGATAGAAATTTAAATACTTTTTAAAGTATCAATTGGAGGGCAAGTCTGGTGCCAGCAGCCGCGGTAATTCCAGCTCCAATAGCGTATATTAAAATTGTTGCAGTTAAAAAGCTCGTAGTTGAATTTTTGCTAAAAATAACCGGTTTGCTTTTATTAATAAAAGTGGTATCTGGGTGTGTTTTTAGCAATAATGTCCTTTGAAATGTTTTTTACTTTATTGTATAAA…	1371
HQ734809	Alveolata	Apicomplexa	Coccidians	Coccidia	Adeleorina	Hepatozoidae	Reptiles3_(Hepatozoidae)	Hepatozoon_sp	Isolate	Blood	Blood (Tail)	Morocco: Ida ou-buzia	Chordata	Reptilia	Squamata	Gekkonidae	Quedenfeldtia moerens (Gecko)	GGCAGTGACGGTTAACGGGGAATTAGGGTTCAATTCCGGAGAGGGAGCCTGAGAAACGGCTACCACATCTAAGGAAGGCAGCAGGCGCGCAAATTACCCAATTCTAACAGCATAAGAGAGGTAGTGACAAGAAATAACAGTACAAGGCAGTTAAAATGCTTTGTAATTGGAATGATAGAAATTTAAATACTTTTTAAAGTATCAATTGGAGGGCAAGTCTGGTGCCAGCAGCCGCGGTAATTCCAGCTCCAATAGCGTATATTAAAATTGTTGCAGTTAAAAAGCTCGTAGTTGAATTTTTGCTAAAAATAACCGGTCTGCTTTTATTAATAAAAGTGGTATCTTGGTGTGTTTTTAGCAATAATGTCCTTTGAAATGTTTTTTACTTTATTGTAAAAA…	1371
HQ734806	Alveolata	Apicomplexa	Coccidians	Coccidia	Adeleorina	Hepatozoidae	Reptiles3_(Hepatozoidae)	Hepatozoon_sp	Isolate	Blood	Blood (Tail)	Morocco: Figuig	Chordata	Reptilia	Squamata	Gekkonidae	Tarentola mauritanica (Salamanquesa)	GGCAGTGACGGTTAACGGGGAATTAGGGTTCAATTCCGGAGAGGGAGCCTGAGAAACGGCTACCACATCTAAGGAAGGCAGCAGGCGCGCAAATTACCCAATTCTAACAGCATAAGAGAGGTAGTGACAAGAAATAACAGTACAAGGCAGTTAAAATGCTTTGTAATTGGAATGATAGAAATTTAAATACTTTTTAAAGTATCAATTGGAGGGCAAGTCTGGTGCCAGCAGCCGCGGTAATTCCAGCTCCAATAGCGTATATTAAAATTGTTGCAGTTAAAAAGCTCGTAGTTGAATTTTTGCTAAAAATAACCGGTCTGCTTTTATTAATAAAAGTGGTATCTTGGTGTGTTTTTAGCAATAATGTCCTTTGAAATGTTTTTTACTTTATTGTAAAAA…	1371
JX531921	Alveolata	Apicomplexa	Coccidians	Coccidia	Adeleorina	Hepatozoidae	Reptiles3_(Hepatozoidae)	Hepatozoon_sp	Isolate	Blood	Blood (Tail)	Portugal: Viana do Castelo	Chordata	Reptilia	Squamata	Lacertidae	Podarcis bocagei (Bocage's wall lizard)	GGCAGTGACGGTTAACGGGGGATTAGGGTTCGATTCCGGAGAGGGAGCCTAAGAAACGGCTACCACATCTAAGGAAGGCAGCAGGCGCGCAAATTACCCAATTCTAACAGCATAAGAGAGGTAGTGACAAGAAATAACAATACAAGGCAATTTAAATGCTTTGTAATTGGAATGATAGAAATTTAAATACTTTTTAAAGTATCAATTGGAGGGCAAGTCTGGTGCCAGCAGCCGCGGTAATTCCAGCTCCAATAGCGTATATTAAATTTGTTGCAGTTAAAAAGCTCGTAGTTGAATTTCTGCTAGAAATAACCGGTCTGCTTTTATTAATAAAAGTGGTATCTTGGTGTGTTTTTAGCAATAATGTCTTTTGAATTGTTTTTTACTTTATTGTAAAAA…	1371
HQ734807	Alveolata	Apicomplexa	Coccidians	Coccidia	Adeleorina	Hepatozoidae	Reptiles3_(Hepatozoidae)	Hepatozoon_sp	Isolate	Blood	Blood (Tail)	Morocco: Foum Kheneg	Chordata	Reptilia	Squamata	Lacertidae	Timon pater tangitana (Timon)	GGCAGTGACGGTTAACGGGGGATTAGGGTTCGATTCCGGAGAGGGAGCCTAAGAAACGGCTACCACATCTAAGGAAGGCAGCAGGCGCGCAAATTACCCAATTCTAACAGCATAAGAGAGGTAGTGACAAGAAATAACAATACAAGGCAATTTAAATGCTTTGTAATTGGAATGATAGAAATTTAAATACTTTTTAAAGTATCAATTGGAGGGCAAGTCTGGTGCCAGCAGCCGCGGTAATTCCAGCTCCAATAGCGTATATTAAATTTGTTGCAGTTAAAAAGCTCGTAGTTGAATTTCTGCTAGAAATAACCGGTCTGCTTTTATTAATAAAAGTGGTATCTTGGTGTGTTTTTAGCAATAATGTCTTTTGAATTGTTTTTTACTTTATTGTAAAAA…	1371
JQ746622	Alveolata	Apicomplexa	Coccidians	Coccidia	Adeleorina	Hepatozoidae	Reptiles3_(Hepatozoidae)	Hepatozoon_sp	Isolate	Blood	Blood	-	Chordata	Reptilia	Squamata	Lamprophiidae	Psammophis schokari (Schokari sand racer)	ATAGGAGCAGTTGGGGGCATTTGTATTTAACTGTCAGAGGTGAAATTCTTAGATTTGTTAAAGACACACTACTGCGAAAGCATTTGCCAAAGATGTTTTCATTAATCAAGAACGAAAGTTAGGGGATCGAAGACGATCAGATACCGTCGTAGTCTTAACTATAAACTATGCCGACTAGAGATTGGAGGTCGTCTTTATAAACGACTCCTTCAGCACCTTACGAGAAATCAAAGTCTTTGGGTTCTGGGGGGAGTATGGTCGCAAGGCTGAAACCTAAAGGAATTGACGGAAGGGCACCACCAGGCGTGGAGCCTGCGGCTTAATTTGACTCAACACGGGAAAACTCACCAGGTCCAGACATAGAAAGGATTGAAAGATTGACAGCTCTTTCTTAATTCT…	863
KC696569	Alveolata	Apicomplexa	Coccidians	Coccidia	Adeleorina	Hepatozoidae	Reptiles3_(Hepatozoidae)	Hepatozoon_sp	Isolate	Tissue	Muscle	-	Chordata	Reptilia	Squamata	Lamprophiidae	Psammophis schokari (Schokari sand racer)	CAGTGACGGTTAACGGGGAATTAGGGTTCAATTCCGGAGAGGGAGCCTGAGAAACGGCTACCACATCTAAGGAAGGCAGCAGGCGCGCAAATTACCCAATTCTAACAGCATAAGAGAGGTAGTGACAAGAAATAACAGTACAAGGCAGTTAAAATGCTTTGTAATTGGAATGATAGAAATTTAAATACTTTTTAAAGTATCAATTGGAGGGCAAGTCTGGTGCCAGCAGCCGCGGTAATTCCAGCTCCAATAGCGTATATTAAAATTGTTGCAGTTAAAAAGCTCGTAGTTGAATTTTTGCTAAAAATAACCGGTCTGCTTTTATTAATAAAAGTGGTATCTTGGTGTGTTTTTAGCAATAATGTCCTTTGAAATGTTTTTTACTTTATTGTAAAAAGC…	1369
EF157822	Alveolata	Apicomplexa	Coccidians	Coccidia	Adeleorina	Hepatozoidae	Reptiles3_(Hepatozoidae)	Hepatozoon_ayorgbor	Isolate	Blood	Blood	Ghana	Chordata	Reptilia	Squamata	Pythonidae	Python regius (Royal python)	TAGTCATATGCTTGTCTTAAAGATTAAGCCATGCACGTCTAAGTATAAACAAAAATACAGTAAAACTGCAAATGGCTCATTACAACAGTTATAGTTTCTTTGATAACAAACGTTTACATGGATAACCGTGGTAATTCTAGAGCTAATACATGAGCACATTCTCAACTGTTTTAGAAGAGAAGCATTTATTAGATAAAAAACCAATATATGTTTTTAAAGCATAAAAGTTGGTGATTTACAATAACTAAGCAAATCGCACAGTGCAAACTGGCGATAAATCATTCAAGTTTCTGACCTATCAGCTTTCGACGGTAAGGTATTGGCTTACCGTGGCAGTGACGGTTAACGGGGGATTAGGGTTCAATTCCGGAGAGGGAGCCTGAGAAACGGCTACCACAT…	1773
EU430234	Alveolata	Apicomplexa	Coccidians	Coccidia	Adeleorina	Hepatozoidae	Reptiles3_(Hepatozoidae)	Hepatozoon_sp	Isolate	Blood	Blood (Ticks, Amblyomma fimbriatum)	Australia	Chordata	Reptilia	Squamata	Varanidae	Varanus panoptes (Argus monitor)	CGCACAGTGCGAACTGGCGATAAATCATTCAAGTTTCTGACCTATCAGCTTTCGACGGTATGGTATTGGCTTACCGTGGCAGTGACGGTTAACGGGGGATTAGGGTTCGATTCCGGAGAGGGAGCCTGAGAAACGGCTACCACATCTAAGGAAGGCAGCAGGCGCGCAAATTACCCAATTCTAACAGCATAAGAGAGGTAGTGACAAGAAATAACAGTACAAGGCAGTTAAAATGCTTTGTAATTGGAATGATAGAAATTTAAATACTTTTTAAAGTATCAATTGGAGGGCAAGTCTGGTGCCAGCAGCCGCGGTAATTCCAGCTCCAATAGCGTATATTAAAATTGTTGCAGTTAAAAAGCTCGTAGTTGAATTTTTGCTAAAAATAACCGGTCTGCT…	924
HM585205	Alveolata	Apicomplexa	Coccidians	Coccidia	Adeleorina	Hepatozoidae	Reptiles3_(Hepatozoidae)	Hepatozoon_sp	Isolate	-	-	Thailand	Chordata	Reptilia	Squamata	Varanidae	Varanus salvator komaini (Water monitor)	TGTTTTAGAAGAGAAGCATTTATTAGATAAAAAACCAATATATGTTTTTAAAGCATAAAATTTGGTGATTTACAATAACTAAGCAAATCGCACAGTGCAAACTGGCGATAAATCATTCAAGTTTCTGACCTATCAGCTTTCGACGGTATGGTATTGGCTTACCGTGGCAGTGACGGTTAACGGGGGATTAGGGTTCGATTCCGGAGAGGGAGCCTGAGAAACGGCTACCACATCTAAGGAAGGCAGCAGGCGCGCAAATTACCCAATTCTAACAGCATAAGAGAGGTAGTGACAAGAAATAACAGTACAAGGCAGTTAAAATGCTTTGTAATTGGAATGATAGAAATTTAAATACTTTTTAAAGTATCAATTGGAGGGCAAGTCTGGTGCCAGCAGCCG…	628
HQ317910	Alveolata	Apicomplexa	Coccidians	Coccidia	Adeleorina	Hepatozoidae	Reptiles3_(Hepatozoidae)	Hepatozoon_sp	Isolate	-	-	-	Chordata	Reptilia	Squamata	Varanidae	Varanus salvator komaini (Water monitor)	TGTTTTAGAAGAGAAGCATTTATTAGATAAAAAACCAATATATGTTTTTAAAGCATAAAAATTGGTGATTTACAATAACTAAGCAAATCGCACAGTGCAAACTGGCGATAAATCATTCAAGTTTCTGACCTATCAGCTTTCGACGGTAAGGTATTGGCTTACCGTGGCAGTGACGGTTAACGGGGGATTAGGGTTCAATTCCGGAGAGGGAGCCTGAGAAACGGCTACCACATCTAAGGAAGGCAGCAGGCGCGCAAATTACCCAATTCTAACAGCATAAGAGAGGTAGTGACAAGAAATAACAGTACAAGGCAGTTAAAATGCTTTGTAATTGGAATGATAGAAATTTAAATACTTTTTAAAGTATCAATTGGAGGGCAAGTCTGGTGCCAGCAGCCG…	628
HM585203	Alveolata	Apicomplexa	Coccidians	Coccidia	Adeleorina	Hepatozoidae	Reptiles3_(Hepatozoidae)	Hepatozoon_sp	Isolate	-	-	Thailand	Chordata	Reptilia	Squamata	Varanidae	Varanus salvator salvator (Water monitor)	TGTTTTGGAAGAGAAGCATTTATTAGATAAAAAGCCAATATATGTTTTTAAAGCATAAAAGTTGGTGATTTACAATAACTAAGCAAATCGCACAGTGCAAACTGGCGATAAATCATTCAAGTTTCTGACCTATCAGCTTTCGACGGTATGGTATTGGCTTACCGTGGCAGTGACGGTTAACGGGGGATTAGGGTTCGATTCCGGAGAGGGAGCCTGAGAAACGGCTACCACATCTAAGGAAGGCAGCAGGCGCGCAAATTACCCAATTCTAACAGCATAAGAGAGGTAGTGACAAGAAATAACAGTACAAGGCAGTTAAAATGCTTTGTAATTGGAATGATAGAAATTTAAATACTTTTTAAAGTATCAATTGGAGGGCAAGTCTGGTGCCAGCAGCCG…	628
HM585206	Alveolata	Apicomplexa	Coccidians	Coccidia	Adeleorina	Hepatozoidae	Reptiles3_(Hepatozoidae)	Hepatozoon_sp	Isolate	-	-	Thailand	Chordata	Reptilia	Squamata	Varanidae	Varanus salvator salvator (Water monitor)	TGTTTTGGAAGAGAAGCATTTATTAGATAAAAAGCCAATATATGTTTTTAAAGCATAAAAGTTGGTGATTTACAATAACTAAGCAAATCGCACAGTGCAAACTGGCGATAAATCATTCAAGTTTCTGACCTATCAGCTTTCGACGGTATGGTATTGGCTTACCGTGGCAGTGACGGTTAACGGGGGATTAGGGTTCGATTCCGGAGAGGGAGCCTGAGAAACGGCTACCACATCTAAGGAAGGCAGCAGGCGCGCAAATTACCCAATTCTAACAGCATAAGAGAGGTAGTGACAAGAAATAACAGTACAAGGCAGTTAAAATGCTTTGTAATTGGAATGATAGAAATTTAAATACTTTTTAAAGTATCAATTGGAGGGCAAGTCTGGTGCCAGCAGCCG…	628
HM585207	Alveolata	Apicomplexa	Coccidians	Coccidia	Adeleorina	Hepatozoidae	Reptiles3_(Hepatozoidae)	Hepatozoon_sp	Isolate	-	-	Thailand	Chordata	Reptilia	Squamata	Varanidae	Varanus salvator salvator (Water monitor)	TGTTTTGGAAGAGAAGCATTTATTAGATAAAAAGCCAATATATGTTTTTAAAGCATAAAAGTTGGTGATTTACAATAACTAAGCAAATCGCACAGTGCAAACTGGCGATAAATCATTCAAGTTTCTGACCTATCAGCTTTCGACGGTATGGTATTGGCTTACCGTGGCAGTGACGGTTAACGGGGGATTAGGGTTCGATTCCGGAGAGGGAGCCTGAGAAACGGCTACCACATCTAAGGAAGGCAGCAGGCGCGCAAATTACCCAATTCTAACAGCATAAGAGAGGTAGTGACAAGAAATAACAGTACAAGGCAGTTAAAATGCTTTGTAATTGGAATGATAGAAATTTAAATACTTTTTAAAGTATCAATTGGAGGGCAAGTCTGGTGCCAGCAGCCG…	628
HM585208	Alveolata	Apicomplexa	Coccidians	Coccidia	Adeleorina	Hepatozoidae	Reptiles3_(Hepatozoidae)	Hepatozoon_sp	Isolate	-	-	Thailand	Chordata	Reptilia	Squamata	Varanidae	Varanus salvator salvator (Water monitor)	TGTTTTGGAAGAGAAGCATTTATTAGATAAAAAGCCAATATATGTTTTTAAAGCATAAAAGTTGGTGATTTACAATAACTAAGCAAATCGCACAGTGCAAACTGGCGATAAATCATTCAAGTTTCTGACCTATCAGCTTTCGACGGTATGGTATTGGCTTACCGTGGCAGTGACGGTTAACGGGGGATTAGGGTTCGATTCCGGAGAGGGAGCCTGAGAAACGGCTACCACATCTAAGGAAGGCAGCAGGCGCGCAAATTACCCAATTCTAACAGCATAAGAGAGGTAGTGACAAGAAATAACAGTACAAGGCAGTTAAAATGCTTTGTAATTGGAATGATAGAAATTTAAATACTTTTTAAAGTATCAATTGGAGGGCAAGTCTGGTGCCAGCAGCCG…	628
HM585209	Alveolata	Apicomplexa	Coccidians	Coccidia	Adeleorina	Hepatozoidae	Reptiles3_(Hepatozoidae)	Hepatozoon_sp	Isolate	-	-	Thailand	Chordata	Reptilia	Squamata	Varanidae	Varanus salvator salvator (Water monitor)	TGTTTTGGAAGAGAAGCATTTATTAGATAAAAAGCCAATATATGTTTTTAAAGCATAAAAGTTGGTGATTTACAATAACTAAGCAAATCGCACAGTGCAAACTGGCGATAAATCATTCAAGTTTCTGACCTATCAGCTTTCGACGGTATGGTATTGGCTTACCGTGGCAGTGACGGTTAACGGGGGATTAGGGTTCGATTCCGGAGAGGGAGCCTGAGAAACGGCTACCACATCTAAGGAAGGCAGCAGGCGCGCAAATTACCCAATTCTAACAGCATAAGAGAGGTAGTGACAAGAAATAACAGTACAAGGCAGTTAAAATGCTTTGTAATTGGAATGATAGAAATTTAAATACTTTTTAAAGTATCAATTGGAGGGCAAGTCTGGTGCCAGCAGCCG…	628
HM585210	Alveolata	Apicomplexa	Coccidians	Coccidia	Adeleorina	Hepatozoidae	Reptiles3_(Hepatozoidae)	Hepatozoon_sp	Isolate	-	-	Thailand	Chordata	Reptilia	Squamata	Varanidae	Varanus salvator salvator (Water monitor)	TGTTTTAGAAGAGAAGCATTTATTAGATAAAAAACCAATATATGTTTTTAAAGCATAAAAATTGGTGATTTACAATAACTAAGCAAATCGCACAGTGCAAACTGGCGATAAATCATTCAAGTTTCTGACCTATCAGCTTTCGACGGTAAGGTATTGGCTTACCGTGGCAGTGACGGTTAACGGGGGATTAGGGTTCAATTCCGGAGAGGGAGCCTGAGAAACGGCTACCACATCTAAGGAAGGCAGCAGGCGCGCAAATTACCCAATTCTAACAGCATAAGAGAGGTAGTGACAAGAAATAACAGTACAAGGCAGTTAAAATGCTTTGTAATTGGAATGATAGAAATTTAAATACTTTTTAAAGTATCAATTGGAGGGCAAGTCTGGTGCCAGCAGCCG…	628
HQ317911	Alveolata	Apicomplexa	Coccidians	Coccidia	Adeleorina	Hepatozoidae	Reptiles3_(Hepatozoidae)	Hepatozoon_sp	Isolate	-	-	-	Chordata	Reptilia	Squamata	Varanidae	Varanus salvator salvator (Water monitor)	TGTTTTGGAAGAGAAGCATTTATTAGATAAAAAGCCAATATATGTTTTTAAAGCATAAAAGTTGGTGATTTACAATAACTAAGCAAATCGCACAGTGCAAACTGGCGATAAATCATTCAAGTTTCTGACCTATCAGCTTTCGACGGTATGGTATTGGCTTACCGTGGCAGTGACGGTTAACGGGGGATTAGGGTTCGATTCCGGAGAGGGAGCCTGAGAAACGGCTACCACATCTAAGGAAGGCAGCAGGCGCGCAAATTACCCAATTCTAACAGCATAAGAGAGGTAGTGACAAGAAATAACAGTACAAGGCAGTTAAAATGCTTTGTAATTGGAATGATAGAAATTTAAATACTTTTTAAAGTATCAATTGGAGGGCAAGTCTGGTGCCAGCAGCCG…	628
EF125058	Alveolata	Apicomplexa	Coccidians	Coccidia	Adeleorina	Hepatozoidae	Reptiles3_(Hepatozoidae)	Hepatozoon_sp	Isolate	-	-	Saudi Arabia	Chordata	Reptilia	Squamata	Viperidae	Cerastes cerastes (Snake)	CCATGCACGTCTAAGTATAAACAGAAATACAGTAAAACTGCAAATGGCTCATTACAACAGTTATAGTTTCTTTGATAACAAACGTTTACATGGATAACCGTGGTAATTCTAGAGCTAATACATGAGCACATTCTCAACTGTTTTAGAAGAGAAGCATTTATTAGATAAAAAACCAATATATGTTTTTAAAACATAAAAGTTGGTGATTTACAATAACTAAGCAAATCGCACAGTGCAAACTGGCGATAAATCATTCAAGTTTCTGACCTATCAGCTTTCGACGGTAAGGTATTGGCTTACCGTGGCAGTGACGGTTAACGGGGAATTAGGGTTCAATTCCGGAGAGGGAGCCTGAGAAACGGCTACCACATCTAAGGAAGGCAGCAGGCGCGCAAATTA…	1031
KC342522	Alveolata	Apicomplexa	Coccidians	Coccidia	Adeleorina	Hepatozoidae	Reptiles3_(Hepatozoidae)	Hepatozoon_sp	Isolate	Blood	Blood	Brazil	Chordata	Reptilia	Squamata	Viperidae	Crotalus durissus terrificus (Rattlesnake)	CAGTTGGGGGCATTTGTATTTAACTGTCAGAGGTGAAATTCTTAGATTTGTTAAAGACACACTACTGCGAAAGCATTTGCCAAAGATGTTTTCATTAATCAAGAACGAAAGTTAGGGGATCGAAGACGATCAGATACCGTCGTAGTCTTAACTATAAACTATGCCGACTAGAGATTGGAGGTCGTCTTTATGAACGACTCCTTCAGCACCTTACAAGAAATCAAAGTCTTTGGGTTCTGGGGGGAGTATGGTCGCAAGGCTGAAACTTAAAGGAATTGACGGAAGGGCACCACCAGGCGTGGAGCCTGCGGCTTAATTTGACTCAACACGGGAAAACTCACCAGGTCCGGACATAGAAAGGATTGACAGATTGACAGCTCTTTCTTAATTCTATGGGTG…	879
AF297085	Alveolata	Apicomplexa	Coccidians	Coccidia	Adeleorina	Hepatozoidae	Reptiles3_(Hepatozoidae)	Hepatozoon_sp	Isolate	Blood	Blood	Australia: southeastern Queensland	Chordata	Reptilia	Squamata	Colubridae	Boiga sp.	TTGAAAGCCTATGCTTGTCTTAAAGATTAAGCCATGCACGTCTAAGTATAAACAAAAATACAGTAAAACTGCAAATGGCTCATTACAACAGTTATGGTTTCTTTGATAAAAAACGTTTACATGGATAACCGTGGTAATTCTAGAGCTAATACATGAGCACATTCTCAACTGTTTTAGAAGAGAAGCATTTATTAGATAAAAAATCAATATATGTTTTTAAAGCATAAAAGTTGGTGATTTACAATAACTAAGCAAATTGCACAGTGCAAACTGGCAATAAATCATTCAAGTTTCTGACCTATCAGCTTTCGACGGTATGGTATTGGCTTACCGTGGCAGTGACGGTTAACGGGGGATTAGGGTTCGATTCCGGAGAGGGAGCCTGAGAAACGGCTACCA…	1996
JQ670909	Alveolata	Apicomplexa	Coccidians	Coccidia	Adeleorina	Hepatozoidae	Reptiles3_(Hepatozoidae)	Hepatozoon_sp	Isolate	Blood	Blood (Ticks, Aponomma varanensis)	Thailand	Chordata	Reptilia	Squamata	Colubridae	Ptyas korros (Indochinese rat snake)	GTATGGTATTGGCTTACCGTGGCAGTGACGGTTAACGGGGGATTAGGGTTCGATTCCGGAGAGGGAGCCTGAGAAACGGCTACCACATCTAAGGAAGGCAGCAGGCGCGCAAATTACCCAATTCTAACAGCATAAGAGAGGTAGTGACAAGAAATAACAGTACAAGGCAGTTAAAATGCTTTGTAATTGGAATGATAGAAATTTAAATACTTTTTAAAGTATCAATTGGAGGGCAAGTCTGGTGCCAGCAGCCGCGGTAATTCCAGCTCCAATAGCGTATATTAAAATTGTTGCAGTTAAAAAGCTCGTAGTTGAGTTTTTGCTAAAAATAATCAGTCTGCTTTTATTAATAAAAGTGGTATCTTGGTGTGTTTTTAGCAATAATGTCCTTTGAAATGT…	585
AY252111	Alveolata	Apicomplexa	Coccidians	Coccidia	Adeleorina	Hepatozoidae	Reptiles3_(Hepatozoidae)	Hepatozoon_sp	Isolate	Blood	Blood	Australia	Chordata	Reptilia	Squamata	Colubridae	Stegonotus cucullatus (Slaty-grey snake)	CCTATCAGCTTCGACGGTATGGTATTGGCTTACCGTGGCAGTGACGGTTAACGGGGGATTAGGGTTCGATTCCGGAGAGGGAGCCTGAGAAACGGCTACCACATCTAAGGAAGGCAGCAGGCGCGCAAATTACCCAATTCTAACAGCATAAGAGAGGTAGTGACAAGAAATAACAGTACAAGGCAGTTAAAATGCTTTGTAATTGGAATGATAGAAATTTAAATACTTTTTAAAGTATCAATTGGAGGGCAAGTCTGGTGCCAGCAGCCGCGGTAATTCCAGCTCCAATAGCGTATATTAAAATTGTTGCAGTTAAAAAGCTCGTAGTTGAATNTNTGCTAAAAATAACCGGTGTGCTTTTATTAATAAAAGTGGTATCTTGGTGTGTTTTTAGCAATA…	592
JQ670910	Alveolata	Apicomplexa	Coccidians	Coccidia	Adeleorina	Hepatozoidae	Reptiles3_(Hepatozoidae)	Hepatozoon_sp	Isolate	Blood	Blood (Ticks, Aponomma varanensis)	Thailand	Chordata	Reptilia	Squamata	Colubridae	Xenochrophis piscator (Asiatic water snake)	GTATGGTATTGGCCTACCGTGGCAGTGACGGTTAACGGGGGATTAGGGTTCGATTCCGGAGAGGGAGCCTGAGAAACGGCTACCACATCTAAGGAAGGCAGCAGGCGCGCAAATTACCCAATTCTAACAGCATAAGAGAGGTGGTGACAAGAAATAACAGTACAAGGCAGTTAAAATGCTTTGTAATTGGAATGATAGAAATTTAAATACTTTTTAAAGTATCAATTGGAGGGCAAGTCTGGTGCCAGCAGCCGCGGTAATTCCAGCTCCAATAGCGTATATTAAAATTGTTGCAGTTAAAAAGCTCGTAGTTGAGTTTTTGCTAAAAATAATCAGTCTGCTTTTATTAATAAAAGTGGTATCTTGGTGTGTTTTTAGCAATAATGTCCTTTGAAATGT…	585
AY252104	Alveolata	Apicomplexa	Coccidians	Coccidia	Adeleorina	Hepatozoidae	Reptiles3_(Hepatozoidae)	Hepatozoon_sp	Isolate	Blood	Blood	Australia	Chordata	Reptilia	Squamata	Pythonidae	Liasis fuscus (Brown water python)	TGTTTCTTGACCTATCAGCTTTCGACGGTATGGTATTGGCTTACCGTGGCACTGACGGTTAACGGGGGATTAGGGTTCGATTCCGGAGAGGGAGCCTGAGAAACGGCTACCACATCTAAGGAAGGCAGCAGGCGCGCAAATTACCCAATTCTAACAGCATAAGAGAGGTAGTGACAAGAAATAACAGTACAAGGCAGTTAAAATGCTTTGTAATTGGAATGATAGAAATTCAAATACTTTTTAAAGTATCAATTGGAGGGCAAGTCTGGTGCCAGCAGCCGCGGTAATTCCAGCTCCAATAGCGTATATTAAAATTGTTGCAGTTAAAAAGCTCGTAGTTGAATTTTTGTTGGAAATAACCGGTCTGCTTTTATTAATAAAAGTGGTATCTTGGTGTGT…	627
AY252105	Alveolata	Apicomplexa	Coccidians	Coccidia	Adeleorina	Hepatozoidae	Reptiles3_(Hepatozoidae)	Hepatozoon_sp	Isolate	Blood	Blood	Australia	Chordata	Reptilia	Squamata	Pythonidae	Liasis fuscus (Brown water python)	TGTTTCTTGACCTATCAGCTTTCGACGGTATGGTATTGGCTTACCGTGGCAGTGACGGTTAACGGGGGATTAGGGTTCGATTCCGGAGAGGGAGCCTGAGAAACGGCTACCACATCTAAGGAAGGCAGCAGGCGCGCAAATTACCCAATTCTAACAGCATAAGAGAGGTAGTGACAAGAAATAACAGTACAAGGCAGTTAAAATGCTTTGTAATTGGAATGATAGAAATTCAAATACTTTTTAAAGTATCAATTGGAGGGCAAGTCTGGTGCCAGCAGCCGCGGTAATTCCAGCTCCAATAGCGTATATTAAAATTGTTGCAGTTAAAAAGCTCGTAGTTGAATTTTTGTTGGAAATAACCGGTCTGCTTTTATTAATAAAAGTGGTATCTTGGTGTGT…	638
EU430233	Alveolata	Apicomplexa	Coccidians	Coccidia	Adeleorina	Hepatozoidae	Reptiles3_(Hepatozoidae)	Hepatozoon_sp	Isolate	Blood	Blood (Ticks, Amblyomma moreliae)	Australia	Chordata	Reptilia	Squamata	Pythonidae	Liasis fuscus (Brown water python)	CGGTTAACGGGGGATTAGGGTTCGATTCCGGAGAGGGAGCCTGAGAAACGGCTACCACATCTAAGGAAGGCAGCAGGCGCGCAAATTACCCAATTCTAACAGCATAAGAGAGGTAGTGACAAGAAATAACAGTACAAGGCAGTTAAAATGCTTTGTAATTGGAATGATAGAAATTTAAATACTTTTTAAAGTATCAATTGGAGGGCAAGTCTGGTGCCAGCAGCCGCGGTAATTCCAGCTCCAATAGCGTATATTAAAATTGTTGCAGTTAAAAAGCTCGTAGTTGAATTTTTGCTAAAAATAACCGGTCTGCTTTTATTAATAAAAGTGGTATCTTGGTGTGTTTTTAGCAATAATGTCCTTTGAAATGTTTTTTACTTTATTGTAAAAAACAAATTT…	523
AY252106	Alveolata	Apicomplexa	Coccidians	Coccidia	Adeleorina	Hepatozoidae	Reptiles3_(Hepatozoidae)	Hepatozoon_sp	Isolate	Blood	Blood	Australia	Chordata	Reptilia	Squamata	Varanidae	Varanus panoptes (Argus monitor)	CCTATCAGCTTCGACGGTATGGTATTGGCTTACCGTGGCAGTGACGGTTAACGGGGGATTAGGGTTCGATTCCGGAGAGGGAGCCTGAGAAACGGCTACCACATCTAAGGAAGGCAGCAGGCGCGCAAATTACCCAATTCTAACAGCATAAGAGAGGTAGTGACAAGAAATAACAGTACAAGGCAGTTAAAATGCTTTGTAATTGGAATGATAGAAATTCAAATACTTTTTAAAGTATCAATTGGAGGGCAAGTCTGGTGCCAGCAGCCGCGGTAATTCCAGCTCCAATAGCGTATATTAAAATTGTTGCAGTTAAAAAGCTCGTAGTTGAATTTTTGTTGGAAATAACCGGTCTGCTTTTATTAATAAAAGTGGTATCTTGGTGTGTTTTTAGCAATA…	608
AY252107	Alveolata	Apicomplexa	Coccidians	Coccidia	Adeleorina	Hepatozoidae	Reptiles3_(Hepatozoidae)	Hepatozoon_sp	Isolate	Blood	Blood	Australia	Chordata	Reptilia	Squamata	Varanidae	Varanus panoptes (Argus monitor)	CAGCTTTCGACGGTATGGTATTGGCTTACCGTGGCAGTGACGGTTAACGGGGGATTAGGGTTCGATTCCGGAGAGGGAGCCTGAGAAACGGCTACCACATCTAAGGAAGGCAGCAGGCGCGCAAATTACCCAATTCTAACAGCATAAGAGAGGTAGTGACAAGAAATAACAGTACAAGGCAGTTAAAATGCTTTGTAATTGGAATGATAGAAATTCAAATACTTTTTAAAGTATCAATTGGAGGGCAAGTCTGGTGCCAGCAGCCGCGGTAATTCCAGCTCCAATAGCGTATATTAAAATTGTTGCAGTTAAAAAGCTCGTAGTTGAATTTTTGTTGGAAATAACCGGTCTGCTTTTATTAATAAAAGTGGTATCTTGGTGTGTTTTTAGCAATAATGT…	599
EU430235	Alveolata	Apicomplexa	Coccidians	Coccidia	Adeleorina	Hepatozoidae	Reptiles3_(Hepatozoidae)	Hepatozoon_sp	Isolate	Blood	Blood (Ticks, Amblyomma fimbriatum)	Australia	Chordata	Reptilia	Squamata	Varanidae	Varanus panoptes (Argus monitor)	GGGATTAGGGTTCGATTCCGGAGAGGGAGCCTGACAAACGGCTACCACATCTAAGGAAGGCAGCAGGCGCGCAAATTACCCAATTCTAACAGCATAAGAGAGGTAGTGACAAGAAATAACAGTACAAGGCAGTTAAAATGCTTTGTAATTGGAATGATAGAAATTTAAATACTTTTTAAAGTATCAATTGGAGGGAAAGTCTGGTGCCAGCAGCCGCGGTAATTCCAGCTCCAATAGCGTATATTAAAATTGTTGCAGTTAAAAAGCTCGTAGTTGAATTTTTGCTAAAAATAACCGGTGTGCTTTTATTAATAAAAGTGGTATCTTGGTGTGTTTTTAGCAATAATGTCCTTTGAAATGTTTTTTACTTTATTGTAAAAAACAAATTTCAGGATTTTT…	570
AY252108	Alveolata	Apicomplexa	Coccidians	Coccidia	Adeleorina	Hepatozoidae	Reptiles3_(Hepatozoidae)	Hepatozoon_sp	Isolate	Blood	Blood	Australia	Chordata	Reptilia	Squamata	Varanidae	Varanus scalaris (Banded tree goanna)	CCTATCAGCTTTCGACGGTATGGTATTGGCTTACCGTGGCAGTGACGGTTAACGGGGGATTAGGGTTCGATTCCGGAGAGGGAGCCTGAGAAACGGCTACCACATCTAAGGAAGGCAGCAGGCGCGCAAATTACCCAATTCTAACAGCATAAGAGAGGTAGTGACAAGAAATAACAGTACAAGGCAGTTAAAATGCTTTGTAATTGGAATGATAGAAATTTAAATACTTTTTAAAGTATCAATTGGAGGGCAAGTCTGGTGCCAGCAGCCGCGGTAATTCCAGCTCCAATAGCGTATATTAAAATTGTTGCAGTTAAAAAGCTCGTAGTTGAATTTCTGCTAGAAATAACCGGTCTGCTTTTATTAGTAAAAGTGGTATCTTGGTGTGATTCTAGCAAT…	598
KF246565	Alveolata	Apicomplexa	Coccidians	Coccidia	Adeleorina	Hepatozoidae	Reptiles3_(Hepatozoidae)	Hepatozoon_seychellensis	Isolate	Blood	Blood	Seychelles: Silhouette	Chordata	Amphibia	Gymnophiona	Indotyphlidae	Grandisonia alternans (Caelician)	GGCAGTGACGGTTAACGGGGGATTAGGGTTCGATTCCGGAGAGGGAGCCTGAGAAACGGCTACCACATCTAAGGAAGGCAGCAGGCGCGCAAATTACCCAATTCTAACAGCACAAGAGAGGTAGTGACAAGAAATAACAGTACAAGGCAGTTAAAATGCTTTGTAATTGGAATGATAGAAATTCAAATACTTTTTAAAGTATCAATTGGAGGGCAAGTCTGGTGCCAGCAGCCGCGGTAATTCCAGCTCCAATAGTGTATATTAAAATTGTTGCAGTTAAAAAGCTCGTAGTTGAATTTCTGCTAAGAATAACCGGTATGCTTTTATTAATAAAAGTGGTATCTTGGTGTGTTTTTAGCAATAATGTCCTTTGAAATGTTTTTTACTTTACTGAAAAAA…	590
KF246566	Alveolata	Apicomplexa	Coccidians	Coccidia	Adeleorina	Hepatozoidae	Reptiles3_(Hepatozoidae)	Hepatozoon_seychellensis	Isolate	Blood	Blood	Seychelles: Silhouette	Chordata	Amphibia	Gymnophiona	Indotyphlidae	Grandisonia alternans (Caelician)	GGCAGTGACGGTTAACGGGGGATTAGGGTTCGATTCCGGAGAGGGAGCCTGAGAAACGGCTACCACATCTAAGGAAGGCAGCAGGCGCGCAAATTACCCAATTCTAACAGCACAAGAGAGGTAGTGACAAGAAATAACAGTACAAGGCAGTTAAAATGCTTTGTAATTGGAATGATAGAAATTCAAATACTTTTTAAAGTATCAATTGGAGGGCAAGTCTGGTGCCAGCAGCCGCGGTAATTCCAGCTCCAATAGCGTATATTAAAATTGTTGCAGTTAAAAAGCTCGTAGTTGAATTTCTGCTAAGAATAACCGGTATGCTTTTATTAATAAAAGTGGTATCTTGGTGTGTTTTTAGCAATAATGTCCTTTGAAATGTTTTTTACTTTACTGAAAAAA…	590
AY252110	Alveolata	Apicomplexa	Coccidians	Coccidia	Adeleorina	Hepatozoidae	Reptiles3_(Hepatozoidae)	Hepatozoon_sp	Isolate	Blood	Blood	Australia	Chordata	Reptilia	Squamata	Colubridae	Stegonotus cucullatus (Slaty-grey snake)	CGGTATGGTATTGGCCTACCGTGGCAGTGACGGTTAACGGGGGATTAGGGTTCGATTCCGGAGAGGGAGCCTGAGAAACGGCTACCACATCTAAGGAAGGCAGCAGGCGCGCAAATTACCCAATTTTAACAGCATAAGAGAGGTAGTGACAAGAAATAACAGTACAAGGCAGTTAAAATGCTTTGTAATTGGAATGATAGAAATTTAAATACTTTTTAAAGTATCAATTGGAGGGCAAGTCTGGTGCCAGCAGCCGCGGTAATTCCAGCTCCAATAGCGTATATTAAAATTGTTGCAGTTAAAAAGCTCGTAGTTGAATATCTGCTAGAAATAACCGGTCTGCTTTTATTAATAAAAGTGGTATCTTGGTGTGTTTTTAGCAATAATGTCCTTTGAAAT…	583
JQ670908	Alveolata	Apicomplexa	Coccidians	Coccidia	Adeleorina	Hepatozoidae	Reptiles3_(Hepatozoidae)	Hepatozoon_sp	Isolate	Blood	Blood (Ticks, Aponomma varanensis)	Thailand	Chordata	Reptilia	Squamata	Elapidae	Ophiophagus hannah (King cobra snake)	GTATGGTATTGGCTTACCGTGGCAGTGACGGTTAACGGGGGATTAGGGTTCGATTCCGGAGAGGGAGCCTGAGAAACGGCTACCACATCTAAGGAAGGCAGCAGGCGCGCAAATTACCCAATTCTAACAGCATAAGAGAGGTAGTGACAAGAAATAACAGTACAAGGCAGTTAAAATGCTTTGTAATTGGAATGATAGAAATTTAAATACTTTTTAAAGTATCAATTGGAGGGCAAGTCTGGTGCCAGCAGCCGCGGTAATTCCAGCTCCAATAGCGTATATTAAAATTGTTGCAGTTAAAAAGCTCGTAGTTGAATTTTTGCTAAAAATAACCGGTCTGCTTTTATTAATAAAAGTGGTATCTTGGTGTGTTTTTAGCAATAATGTCCTTTGAAATGT…	585
AY252109	Alveolata	Apicomplexa	Coccidians	Coccidia	Adeleorina	Hepatozoidae	Reptiles3_(Hepatozoidae)	Hepatozoon_sp	Isolate	Blood	Blood	Australia	Chordata	Reptilia	Squamata	Varanidae	Varanus scalaris (Banded tree goanna)	GACCTATCAAGCTTTCGGCCGGTATGGTATGGCCTACCGGGGGCAGTGACGGTTAACGGGGGATTAGGGTTCGATTCCGGAGAGGGAGCCTGAGAAACGGCTACCACATCTAAGGAAGGCAGCAGGCGCGCAAATTACCCAATTTTAACAGCATAAGAGAGGTAGTGACAAGAAATAACAGTACAAGGCAGTTAAAATGCTTTGTAATTGGAATGATAGAAATTTAAATACTTTTTAAAGTATCAATTGGAGGGCAAGTCTGGTGCCAGCAGCCGCGGTAATTCCAGCTCCAATAGCGTATATTAAAATTGTTGCAGTTAAAAAGCTCGTAGTTGAATATCTGCTAGAAATAACCGGTCTGCTTTTATTAATAAAAGTGGTATCTTGGTGTGTTTTTAG…	602
KC127680	Alveolata	Apicomplexa	Coccidians	Coccidia	Adeleorina	Hepatozoidae	Reptiles3_(Hepatozoidae)	Hepatozoon_sp	Isolate	Tissue	Lung	Brazil	Chordata	Mammalia	Carnivora	Canidae	Cerdocyon thous (Crab-eating fox)	ACAGCATAAGAGAGGTAGTGACAAGAAATAACAGTACAAGGCAGTTAAAATGCTTTGTAATTGGAATGATAGAAATTTAAATACTTTTTAAAGTATCAATTGGAGGGCAAGTCTGGTGCCAGCAGCCGCGGTAATTCCAGCTCCAATAGCGTATATTAAAATTGTTGCAGTTAAAAAGCTCGTAGTTGAATTTCTGCTAGAAATAACCGGTTTGCTTTTATTAATAAAAGTGGTATCTTGGTGTGTTTATAGCAATAATGTTCTTTGAAATGTTTTTTACTTTATTGTAAAAAGCAAAATTCAGGATTTTTACTTTGAGAAAATTAGAGTGTTTCAAGCAGGCTAACGTTTTGAATACTGCAGCATGGAATAATAAAATAGGATTTTAGTTCTACGTTA…	565
FJ719818	Alveolata	Apicomplexa	Coccidians	Coccidia	Adeleorina	Hepatozoidae	Reptiles3_(Hepatozoidae)	Hepatozoon_sp	Isolate	Blood	Blood	Chile	Chordata	Mammalia	Rodentia	Cricetidae	Abrothrix olivaceus (Olive Grass Mouse)	GGTTGATCCTGCCAGTAGTCATATGCTTGTCTTAAAGATTAAGCCATGCACGTCTAAGTATAAACAAAAATACAGTAAAACTGCAAATGGCTCATTACAACAGTTATAGTTTCTTTGATAACAAATATTTACATGGATAACCGTAGTAATTCTAGAGCTAATACATGAGCACATTCTCAACTATTTTAGAAGAGAAGCATTTATTAGATAAAAAACCAATATATGTTTTTAAAGCATAAAATTTGGTGATTTACAATAACTAAGCAAATCGCACAGTGCAAACTGGCGATAAATCATTCAAGTTTCTGACCTATCAGCTTTCGACGGTAAGGTATTGGCTTACCGTGGCAGTGACGGTTAACGGGGAATTAGGGTTCAATTCCGGAGAGGGAGCCTGAG…	1741
EF222259	Alveolata	Apicomplexa	Coccidians	Coccidia	Adeleorina	Hepatozoidae	Reptiles3_(Hepatozoidae)	Hepatozoon_sp	Isolate	Blood	Blood	Spain	Chordata	Mammalia	Rodentia	Sciuridae	Sciurus vulgaris (Red squirrel)	GGTTGATCCTGCCAGTAGTCATATGCTTGTCTTAAAGATTAAGCCATGCACGTCTAAGTATAAACAAAAATACAGTAAAACTGCAAATGGCTCATTATAACAGTTATAGTTTCTTTGATAACAAATGTTTACATGGATAACCGTGGTAATTCTAGAGCTAATACATGAGCACATTCTCAACTGTTTTAGATGAGAAGCATTTATTAGATAAAAAACCAATATATGTTCTTAAAGCATAAAAGTTGGTGATTTACAATAACTAAGCAAATCGCACGGTGCAAACTGGCGATAAATCATTTAAGTTTCTGACCTATCAGCTTTCGACGGTAAGGTATTGGCTTACCGTGGCAGTGACGGTTAACGGGGAATTAGGGTTCAATTCCGGAGAGGGAGCCTGAG…	1764
KC696566	Alveolata	Apicomplexa	Coccidians	Coccidia	Adeleorina	Hepatozoidae	Reptiles3_(Hepatozoidae)	Hepatozoon_sp	Isolate	Tissue	Muscle	-	Chordata	Reptilia	Squamata	Lamprophiidae	Psammophis aegyptius (Egyptian Sand Racer )	AACGGCTACCACATCTAAGGAAGGCAGCAGGCGCGCAAATTACCCAATTCTAACAGCATAAGAGAGGTAGTGACAAGAAATAACAGTACAAGGCAGTTAAAATGCTTTGTAATTGGAATGATAGAAATTTAAATACTTTTTAAAGTATCAATTGGAGGGCAAGTCTGGTGCCAGCAGCCGCGGTAATTCCAGCTCCAATAGCGTATATTAAAATTGTTGCAGTTAAAAAGCTCGTAGTTGAATTTTTGCTAAAAATAACCGGTCTGCTTTTATTAATAAAAGTGGTATCTTGGTGTGTTTTTAGCAATAATGTCCTTTGAAATGTTTTTTACTTTATTGTAAAAAGCAATTTTCAGGATTTTTACTTTGAGAAAATTAGAGTGTTTCAAGCAGGCTAAC…	1317
AY252103	Alveolata	Apicomplexa	Coccidians	Coccidia	Adeleorina	Hepatozoidae	Reptiles3_(Hepatozoidae)	Hepatozoon_sp	Isolate	Blood	Blood	Australia	Chordata	Reptilia	Squamata	Colubridae	Boiga sp.	GTATTGGCTTACCGTGGCAGTGACGGTTAACGGGGGATTAGGGTTCAATTCCGGAGAGGGAGCCTGAGAAACGGCTTACCACATCTAAGGAAGGCAGCAGGCGCGCAAATTACCCAATTCTAACAGCATAAGAGAGGTAGTGACAAGAAATAACAGTACAAGGCAGTTAAAATGCTTTGTAATTGGAATGATAGAAATTTAAATACTTTTTAAAGTATCAATTGGAGGGCAAGTCTGGTGCCAGCAGCCGCGGTAATTCCAGCTCCAATAGCGTATATTAAAATTGTTGCAGTTAAAAAGCTCGTAGTTGAATTTTTGCTAAAAATAACCGGTCTGCTTTTATTAATAAAAGTGGTATCTTGGTGTGTTTCTAGCAATAATGTCCTTTGAAATGTTTTT…	579
HM585204	Alveolata	Apicomplexa	Coccidians	Coccidia	Adeleorina	Hepatozoidae	Reptiles3_(Hepatozoidae)	Hepatozoon_sp	Isolate	-	-	Thailand	Chordata	Reptilia	Squamata	Varanidae	Varanus salvator komaini (Water monitor)	TGTTGTAGAAGAGAAGCATTTATTAGATATAAAACCAATAAATGTTTTTAAAACATAAAAATTGGCGATTTACAATAACTAAGCAAATCGCACAGTGCAAACTGGCGATAAATCATTCAAGTTTCTGACCTATCAGCTTTCGACGGTATGGTATTGGCTTACCGTGGCAGTGACGGTTAACGGGGGATTAGGGTTCGATTCCGGAGAGGGAGCCTGAGAAACGGCTACCACATCTAAGGAAGGCAGCAGGCGCGCAAATTACCCAATTCTAACAGCATAAGAGAGGTAGTGACAAGAAATAACAGTACAAGGCAGTTAAAATGCTTTGTAATTAGAATGATAGAAATTTAAATACTTTTTAAAGTATCAATTGGAGGGCAAGTCTGGTGCCAGCAGCCG…	628
HM585211	Alveolata	Apicomplexa	Coccidians	Coccidia	Adeleorina	Hepatozoidae	Reptiles3_(Hepatozoidae)	Hepatozoon_sp	Isolate	-	-	Thailand	Chordata	Reptilia	Squamata	Varanidae	Varanus salvator salvator (Water monitor)	TGTTTTGGAAGAGAAGCATTTATTAGATAAAAAGCCAATATATGTTTTTAAAGCATAAAAGTTGGTGATTTACAATAACTAAGCAAATCGCACAGTGCAAACTGGCGATAAATCATTCAAGTTTCTGACCTATCAGCTTTCGACGGTATGGTATTGGCTTACCGTGGCAGTGACGGTTAACGGGGGATTAGGGTTCGATTCCGGAGAGGGAGCCTGAGAAACGGCTACCACATCTAAGGAAGGCAGCAGGCGCGCAAATTACCCAATTCTAACAGCATAAGAGAGGTAGTGACAAGAAATAACAGTACAAGGCAGTTAAAATGCTTTGTAATTGGAATGATAGAAATTTAAATACTTTTTAAAGTATCAATTGGAGGGCAAGTCTGGTGCCAGCAGCCG…	628
HM585212	Alveolata	Apicomplexa	Coccidians	Coccidia	Adeleorina	Hepatozoidae	Reptiles3_(Hepatozoidae)	Hepatozoon_sp	Isolate	-	-	Thailand	Chordata	Reptilia	Squamata	Varanidae	Varanus salvator salvator (Water monitor)	TGTTTTGGAAGAGAAGCATTTATTACATAAAAAGCCAATATATGTTTTTAAAGCATAAAAGTTGGTGATTTACAATAACTAAGCAAATCGCACAGTGCAAACTGGCGATAAATCATTCAAGTTTCTGACCTATCAGCTTTCGACGGTATGGTATTGGCTTACCGTGGCAGTGACGGTTAACGGGGGATTAGGGTTCGATTCCGGAGAGGGAGCCTGAGAAACGGCTACCACATCTAAGGAAGGCAGCAGGCGCGCAAATTACCCAATTCTAACAGCATAAGAGAGGTAGTGACAAGAAATAACAGTACAAGGCAGTTAAAATGCTTTGTAATTGGAATGATAGAAATTTAAATACTTTTTAAAGTATCAATTGGAGGGCAAGTCTGGTGCCAGCAGCCG…	628
HQ317909	Alveolata	Apicomplexa	Coccidians	Coccidia	Adeleorina	Hepatozoidae	Reptiles3_(Hepatozoidae)	Hepatozoon_sp	Isolate	-	-	-	Chordata	Reptilia	Squamata	Varanidae	Varanus salvator salvator (Water monitor)	TGTTTTGGAAGAGAAGCATTTATTAGATAAAAAGCCAATATATGTTTTTAAAGCATAAAAGTTGGTGATTTACAATAACTAAGCAAATCGCACAGTGCAAACTGGCGATAAATCATTCAAGTTTCTGACCTATCAGCTTTCGACGGTATGGTATTGGCTTACCGTGGCAGTGACGGTTAACGGGGGATTAGGGTTCGATTCCGGAGAGGGAGCCTGAGAAACGGCTACCACATCTAAGGAAGGCAGCAGGCGCGCAAATTACCCAATTCTAACAGCATAAGAGAGGTAGTGACAAGAAATAACAGTACAAGGCAGTTAAAATGCTTTGTAATTGGAATGATAGAAATTTAAATACTTTTTAAAGTATCAATTGGAGGGCAAGTCTGGTGCCAGCAGCCG…	628
KC342524	Alveolata	Apicomplexa	Coccidians	Coccidia	Adeleorina	Hepatozoidae	Reptiles3_(Hepatozoidae)	Hepatozoon_sp	Isolate	Blood	Blood	Brazil	Chordata	Reptilia	Squamata	Viperidae	Crotalus durissus terrificus (Rattlesnake)	CAGCTTTCGACGGTATGGTATTGGCTTACCGTGGCAGTGACGGTTAACGGGGGATTAGGGTTCGATTCCGGAGAGGGAGCCTGAGAAACGGCTACCACATCTAAGGAAGGCAGCAGGCGCGCAAATTACCCAATTCTAATAGCAAAAGAGAGGTAGTGACAAGAAATAACAGTACAAGGCAGTTAAAATGCTTTGTAATTGGAATGATAGAAATTTAAATACTTTTTAAAGTATCAATTGGAGGGCAAGTCTGGTGCCAGCAGCCGCGGTAATTCCAGCTCCAATAGCGTATATTAAAATTGTTGCAGTTAAAAAGCTCGTAGTTGAATTTCTGCTAGAAATAACCGGTTTGCTTTTATTAATAAAAGTGGTATCTTGGTGTGTTTCTAGCAATAATGT…	516
KC342525	Alveolata	Apicomplexa	Coccidians	Coccidia	Adeleorina	Hepatozoidae	Reptiles3_(Hepatozoidae)	Hepatozoon_sp	Isolate	Blood	Blood	Brazil	Chordata	Reptilia	Squamata	Viperidae	Crotalus durissus terrificus (Rattlesnake)	CAGCTTTCGACGGTATGGTATTGGCTTACCGTGGCAGTGACGGTTAACGGGGGATTAGGGTTCGATTCCGGAGAGGGAGCCTGAGAAACGGCTACCACATCTAAGGAAGGCAGCAGGCGCGCAAATTACCCAATTCTAACAGTATAAGAGAGGTAGTGACAAGAAATAACAGTACAAGGCAGTTAAAATGCTTTGTAATTGGAATGATAGAAATTTAAACACTTTTTAAAGTATCAATTGGAGGGCAAGTCTGGTGCCAGCAGCCGCGGTAATTCCAGCTCCAATAGCGTATATTAAAATTGTTGCAGTTAAAAAGCTCGTAGTTGAATTTCTGCTAAAAATAACCGGTGTGCTTTTATTAATAAAAGTGGTATCTTGGTGTGTTTTTAGCAATAATGT…	516
KC342526	Alveolata	Apicomplexa	Coccidians	Coccidia	Adeleorina	Hepatozoidae	Reptiles3_(Hepatozoidae)	Hepatozoon_sp	Isolate	Blood	Blood	Brazil	Chordata	Reptilia	Squamata	Viperidae	Crotalus durissus terrificus (Rattlesnake)	CAGCTTTCGACGGTATGGTATTGGCTTACCGTGGCAGTGACGGTTAACGGGGGATTAGGGTTCGATTCCGGAGAGGGAGCCTGAGAAACGGCTACCACATCTAAGGAAGGCAGCAGGCGCGCAAATTACCCAATTCTAACAGTATAAGAGAGGTAGTGACAAGAAATAACAGTACAAGGCAGTTAAAATGCTTTGTAATTGGAATGATAGAAATTTAAACACTTTTTAAAGTATCAATTGGAGGGCAAGTCTGGTGCCAGCAGCCGCGGTAATTCCAGCTCCAATAGCGTATATTAAAATTGTTGCAGTTAAAAAGCTCGTAGTTGAATTTCTGCTAAAAATAACCGGTGTGCTTTTATTAATAAAAGTGGTATCTTGGTGTGTTTTTAGCAATAATGT…	516
KC342527	Alveolata	Apicomplexa	Coccidians	Coccidia	Adeleorina	Hepatozoidae	Reptiles3_(Hepatozoidae)	Hepatozoon_sp	Isolate	Blood	Blood	Brazil	Chordata	Reptilia	Squamata	Viperidae	Crotalus durissus terrificus (Rattlesnake)	CAGCTTTCGACGGTATGGTATTGGCTTACCGTGGCAGTGACGGTTAACGGGGGATTAGGGTTCGATTCCGGAGAGGGAGCCTGAGAAACGGCTACCACATCTAAGGAAGGCAGCAGGCGCGCAAATTACCCAATTCTAATAGCAAAAGAGAGGTAGTGACAAGAAATAACAGTACAAGGCAGTTAAAATGCTTTGTAATTGGAATGATAGAAATTTAAATACTTTTTAAAGTATCAATTGGAGGGCAAGTCTGGTGCCAGCAGCCGCGGTAATTCCAGCTCCAATAGCGTATATTAAAATTGTTGCAGTTAAAAAGCTCGTAGTTGAATTTCTGCTAGAAATAACCGGTTTGCTTTTATTAATAAAAGTGGTATCTTGGTGTGTTTCTAGCAATAATGT…	516
KC342528	Alveolata	Apicomplexa	Coccidians	Coccidia	Adeleorina	Hepatozoidae	Reptiles3_(Hepatozoidae)	Hepatozoon_sp	Isolate	Blood	Blood	Brazil	Chordata	Reptilia	Squamata	Viperidae	Crotalus durissus terrificus (Rattlesnake)	CAGCTTTCGACGGTATGGTATTGGCATACCGTGGCAGTGACGGTTAACGGGGGATTAGGGTTCGATTCCGGAGAGGGAGCCTGAGAAACGGCTACCACATCTAAGGAAGGCAGCAGGCGCGCAAATTACCCAATTCTAATAGCAAAAGAGAGGTAGTGACAAGAAATAACAGTACAAGGCAGTTAAAATGCTTTGTAATTGGAATGATAGAAATTTAAATACTTTTTAAAGTATCAATTGGAGGGCAAGTCTGGTGCCAGCAGCCGCGGTAATTCCAGCTCCAATAGCGTATATTAAAATTGTTGCAGTTAAAAAGCTCGTAGTTGAATTTCTGCTAGAAATAACCGGTTTGCTTTTATTAATAAAAGTGGTATCTTGGTGTGTTTCTAGCAATAATGT…	516
KC866369	Alveolata	Apicomplexa	Coccidians	Coccidia	Adeleorina	Hepatozoidae	Reptiles3_(Hepatozoidae)	Hepatozoon_sp	Isolate	Blood	Blood	Uganda	Chordata	Reptilia	Squamata	Elapidae	Dendroaspis jamesoni camerun (Jameson's mamba)	TTCTTAGATTTGTTAAAGACACACTATTGCGAAAGCATTTGCCAAAGATGTTTTCATTAATCAAGAACGAAAGTTAGGGGATCGAAGACGATCAGATACCGTCGTAGTCTTAACTATAAACTATGCCGACTAGAGATTGGAGGTCGTCTTTATAAACGACTCCTTCAGCACCTTACGAGAAATCAAAGTCTTTGGGTTCTGGGGGGAGTATGGTCGCAAGGTTGAAACTTATAGGAATTGACGGAAGGGCACCACCAGGCGTGGAGCCTGCGGCTTAATTTGACTCAACACGGGAAAACTCACCAGGTCCAGACATAGAAAGGATTGACAGATTGACAGCTCTTTTTTAATTTTATGGGTGGTGGTGCATGGCCGTTCTTAGTTGGTGGAGTGATTTGT…	750
EU686690	Alveolata	Apicomplexa	Coccidians	Coccidia	Adeleorina	Hepatozoidae	Ursi	Hepatozoon_sp	Isolate	Tissue	Muscle (Skeletal)	Scotland	Chordata	Mammalia	Carnivora	Mustelidae	Martes martes (European pine marten)	AGCAGGCGCGCAAATTACCCAATTCTAACAGCATAAGAGAGGTAGTGACAAGAAATAACAATACAAGGCAGTTAAAATGCTTTGTAATTGGAATGATAGAAATTTAAACACTTTTTAAAGTATCAATTGGAGGGCAAGTCTGGTGCCAGCAGCCGCGGTAATTCCAGCTCCAATAGCGTATATTAAAATTGTTGCAGTTAAAAAGCTCGTAGTTGAATTTCTGCTATAAATAACCAGTCTGCTTTTAATAGAAGTAGTACCTTGGTCTGTTTTTAGCAATAATGTCCTTTGAAATGTTTTTTACTTTATTGTAATAAATTATATTCAGGATTTTTACTTTGAGAAAATTAGAGTGTTTCTAGCAGGCTAACGCTTTGAATACTGCAGCATGGAATAATA…	656
HQ829429	Alveolata	Apicomplexa	Coccidians	Coccidia	Adeleorina	Hepatozoidae	Ursi	Hepatozoon_ursi	Isolate	Blood	Blood	India	Chordata	Mammalia	Carnivora	Ursidae	Melursus ursinus (Sloth bear)	TAATTTTGGAAGAGATGCATTTATTAGATAAAAAACCAATACATGCTTTTAAAGCATGAATGTTGGTGATTTACAGTAACTTAGCAAATCGCATAGTGTAAACAGGCGATAAGTCATTCAAGTTTCTGACCTATCAGCTTTCGACGGTATGGTATTGGCTTACCGTGGCAGTGACGGTTAACGGGGGATTAGGGTTCGATTCCGGAGAGGGAGCCTGAGAGACGGCTACCACATCTAAGGAAGGCAGCAGGCGCGCAAATTACCCAATTCTAACAGCATAAGAGAGGTAGTGACAAGAAATAACAATACAAGGTATTTAAAATGCTTTGTAATTGGAATGATAGAAATTTAAACACTTTTTAAAGTATCAATTGGAGGGCAAGTCTGGTGCCAGCAGCC…	1000
HQ829430	Alveolata	Apicomplexa	Coccidians	Coccidia	Adeleorina	Hepatozoidae	Ursi	Hepatozoon_ursi	Isolate	Blood	Blood	India	Chordata	Mammalia	Carnivora	Ursidae	Melursus ursinus (Sloth bear)	TAATTTTGGAAGAGATGCATTTATTAGATAAAAAACCAATACATGCATTTAAAGCATGAATGTTGGTGATTTACAGTAACTTAGCAAATCGCATAGTGTAAAAACAGGCGATAAGTCATTCAAGTTTCTGACCTATCAGCTTTCGACGGTATGGTATTGGCTTACCGTGGCAGTTACGGTTAACGGGGGATTAGGGTTCGATTCCGGAGAGGGAGCCTGAGAAACGGCTACCACATCTAAGGAAGGCAGCAGGCGCGCAAATTACCCAATTCTAACAGCATAAGAGAGGTAGTGACAAGAAATAACAATACAAGGTATTTAAAATGCTTTGTAATTGGAATGATAGAAATTTAAACACTTTTTAAAGTATCAATTGGAGGGCAAGTCTGGTGCCAGCAG…	1002
HQ829431	Alveolata	Apicomplexa	Coccidians	Coccidia	Adeleorina	Hepatozoidae	Ursi	Hepatozoon_ursi	Isolate	Blood	Blood	India	Chordata	Mammalia	Carnivora	Ursidae	Melursus ursinus (Sloth bear)	TAATTTTGGAAGAGATGCATTTATTAGATAAAAAACCAATACATGCATTTAAAGCATGAATGTTGGTGATTTACAGTAACTTAGCAAATCGCATAGTGTAAAAACAGGCGATAAGTCATTCAAGTTTCTGACCTATCAGCTTTCGACGGTATGGTATTGGCTTACCGTGGCAGTTACGGTTAACGGGGGATTAGGGTTCGATTCCGGAGAGGGAGCCTGAGAAACGGCTACCACATCTAAGGAAGGCAGCAGGCGCGCAAATTACCCAATTCTAACAGCATAAGAGAGGTAGTGACAAGAAATAACAATACAAGGTATTTAAAATGCTTTGTAATTGGAATGATAGAAATTTAAACACTTTTTAAAGTATCAATTGGAGGGCAAGTCTGGTGCCAGCAG…	1002
HQ829432	Alveolata	Apicomplexa	Coccidians	Coccidia	Adeleorina	Hepatozoidae	Ursi	Hepatozoon_ursi	Isolate	Blood	Blood	India	Chordata	Mammalia	Carnivora	Ursidae	Melursus ursinus (Sloth bear)	TAATTTTGGAAGAGATGCATTTATTAGATAAAAAACCAATACATGCTTTTAAAGCATGAATGTTGGTGATTTACAGTAACTTAGCAAATCGCATAGTGTAAACAGGCGATAAGTCATTCAAGTTTCTGACCTATCAGCTTTCGACGGTATGGTATTGGCTTACCGTGGCAGTGACGGTTAACGGGGGATTAGGGTTCGATTCCGGAGAGGGAGCCTGAGAGACGGCTACCACATCTAAGGAAGGCAGCAGGCGCGCAAATTACCCAATTCTAACAGCATAAGAGAGGTAGTGACAAGAAATAACAATACAAGGTATTTAAAATGCTTTGTAATTGGAATGATAGAAATTTAAACACTTTTTAAAGTATCAATTGGAGGGCAAGTCTGGTGCCAGCAGCC…	1000
HQ829433	Alveolata	Apicomplexa	Coccidians	Coccidia	Adeleorina	Hepatozoidae	Ursi	Hepatozoon_ursi	Isolate	Blood	Blood	India	Chordata	Mammalia	Carnivora	Ursidae	Melursus ursinus (Sloth bear)	TAATTTTGGAAGAGATGCATTTATTAGATAAAAAACCAATACATGCATTTAAAGCATGAATGTTGGTGATTTACAGTAACTTAGCAAATCGCATAGTGTAAAAACAGGCGATAAGTCATTCAAGTTTCTGACCTATCAGCTTTCGACGGTATGGTATTGGCTTACCGTGGCAGTTACGGTTAACGGGGGATTAGGGTTCGATTCCGGAGAGGGAGCCTGAGAAACGGCTACCACATCTAAGGAAGGCAGCAGGCGCGCAAATTACCCAATTCTAACAGCATAAGAGAGGTAGTGACAAGAAATAACAATACAAGGTATTTAAAATGCTTTGTAATTGGAATGATAGAAATTTAAACACTTTTTAAAGTATCAATTGGAGGGCAAGTCTGGTGCCAGCAG…	1002
HQ829434	Alveolata	Apicomplexa	Coccidians	Coccidia	Adeleorina	Hepatozoidae	Ursi	Hepatozoon_ursi	Isolate	Blood	Blood	India	Chordata	Mammalia	Carnivora	Ursidae	Melursus ursinus (Sloth bear)	TAATTTTGGAAGAGATGCATTTATTAGATAAAAAACCAATACATGCATTTAAAGCATGAATGTTGGTGATTTACAGTAACTTAGCAAATCGCATAGTGTAAAAACAGGCGATAAGTCATTCAAGTTTCTGACCTATCAGCTTTCGACGGTATGGTATTGGCTTACCGTGGCAGTTACGGTTAACGGGGGATTAGGGTTCGATTCCGGAGAGGGAGCCTGAGAAACGGCTACCACATCTAAGGAAGGCAGCAGGCGCGCAAATTACCCAATTCTAACAGCATAAGAGAGGTAGTGACAAGAAATAACAATACAAGGTATTTAAAATGCTTTGTAATTGGAATGATAGAAATTTAAACACTTTTTAAAGTATCAATTGGAGGGCAAGTCTGGTGCCAGCAG…	1012
HQ829435	Alveolata	Apicomplexa	Coccidians	Coccidia	Adeleorina	Hepatozoidae	Ursi	Hepatozoon_ursi	Isolate	Blood	Blood	India	Chordata	Mammalia	Carnivora	Ursidae	Melursus ursinus (Sloth bear)	TAATTTTGGAAGAGATGCATTTATTAGATAAAAAACCAATACATGCATTTAAAGCATGAATGTTGGTGATTTACAGTAACTTAGCAAATCGCATAGTGTAAAAACAGGCGATAAGTCATTCAAGTTTCTGACCTATCAGCTTTCGACGGTATGGTATTGGCTTACCGTGGCAGTTACGGTTAACGGGGGATTAGGGTTCGATTCCGGAGAGGGAGCCTGAGAAACGGCTACCACATCTAAGGAAGGCAGCAGGCGCGCAAATTACCCAATTCTAACAGCATAAGAGAGGTAGTGACAAGAAATAACAATACAAGGTATTTAAAATGCTTTGTAATTGGAATGATAGAAATTTAAACACTTTTTAAAGTATCAATTGGAGGGCAAGTCTGGTGCCAGCAG…	1012
HQ829436	Alveolata	Apicomplexa	Coccidians	Coccidia	Adeleorina	Hepatozoidae	Ursi	Hepatozoon_ursi	Isolate	Blood	Blood	India	Chordata	Mammalia	Carnivora	Ursidae	Melursus ursinus (Sloth bear)	TAATTTTGGAAGAGATGCATTTATTAGATAAAAAACCAATACATGCATTTAAAGCATGAATGTTGGTGATTTACAGTAACTTAGCAAATCGCATAGTGTAAAAACAGGCGATAAGTCATTCAAGTTTCTGACCTATCAGCTTTCGACGGTATGGTATTGGCTTACCGTGGCAGTTACGGTTAACGGGGGATTAGGGTTCGATTCCGGAGAGGGAGCCTGAGAAACGGCTACCACATCTAAGGAAGGCAGCAGGCGCGCAAATTACCCAATTCTAACAGCATAAGAGAGGTAGTGACAAGAAATAACAATACAAGGTATTTAAAATGCTTTGTAATTGGAATGATAGAAATTTAAACACTTTTTAAAGTATCAATTGGAGGGCAAGTCTGGTGCCAGCAG…	1012
HQ829437	Alveolata	Apicomplexa	Coccidians	Coccidia	Adeleorina	Hepatozoidae	Ursi	Hepatozoon_ursi	Isolate	Blood	Blood	India	Chordata	Mammalia	Carnivora	Ursidae	Melursus ursinus (Sloth bear)	TAATTTTGGAAGAGATGCATTTATTAGATAAAAAACCAATACATGCATTTAAAGCATGAATGTTGGTGATTTACAGTAACTTAGCAAATCGCATAGTGTAAAAACAGGCGATAAGTCATTCAAGTTTCTGACCTATCAGCTTTCGACGGTATGGTATTGGCTTACCGTGGCAGTTACGGTTAACGGGGGATTAGGGTTCGATTCCGGAGAGGGAGCCTGAGAAACGGCTACCACATCTAAGGAAGGCAGCAGGCGCGCAAATTACCCAATTCTAACAGCATAAGAGAGGTAGTGACAAGAAATAACAATACAAGGTATTTAAAATGCTTTGTAATTGGAATGATAGAAATTTAAACACTTTTTAAAGTATCAATTGGAGGGCAAGTCTGGTGCCAGCAG…	1012
AB586028	Alveolata	Apicomplexa	Coccidians	Coccidia	Adeleorina	Hepatozoidae	Ursi	Hepatozoon_ursi	Isolate	Blood	Blood	Japan: Iwate	Chordata	Mammalia	Carnivora	Ursidae	Ursus thibetanus japonicus (Japanese black bear)	GAGGGAGTGACAAGAAATAACAATACAAGGTATTTAAAATGCTTTGTAATTGGAATGATAGAAATTTAAACACTTTTTAAAGTATCAATTGGAGGGCAAGTCTGGTGCCAGCAGCCGCGGTAATTCCAGCTCCAATAGCGTATATTAAAATTGTTGCAGTTAAAAAGCTCGTAGTTGAATTTCTGCTAAAAATAACCGGTCGGCTTTTAATAAAAGTGGTATCCTGGTGTGTTTTTAGCAATAGCGTCCTTTGAAATGTTTTTTACTTTATTGTAATAAACCATATTCAGGATTTTTACTTTGAGAAAATTAGAGTGTTTTTAGCAGGCTAACGCTTTGAATACTGCAGCATGGAATAATAAAATAAGATTTTGGTTCTACATTGTTGGTTTTAAGAGC…	547
EU041718	Alveolata	Apicomplexa	Coccidians	Coccidia	Adeleorina	Hepatozoidae	Ursi	Hepatozoon_ursi	Isolate	Blood	Blood	Japan: Gifu	Chordata	Mammalia	Carnivora	Ursidae	Ursus thibetanus japonicus (Japanese black bear)	TAATTTTGGAAGAGATGCATTTATTAGATAAAAAACCAATACATGCTTTTAAAGCATGAATGTTGGTGATTTACAGTAACTTAGCAAATCGCATAGTGTAAACAGGCGATAAGTCATTCAAGTTTCTGACCTATCAGCTTTCGACGGTATGGTATTGGCTTACCGTGGCAGTGACGGTTAACGGGGGATTAGGGTTCGATTCCGGAGAGGGAGCCTGAGAGACGGCTACCACATCTAAGGAAGGCAGCAGGCGCGCAAATTACCCAATTCTAACAGCATAAGAGAGGTAGTGACAAGAAATAACAATACAAGGTATTTAAAATGCTTTGTAATTGGAATGATAGAAATTTAAACACTTTTTAAAGTATCAATTGGAGGGCAAGTCTGGTGCCAGCAGCC…	1207
EU041717	Alveolata	Apicomplexa	Coccidians	Coccidia	Adeleorina	Hepatozoidae	Ursi	Hepatozoon_ursi	Isolate	Blood	Blood	Japan: Gifu	Chordata	Mammalia	Carnivora	Ursidae	Ursus thibetanus japonicus (Japanese black bear)	TAATTTTGGAAGAGATGCATTTATTAGATAAAAAACCAATACATGCATTTAAAGCATGAATGTTGGTGATTTACAGTAACTTAGCAAATCGCATAGTGTAAAAACAGGCGATAAGTCATTCAAGTTTCTGACCTATCAGCTTTCGACGGTATGGTATTGGCTTACCGTGGCAGTTACGGTTAACGGGGGATTAGGGTTCGATTCCGGAGAGGGAGCCTGAGAAACGGCTACCACATCTAAGGAAGGCAGCAGGCGCGCAAATTACCCAATTCTAACAGCATAAGAGAGGTAGTGACAAGAAATAACAATACAAGGTATTTAAAATGCTTTGTAATTGGAATGATAGAAATTTAAACACTTTTTAAAGTATCAATTGGAGGGCAAGTCTGGTGCCAGCAG…	1209
HQ224955	Alveolata	Apicomplexa	Coccidians	Coccidia	Adeleorina	Klossiellidae	Klossia	Klossia_helicina	Isolate	Blood	Blood	-	Mollusca	Gastropoda	Stylommatophora	Helicidae	Cepaea nemoralis (Grove snail)	AACCTGGTTGATCCTGCCAGTAGTCATATGCTTGTCTTAAAGATTAAGCCATGCATGTCTAAGTATAAACTTTTATATGGTGAAACTGCGAATGGCTCATTACAACAGTTATAGTTTATTTGATAAAACAACTACATGGATAACCGTGGTAATTCTAGAGCTAATACATGCGCAAGAACTCGACTTTTTGGAAGAGCTGCATTTATTAGATAAAAAGCCAATGCATACTCTGGTATGAAATTTGGTGATTCATAATAACTTAGCGAATCGCGTGGCCAACGCCACGCGATACATCATTCAAGTTTCTGACCTATCAGCTTTCGATGGTATGGTATTGGCCTACCATGGCACTGACGGGTAACGGGGGATTAGGGTTCGATTCAGGAGAGGCAGCCTGAG…	1799
HQ224956	Alveolata	Apicomplexa	Coccidians	Coccidia	Adeleorina	Klossiellidae	Klossia	Klossia_helicina	Isolate	Blood	Blood	-	Mollusca	Gastropoda	Stylommatophora	Helicidae	Cepaea nemoralis (Grove snail)	AACCTGGTTGATCCTGCCAGTAGTCATATGCTTGTCTTAAAGATTAAGCCATGCATGTCTAAGTATAAACTTTTATATGGTGAAACTGCGAATGGCTCATTACAACAGTTATAGTTTATTTGATAAAACAACTACATGGATAACCGTGGTAATTCTAGAGCTAATACATGCGCAAGAACTCGACTTTTTGGAAGAGCTGCATTTATTAGATAAAAAGCCAATGCATACTCTGGTATGAAATTTGGTGATTCATAATAACTTAGCGAATCGCGTGGCCAACGCCACGCGATGCATCATTCAAGTTTCTGACCTATCAGCTTTCGATGGTATGGTATTGGCCTACCATGGCACTGACGGGTAACGGGGGATTAGGGTTCGATTCCGGAGAGGCAGCCTGAG…	1799
FJ904635	Alveolata	Apicomplexa	Coccidians	Coccidia	Eimeriidae	Calyptosporidae	Calyptospora	Calyptospora_spinosa	Isolate	Tissue	Liver	Brazil: Amazon River, Belem	Chordata	Actinopterygii	Perciformes	Percidae	Crenicichla lepidota (Pike cichlid)	GGGTTCGATTCCGGAGAGGGAGCCTGAGAAACGGCTACCACATCTAAGGAAGGCAGCAGGCGCGCAAATTACCCAATGAAAACAGTTTCGAGGTAGTGACGAGAAATAACAATACAGAGCATTAAATGTTTTGTAATTGGAATGGTGGGAATCTAAAGCCCTTTCAGAGTAACAATTGGAGGGAAAGTCTGGTGCCAGCAGCCGCGGTAATTCCAGCTCCAATAGCGTATATTTGAGTTGTTGCAGTTAAAAAGCTCGTAGTTGGATTTCTGTGTCGGTTCCGGCTGATGCTTTGTATTTGAATATACTGGTGTTTTATGCCGTGAGTCGGTACATTTTCTCAGTTTTGATATATTGTTAATTTTTGGTTGTGGATTTAACTATCTGCAACTCGAAAGA…	1481
FJ904636	Alveolata	Apicomplexa	Coccidians	Coccidia	Eimeriidae	Calyptosporidae	Calyptospora	Calyptospora_spinosa	Isolate	Tissue	Liver	Brazil: Amazon River, Belem	Chordata	Actinopterygii	Perciformes	Percidae	Crenicichla lepidota (Pike cichlid)	TACATGCGTAAATGGATTTGCATCTTTTTGTGTGTAGATCCTGTGTTTATTAGATACAAAACCCGCCCATTTTGAGAAATATTTTTTGAAATGGAGATCTGGTGATTCATAGTAACCGAACGGATCGCATTATATATTGGCTTCGGCCGGCGATAGATCATTCAAGTTTCTGACCTATCAGCTTACGACGGTAGGGTATTGGCTTACCGTGGCAGTGACGGGTAACGGGGAATTAGGGTTCGATTCCGGAGAGGGAGCCTGAGAAACGGCTACCACATCTAAGGAAGGCAGCAGGCGCGCAAATTACCCAATGAAAACAGTTTCGAGGTAGTGACGAGAAATAACAATACAGAGCATTAAATGTTTTGTAATTGGAATGGTGGGAATCTAAAGCCCTTT…	1724
FJ904637	Alveolata	Apicomplexa	Coccidians	Coccidia	Eimeriidae	Calyptosporidae	Calyptospora	Calyptospora_spinosa	Isolate	Tissue	Liver	Brazil: Amazon River, Belem	Chordata	Actinopterygii	Perciformes	Percidae	Crenicichla lepidota (Pike cichlid)	TACATGCGTAAATGGATTTGCATTTCGGTGTAGATCCAGTGTTTATTAGATACAAAACCCGCCCATTTCAGAAGAAATTTTGTAATGGAGATTTGGTGATTCATAGTAACCGAACGGATCGCATAAAATGAAGGCTTCGGCCGGCGATAGATCATTCAAGTTTCTGACCTATCAGCTTACGACGGTAGGGTATTGGCTTACCGTGGCAGTGACGGGTAACGGGGAATTAGGGTTCGATTCCGGAGAGGGAGCCTGAGAAACGGCTACCACATCTAAGGAAGGCAGCAGGCGCGCAAATTACCCAATGAAAACAGTTTCGAGGTAGTGACGAGAAATAACAATACAGAGCATTAAATGTTTTGTAATTGGAATGGTGGGAATCTAAAGCCCTTTCAGAGT…	1733
FJ904638	Alveolata	Apicomplexa	Coccidians	Coccidia	Eimeriidae	Calyptosporidae	Calyptospora	Calyptospora_serrasalmi	Isolate	Tissue	Liver	Brazil: Recife, PE	Chordata	Actinopterygii	Characiformes	Serrasalmidae	Serrasalmus rhombeus (Black piranha)	TACATGCGTAAATGGATTTGCATTTTTTGTAGATCCAGTGTTTATTAGATACAAAACCCGCCCAAGTTGAGATTTATTCTCAAGTTGGAGATCTGGTGATTCATAGTAACCGAACGGATCGCATTTTTATAGGCTTCGGCCGGCGATAGATCATTCAAGTTTCTGACCTATCAGCTTACGACGGTAGGGTATTGGCTTACCGTGGCAGTGACGGGTAACGGGGAATTAGGGTTCGATTCCGGAGAGGGAGCCTGAGAAACGGCTACCACATCTAAGGAAGGCAGCAGGCGCGCAAATTACCCAATGAAAACAGTTTCGAGGTAGTGACGAGAAATAACAATACAGAGCATTAAATGTTTTGTAATTGGAATGGTGGGAATCTAAACCCCTTTCAGAGTA…	1689
FJ904639	Alveolata	Apicomplexa	Coccidians	Coccidia	Eimeriidae	Calyptosporidae	Calyptospora	Calyptospora_serrasalmi	Isolate	Tissue	Liver	Brazil: Recife, PE	Chordata	Actinopterygii	Characiformes	Serrasalmidae	Serrasalmus rhombeus (Black piranha)	TACATGCGTAAATGGATTTGCATTTTTTGTAGATCCAGTGTTTATTAGATACAAAACCCGCCCAATTTGAGATTTATTCTCAAGTTGGAGATCTGGTGATTCATAGTAACCGAACGGATCGCATTTTTATAGGCTTCGGCCGGCGATAGATCATTCAAGTTTCTGACCTATCAGCTTACGACGGTAGGGTATTGGCTTACCGTGGCAGTGACGGGTAACGGGGAATTAGGGTTCGATTCCGGAGAGGGAGCCTGAGAAACGGCTACCACATCTAAGGAAGGCAGCAGGCGCGCAAATTACCCAATGAAAACAGTTTCGAGGTAGTGACGAGAAATAACAATACAGAGCATTAAATGTTTTGTAATTGGAATGGTGGGAATCTAAACCCCTTTCAGAGTA…	1689
FJ904640	Alveolata	Apicomplexa	Coccidians	Coccidia	Eimeriidae	Calyptosporidae	Calyptospora	Calyptospora_serrasalmi	Isolate	Tissue	Liver	Brazil: Recife, PE	Chordata	Actinopterygii	Characiformes	Serrasalmidae	Serrasalmus rhombeus (Black piranha)	ACATGCGTAAATGGATTTGCATTTTTTGTAGATCCAGTGTTTATTAGATACAAAACCCGCCCAATTTGAGATTTATTCTCAAGTTGGAGATCTGGTGATTCATAGTAACCGAACGGATCGCATTTTTATAGGCTTCGGCCGGCGATAGATCATTCGAGTTTCTGACCTATCAGCTTACGACGGTAGGGTATTGGCTTACCGTGGCAGTGACGGGTAACGGGGAATTAGGGTTCGATTCCGGAGAGGGAGCCTAAGAAACGGCTACCACATCTAAGGAAGGCAGCAGGCGCGCAAATTACCCAATGAAAACAGTTTCGAGGTAGTGACGAGAAATAACAATACAGAGCATCAAATGTTTTGTAATTGGAATGGTGGGAATCTAAACCCCTTTCAGAGTAA…	1688
FJ904641	Alveolata	Apicomplexa	Coccidians	Coccidia	Eimeriidae	Calyptosporidae	Calyptospora	Calyptospora_serrasalmi	Isolate	Tissue	Liver	Brazil: Recife, PE	Chordata	Actinopterygii	Characiformes	Serrasalmidae	Serrasalmus rhombeus (Black piranha)	TACATGCGTAAATGGATTTGCATTTTTTGTAGATCCAGTGTTTATTAGATACAAAACCCGCCCAATTTGAGATTTATTCTCAAGTTGGAGATCTGGTGATTCATAGTAACCGAACGGATCGCATTTTTATAGGCTTCGGCCGGCGATAGATCATTCAAGTTTCTGACCTATCAGCTTACGACGGTAGGGTATTGGCTTACCGTGGCAGTGACGGGTAACGGGGAATTAGGGTTCGATTCCGGAGAGGGAGCCTGAGAAACGGCTACCACATCTAAGGAAGGCAGCAGGCGCGCAAATTACCCAATGAAAACAGTTTCGAGGTAGTGACGAGAAATAACAATACAGAGCATTAAATGTTTTGTAATTGGAATGGTGGGAATCTAAACCCCTTTCAGAGTA…	1689
FJ904642	Alveolata	Apicomplexa	Coccidians	Coccidia	Eimeriidae	Calyptosporidae	Calyptospora	Calyptospora_serrasalmi	Isolate	Tissue	Liver	Brazil: Recife, PE	Chordata	Actinopterygii	Characiformes	Serrasalmidae	Serrasalmus rhombeus (Black piranha)	TACATGCGTAAATGGATTTGCATTTTTTGTAGATCCAGTGTTTATTAGATACAAAACCCGCCCAAGTTGAGATTTATTCTCAAGTTGGAGATCTGGTGATTCATAGTAACCGAACGGATCGCATTTTTATAGGCTTCGGCCGGCGATAGATCATTCAAGTTTCTGACCTATCAGCTTACGACGGTAGGGTATTGGCTTACCGTGGCAGTGACGGGTAACGGGGAATTAGGGTTCGATTCCGGAGAGGGAGCCTGAGAAACGGCTACCACATCTAAGGAAGGCAGCAGGCGCGCAAATTACCCAATGAAAACAGTTTCGAGGTAGTGACGAGAAATAACAATACAGAGCATTAAATGTTTTGTAATTGGAATGGTGGGAATCTAAACCCCTTTCAGAGTA…	1689
FJ904643	Alveolata	Apicomplexa	Coccidians	Coccidia	Eimeriidae	Calyptosporidae	Calyptospora	Calyptospora_funduli	Isolate	Tissue	Liver	USA: Gulf of Mexico	Chordata	Actinopterygii	Cyprinodontiformes	Fundulidae	Fundulus grandis (Gulf killifish)	TACATGCGTAAATGGATTTGCATGAATTTGTAGATCCAGTGTTTATTAGATACAAAACCCTCCCATTTTAAGTTTTACTTAAGGTGGAGATTTGGTGATTCATAGTAACCGAACGGATCGCATTTAAAAGGCTTCGGCCGGCGATAGATCATTCAAGTTTCTGACCTATCAGCTTACGACGGTAGGGTATTGGCTTACCGTGGCAGTGACGGGTAACGGGGAATTAGGGTTCGATTCCGGAGAGGGAGCCTGAGAAACGGCTACCACATCTAAGGAAGGCAGCAGGCGCGCAAATTACCCAATGAAAACAGTTTCGAGGTAGTGACGAGAAATAACAATACAGAGCATTAAATGTTTTGTAATTGGAATGGTGGGAATATAAACCCCTTTCAGAGTAAC…	1701
FJ904644	Alveolata	Apicomplexa	Coccidians	Coccidia	Eimeriidae	Calyptosporidae	Calyptospora	Calyptospora_funduli	Isolate	Tissue	Liver	USA: Gulf of Mexico	Chordata	Actinopterygii	Cyprinodontiformes	Fundulidae	Fundulus grandis (Gulf killifish)	TACATGCGTAAATGGATTTGCATGAATTTGTAGATCCAGTGTTTATTAGATACAAAACCCTCCCATTTTAAGTTTTACTTAAGGTGGAGATTTGGTGATTCATAGTAACCGAACGGATCGCATTTAAAAGGCTTCGGCCGGCGATAGATCATTCAAGTTTCTGACCTATCAGCTTACGACGGTAGGGTATTGGCTTACCGTGGCAGTGACGGGTAACGGGGAATTAGGGTTCGATTCCGGAGAGGGAGCCTGAGAAACGGCTACCACATCTAAGGAAGGCAGCAGGCGCGCAAATTACCCAATGAAAACAGTTTCGAGGTAGTGACGAGAAATAACAATACAGAGCATTAAATGTTTTGTAATTGGAATGGTGGGAATATAAACCCCTTTCAGAGTAAC…	1701
FJ904645	Alveolata	Apicomplexa	Coccidians	Coccidia	Eimeriidae	Calyptosporidae	Calyptospora	Calyptospora_funduli	Isolate	Tissue	Liver	USA: Gulf of Mexico	Chordata	Actinopterygii	Cyprinodontiformes	Fundulidae	Fundulus grandis (Gulf killifish)	TACATGCGTAAATGGATTTGCATGAATTTGTAGATCCAGTGTTTATTAGATACAAAACCCTCCCATTTTAAGTTTTACTTAAGGTGGAGATTTGGTGATTCATAGTAACCGAACGGATCGCATTTAAAAGGCTTCGGCCGGCGATAGATCATTCAAGTTTCTGACCTATCAGCTTACGACGGTAGGGTATTGGCTTACCGTGGCAGTGACGGGTAACGGGGAATTAGGGTTCGATTCCGGAGAGGGAGCCTGAGAAACGGCTACCACATCTAAGGAAGGCAGCAGGCGCGCAAATTACCCAATGAAAACAGTTTCGAGGTAGTGACGAGAAATAACAATACAGAGCATTAAATGTTTTGTAATTGGAATGGTGGGAATATAAACCCCTTTCAGAGTAAC…	1701
FJ904646	Alveolata	Apicomplexa	Coccidians	Coccidia	Eimeriidae	Calyptosporidae	Calyptospora	Calyptospora_funduli	Isolate	Tissue	Liver	USA: Gulf of Mexico	Chordata	Actinopterygii	Cyprinodontiformes	Fundulidae	Fundulus grandis (Gulf killifish)	CTGGTTGATCCTGCCAGTAGTCATATGCTTGTCTCAAAGATTAAGCCATGCATGTGTAAGTATAACCTTTTGTACGGGAAAACTGCGAATGGCTCATTAAAACAGTTATAGTTTATTTGATGGTCTTTTTTTACATGGATAACCATGGAAATGCTATGGCTAATACATGCGTAAATGGATTTGCATGAATTTGTAGATCCAGTGTTTATTAGATACAAAACCCTCCCATTTTAAGTTTTACTTAAGGTGGAGATTTGGTGATTCATAGTAACCGAACGGATCGCATTTAAAAGGCTTCGGCCGGCGATAGATCATTCAAGTTTCTGACCTATCAGCTTACGACGGTAGGGTATTGGCTTACCGTGGCAGTGACGGGTAACGGGGAATTAGGGTTCGATT…	1866
GU479670	Alveolata	Apicomplexa	Coccidians	Coccidia	Eimeriidae	Calyptosporidae	Calyptospora	Calyptospora_funduli	Isolate	-	-	USA: Mississippi Gulf Coast	Chordata	Actinopterygii	Cyprinodontiformes	Fundulidae	Fundulus grandis (Gulf killifish)	TGGTTGATCCTGCCAGTAGTCATATGCTTGTCTCAAAGATTAAGCCATGCATGTGTAAGTATAACCTTTTGTACGGGAAAACTGCGAATGGCTCATTAAAACAGTTATAGTTTATTTGATGGTCTTTTTTTACATGGATAACCATGGAAATGCTATGGCTAATACATGCGTAAATGGATTTGCATGAATTTGTAGATCCAGTGTTTATTAGATACAAAACCCTCCCATTTTAAGTTTTACTTAAGGTGGAGATTTGGTGATTCATAGTAACCGAACGGATCGCATTTAAAAGGCTTCGGCCGGCGATAGATCATTCAAGTTTCTGACCTATCAGCTTACGACGGTAGGGTATTGGCTTACCGTGGCAGTGACGGGTAACGGGGAATTAGGGTTCGATTC…	1826
AF324217	Alveolata	Apicomplexa	Coccidians	Coccidia	Eimeriidae	Calyptosporidae	Choleoeimeria	Eimeria_tropidura	Isolate	-	-	-	-	-	-	-	-	GCATGTCTAAGTATAAATTTTATACGGTGAAACTGCGAATGGCTCATTAAAACAGTTATAGTTTATTTGATGGTCATTTTTACATGGATAACCATGGTAATTCTATGGCTAATACATGCGCAAATGCCTCCTTCTTTGGAGGGGCAGTGTTTATTAGATACAAAACCAACCCACTTCGGTGGAGACGTGGTGATTCATAGTAACCGAACAGATCGCATTATGGCTTCGGCCGGCGATAGATCATTCAAGTTTCTGACCTATCAGCTTTCGACGGTAGGGTATTGGCCTACCGTGGCAGTGACGGGTAACGGGGAATTAGGGTTCGATTCCGGAGAGGGAGCCTGAGAAACGGCTACCACATCTAAGGAAGGCAGCAGGCGCGCAAATTACCCAATGAAA…	1580
JX218106	Alveolata	Apicomplexa	Coccidians	Coccidia	Eimeriidae	Calyptosporidae	Choleoeimeria	Lankesterella_sp	Isolate	Blood	Blood	-	Chordata	Aves	Passeriformes	Acrocephalidae	Acrocephalus schoenobaenus (Sedge warbler)	ACTGCGAAAGCATTTGCCAAGGATGTTTTCATTAATCAAGAACGACAGTAGGGGGTTTGAAGACGATTAGATACCGTCGTAATCTCTACCATAAACTATGCCGACTAGAGATAGGGAAACGCCTACCTTGGCTTCTCCTGCATCTCATGAGAAATCAAAGTCTCTGGGTTCTGGGGGGAGTATGGTCGCAAGGCTGAAACTTAAAGGAATTGACGGAAGGGCACCACCAGGCGTGGAGCCTGCGGCTTAATTTGACTCAACACGGGGAAACTCACCAGGTCCAGACATGGGAAGGATTGACAGATTGATAGCTCTTTCTTGATTCTATGGGTGGTGGTGCATGGCCGTTCTTAGTTGGTGGAGTGATCTGTCTGGTTAATTTCGATAACGAACGAGACC…	654
AY043207	Alveolata	Apicomplexa	Coccidians	Coccidia	Eimeriidae	Calyptosporidae	Choleoeimeria	Choleoeimeria_sp	Isolate	Tissue	Gall bladder	Jordan	Chordata	Reptilia	Squamata	Colubridae	Spalerosophis diadema (Diadem snake)	AGCCGCGGTAATTCCAGCTCCAATAGCGTATATTAGAGTTGTTGCAGTTAAAAAGCTCGTAGTTGGATTTCTGTCGGGGGGAATCGGCCCGCCGTGTCTTCATGGTGTGCGCCTGGTGAGCCTCGGCATTCTTTCGGTAGTGCATATCTGCACTTGATTGGGTGGATATGTGCTGTATTGCCGGAACTTTTACTTTGAGAAAAATAGAGTGTTTCAAGCAGGCTTGTCGCCTTGAATACTGCAGCATGGAATAATAAGATAGGACTTTGGTCCTGTTTTGTTGGTTTTTGGGACTGAAGTAATGATTAATAGGGACAGTTGGGGGCATTCGTATTTAACTGTCAGAGGTGAAATTCTTAGATTTGTTAAAGACGAACTACTGCGAAAGCATTTGCCAAG…	1215
JX839287	Alveolata	Apicomplexa	Coccidians	Coccidia	Eimeriidae	Calyptosporidae	Choleoeimeria	Eimeria_sp	Isolate	Feces	Feces	Australia	Chordata	Reptilia	Squamata	Scincidae	Tiliqua rugosa rugosa (Bobtail skink)	AGTGTTTATTAGATACAAAACCAACCCACTTCGGTGGAGACGTGGTGATTCATAGTAACCGAACGGATCGCATTATATATGGCTTCGGCTGGCGATAGATCATTCAAGTTTCTGACCTATCAGCTTTCGACGGTAGGGTATTGGCCTACCGTGGCAGTGACGGGTAACGGGGAATTAGGGTTCGATTCCGGAGAGGGAGCCTGAGAAACGGCTACCACATCTAAGGAAGGCAGCAGGCGCGCAAATTACCCAATGAAAACAGTTTCGAGGTAGTGACGAGAAATAACAATACAGGGCACATAATGCTTTGTAATTGGAATGATGGGAATATAAACCCCTTTCAGAGTAACAATTGGAGGGCAAGTCTGGTGCCAGCAGCCGCGGTAATTCCAGCTCCAA…	1300
JX839288	Alveolata	Apicomplexa	Coccidians	Coccidia	Eimeriidae	Calyptosporidae	Choleoeimeria	Eimeria_sp	Isolate	Feces	Feces	Australia	Chordata	Reptilia	Squamata	Scincidae	Tiliqua rugosa rugosa (Bobtail skink)	AGTGTTTATTAGATACAAAACCAACCCACTTCGGTGGAGACGTGGTGATTCATAGTAACCGAACGGATCGCATTATATATGGCTTCGGCTGGCGATAGATCATTCAAGTTTCTGACCTATCAGCTTTCGACGGTAGGGTATTGGCCTACCGTGGCAGTGACGGGTAACGGGGAATTAGGGTTCGATTCCGGAGAGGGAGCCTGAGAAACGGCTACCACATCTAAGGAAGGCAGCAGGCGCGCAAATTACCCAATGAAAACAGTTTCGAGGTAGTGACGAGAAATAACAATACAGGGCATATAATGCTTTGTAATTGGAATGATGGGAATATAAACCCCTTTCAGAGTAACAATTGGAGGGCAAGTCTGGTGCCAGCAGCCGCGGTAATTCCAGCTCCAA…	1302
AF026388	Alveolata	Apicomplexa	Coccidians	Coccidia	Eimeriidae	Eimeria	Avian1_(Eimeria)	Eimeria_tenella	Isolate	-	-	-	-	-	-	-	-	AACCTGGTTGATCCTGCCAGTAGTCATATGCTTGTCTCAAAGATTAAGCCATGCATGTCTAAGTATAAGCTTTTATACGGTGAAACTGCGAATGGCTCATTAAAACAGTTATAGTTTATTTGATGGTCTCATTTTACATGGATAACCATGGTAATTCTATGGCTAATACATGCGCAAAGGTCACCTCCTTTGGAGGGGCTGTGTTTATTAGATACAAAACCAACCCACTTTGTAGTGGAGTCTTGGTGATTCATAGTAACCGAACGGATCGCAGTTGGTTCTTTTGGGCCCGCGATGGATCATTCAAGTTTCTGACCTATCAGCTTTCGACGGTAGGGTATTGGCCTACCGTGGCAGTGACGGGTAACGGGGAATTAGGGTTCGATTCCGGAGAGGGAG…	1805
DQ136185	Alveolata	Apicomplexa	Coccidians	Coccidia	Eimeriidae	Eimeria	Avian1_(Eimeria)	Eimeria_necatrix	Isolate	-	-	-	-	-	-	-	-	TAGTCATATGCTTGTCTCAAAGATTAAGCCATGCATGTCTAAGTATAAGCTTTTATACGGTGAAACTGCGAATGGCTCATTAAAACAGTTATAGTTTATTTGATGGTCTCATTTTACATGGATAACCATGGTAATTCTATGGCTAATACATGCGCAAAGGTCACCTCCTTTGGAGGGGCTGTGTTTATTAGATACAAAACCAACCCACTTAACGGTGGAGCCTTGGTGATTCATAGTAACCGAACGGATCGCAGTTGGTTCTTTTGGACCCGCGATGGATCATTCAAGTTTCTGACCTATCAGCTTTCGACGGTAGGGTATTGGCCTACCGTGGCAGTGACGGGTAACGGGGAATTAGGGTTCGATTCCGGAGAGGGAGCCTGAGAAACGGCTACCACA…	1756
I14454	Alveolata	Apicomplexa	Coccidians	Coccidia	Eimeriidae	Eimeria	Avian1_(Eimeria)	Eimeria_sp	Isolate	-	-	-	-	-	-	-	-	AGTCATATGCTTGTCTCAAAGATTAAGCCATGCATGTCTAAGTATAAGCTTTTATACGGTGAAACTGCGAATGGCTCATTAAAACAGTTATAGTTTATTTGATGGTCTCATTTTACATGGATAACCATGGTAATTCTATGGCTAATACATGCGCAAAGGTCACCTCCTTTGGAGGGGCTGTGTTTATTAGATACAAAACCAACCCACTTAACGGTGGAGCCTTGGTGATTCATAGTAACCGAACGGATCGCAGTTGGTTCTTTTGGACCCGCGATGGATCATTCAAGTTTCTGACCTATCAGCTTTCGACGGTAGGGTATTGGCCTACCGTGGCAGTGACGGGTAACGGGGAATTAGGGTTCGATTCCGGAGAGGGAGCCTGAGAAACGGCTACCACAT…	1755
I14456	Alveolata	Apicomplexa	Coccidians	Coccidia	Eimeriidae	Eimeria	Avian1_(Eimeria)	Eimeria_sp	Isolate	-	-	-	-	-	-	-	-	AGTCATATGCTTGTCTCAAAGATTAAGCCATGCATGTCTAAGTATAAGCTTTTATACGGTGAAACTGCGAATGGCTCATTAAAACAGTTATAGTTTATTTGATGGTCTCATTTTACATGGATAACCATGGTAATTCTATGGCTAATACATGCGCAAAGGTCACCTCCTTTGGAGGGGCTGTGTTTATTAGATACAAAACCAACCCACTTTGTAGTGGAGTCTTGGTGATTCATAGTAACCGAACGGATCGCAGTTGGTTCTTTTGGGCCCGCGATGGATCATTCAAGTTTCTGACCTATCAGCTTTCGACGGTAGGGTATTGGCCTACCGTGGCAGTGACGGGTAACGGGGAATTAGGGTTCGATTCCGGAGAGGGAGCCTGAGAAACGGCTACCACAT…	1755
I27297	Alveolata	Apicomplexa	Coccidians	Coccidia	Eimeriidae	Eimeria	Avian1_(Eimeria)	Eimeria_sp	Isolate	-	-	-	-	-	-	-	-	AGTCATATGCTTGTCTCAAAGATTAAGCCATGCATGTCTAAGTATAAGCTTTTATACGGTGAAACTGCGAATGGCTCATTAAAACAGTTATAGTTTATTTGATGGTCTCATTTTACATGGATAACCATGGTAATTCTATGGCTAATACATGCGCAAAGGTCACCTCCTTTGGAGGGGCTGTGTTTATTAGATACAAAACCAACCCACTTAACGGTGGAGCCTTGGTGATTCATAGTAACCGAACGGATCGCAGTTGGTTCTTTTGGACCCGCGATGGATCATTCAAGTTTCTGACCTATCAGCTTTCGACGGTAGGGTATTGGCCTACCGTGGCAGTGACGGGTAACGGGGAATTAGGGTTCGATTCCGGAGAGGGAGCCTGAGAAACGGCTACCACAT…	1755
I27299	Alveolata	Apicomplexa	Coccidians	Coccidia	Eimeriidae	Eimeria	Avian1_(Eimeria)	Eimeria_sp	Isolate	-	-	-	-	-	-	-	-	AGTCATATGCTTGTCTCAAAGATTAAGCCATGCATGTCTAAGTATAAGCTTTTATACGGTGAAACTGCGAATGGCTCATTAAAACAGTTATAGTTTATTTGATGGTCTCATTTTACATGGATAACCATGGTAATTCTATGGCTAATACATGCGCAAAGGTCACCTCCTTTGGAGGGGCTGTGTTTATTAGATACAAAACCAACCCACTTTGTAGTGGAGTCTTGGTGATTCATAGTAACCGAACGGATCGCAGTTGGTTCTTTTGGGCCCGCGATGGATCATTCAAGTTTCTGACCTATCAGCTTTCGACGGTAGGGTATTGGCCTACCGTGGCAGTGACGGGTAACGGGGAATTAGGGTTCGATTCCGGAGAGGGAGCCTGAGAAACGGCTACCACAT…	1755
DQ136176	Alveolata	Apicomplexa	Coccidians	Coccidia	Eimeriidae	Eimeria	Avian1_(Eimeria)	Eimeria_tenella	Isolate	-	-	-	-	-	-	-	-	TAGTCATATGCTTGTCTCAAAGATTAAGCCATGCATGTCTAAGTATAAGCTTTTATACGGTGAAACTGCGAATGGCTCATTAAAACAGTTATAGTTTATTTGATGGTCTCATTTTACATGGATAACCATGGTAATTCTATGGCTAATACATGCGCAAAGGTCACCTCCTTTGGAGGGGCTGTGTTTATTAGATACAAAACCAACCCACTTTGTAGTGGAGTCTTGGTGATTCATAGTAACCGAACGGATCGCAGTTGGTTCTTTTGGGCCCGCGATGGATCATTCAAGTTTCTGACCTATCAGCTTTCGACGGTAGGGTATTGGCCTACCGTGGCAGTGACGGGTAACGGGGAATTAGGGTTCGATTCCGGAGAGGGAGCCTGAGAAACGGCTACCACA…	1756
DQ136177	Alveolata	Apicomplexa	Coccidians	Coccidia	Eimeriidae	Eimeria	Avian1_(Eimeria)	Eimeria_tenella	Isolate	-	-	-	-	-	-	-	-	TAGTCATATGCTTGTCTCAAAGATTAAGCCATGCATGTCTAAGTATAAGCTTTTATACGGTGAAACTGCGAATGGCTCATTAAAACAGTTATAGTTTATTTGATGGTCTCATTTTACATGGATAACCATGGTAATTCTATGGCTAATACATGCGCAAAGGTCACCTCCTTTGGAGGGGCTGTGTTTATTAGATACAAAACCAACCCACTTTGTAGTGGAGTCTTGGTGATTCATAGTAACCGAACGGATCGCAGTTGGTTCTTTTGGGCCCGCGATGGATCATTCAAGTTTCTGACCTATCAGCTTTCGACGGTAGGGTATTGGCCTACCGTGGCAGTGACGGGTAACGGGGAATTAGGGTTCGATTCCGGAGAGGGAGCCTGAGAAACGGCTACCACA…	1756
DQ136178	Alveolata	Apicomplexa	Coccidians	Coccidia	Eimeriidae	Eimeria	Avian1_(Eimeria)	Eimeria_tenella	Isolate	-	-	-	-	-	-	-	-	TAGTCATATGCTTGTCTCAAAGATTAAGCCATGCATGTCTAAGTATAAGCTTTTATACGGTGAAACTGCGAATGGCTCATTAAAACAGTTATAGTTTATTTGATGGTCTCATTTTACATGGATAACCATGGTAATTCTATGGCTAATACATGCGCAAAGGTCACCTCCTTTGGAGGGGCTGTGTTTATTAGATACAAAACCAACCCACTTTGTAGTGGAGTCTTGGTGATTCATAGTAACCGAACGGATCGCGGTTGGTTCTTTTGGGCCCGCGATGGATCATTCAAGTTTCTGACCTATCAGCTTTCGACGGTAGGGTATTGGCCTACCGTGGCAGTGACGGGTAACGGGGAATTAGGGTTCGATTCCGGAGAGGGAGCCTGAGAAACGGCTACCACA…	1756
DQ136179	Alveolata	Apicomplexa	Coccidians	Coccidia	Eimeriidae	Eimeria	Avian1_(Eimeria)	Eimeria_tenella	Isolate	-	-	-	-	-	-	-	-	TAGTCATATGCTTGTCTCAAAGATTAAGCCATGCATGTCTAAGTATAAGCTTTTATACGGTGAAACTGCGAATGGCTCATTAAAACAGTTATAGTTTATTTGATGGTCTCATTTTACATGGATAACCATGGTAATTCTATGGCTAATACACGCGCAAAGGTCACCTCCTTTGGAGGGGCTGTGTTTATTAGATACAAAACCAACCCACTTTGTAGTGGAGTCTTGGTGATTCATAGTAACCGAACGGATCGCAGTTGGTTCTTTTGGGCCCGCGATGGATCATTCAAGTTTCTGACCTATCAGCTTTCGACGGTAGGGTATTGGCCTACCGTGGCAGTGACGGGTAACGGGGAATTAGGGTTCGATTCCGGAGAGGGAGCCTGAGAAACGGCTACCACA…	1756
DQ136180	Alveolata	Apicomplexa	Coccidians	Coccidia	Eimeriidae	Eimeria	Avian1_(Eimeria)	Eimeria_tenella	Isolate	-	-	-	-	-	-	-	-	TAGTCATATGCTTGTCTCAAAGATTAAGCCATGCATGTCTAAGTATAAGCTTTTATACGGTGAAACTGCGAATGGCTCATTAAAACAGTTATAGTTTATTTGATGGTCTCATTTTACATGGATAACCATGGTAATTCTATGGCTAATACATGCGCAAAGGTCACCTCCTCTGGAGGGGCTGTGTTTATTAGATACAAAACCAACCCACTTTGTAGTGGAGTCTTGGTGATTCATAGTAACCGAACGGATCGCAGTTGGTTCTTTTGGGCCCGCGATGGATCATTCAAGTTTCTGACCTATCAGCTTTCGACGGTAGGGTATTGGCCTACCGTGGCAGTGACGGGTAACGGGGAATTAGGGTTCGATTCCGGAGAGGGAGCCTGAGAAACGGCTACCACA…	1756
DQ136181	Alveolata	Apicomplexa	Coccidians	Coccidia	Eimeriidae	Eimeria	Avian1_(Eimeria)	Eimeria_tenella	Isolate	-	-	-	-	-	-	-	-	TAGTCATATGCTTGTCTCAAAGATTAAGCCATGCATGTCTAAGTATAAGCTTTTATACGGTGAAACTGCGAATGGCTCATTAAAACAGTTATAGTTTATTTGATGGTCTCATTTTACATGGATAACCATGGTAATTCTATGGCTAATACATGCGCAAAGGTCACCTCCTTTGGAGGGGCTGTGTTTATTAGATACAAAACCAACCCACTTTGTAGTGGAGTCTTGGTGATTCATAGTAACCGAACGGATCGCAGTTGGTTCTTTTGGGCCCGCGATGGATCATTCAAGTTTCTGACCTATCAGCTTTCGACGGTAGGGTATTGGCCTACCGTGGCAGTGACGGGTAACGGGGAATTAGGGTTCGATTCCGGAGAGGGAGCCTGAGAAACGGCTACCACA…	1756
DQ136182	Alveolata	Apicomplexa	Coccidians	Coccidia	Eimeriidae	Eimeria	Avian1_(Eimeria)	Eimeria_tenella	Isolate	-	-	-	-	-	-	-	-	TAGTCATATGCTTGTCTCAAAGATTAAGCCATGCATGTCTAAGTATAAGCTTTTATACGGTGAAACTGCGAATGGCTCATTAAAACAGTTATAGTTTATTTGATGGTCTCATTTTACATGGATAACCATGGTAATTCTATGGCTAATACATGCGCAAAGGTCACCTCCTTTGGAGGGGCTGTGTTTATTAGATACAAAACCAACCCACTTTGTAGTGGAGTCTTGGTGATTCATAGTAACCGAACGGATCGCAGTTGGTTCTTTTGGGCCCGCGATGGATCATTCAAGTTTCTGACCTATCAGCTTTCGACGGTAGGGTATTGGCCTACCGTGGCAGTGACGGGTAACGGGGAATTAGGGTTCGATTCCGGAGAGGGAGCCTGAGAAACGGCTACCACA…	1756
DQ136183	Alveolata	Apicomplexa	Coccidians	Coccidia	Eimeriidae	Eimeria	Avian1_(Eimeria)	Eimeria_tenella	Isolate	-	-	-	-	-	-	-	-	TAGTCATATGCTTGTCTCAAAGATTAAGCCATGCATGTCTAAGTATAAGCTTTTATACGGTGAAACTGCGAATGGCTCATTAAAACAGTTATAGTTTATTTGATGGTCTCATTTTACATGGATAACCATGGTAATTCTATGGCTAATACATGCGCAAAGGTCACCTCCTCTGGAGGGGCTGTGTTTATTAGATACAAAACCAACCCACTTTGTAGTGGAGTCTTGGTGATTCATAGTAACCGAACGGATCGCAGTTGGTTCTTTTGGGCCCGCGATGGATCATTCAAGTTTCTGACCTATCAGCTTTCGACGGTAGGGTATTGGCCTACCGTGGCAGTGACGGGTAACGGGGAATTAGGGTTCGATTCCCGGAGAGGGAGCCTGAGAAACGGCTACCAC…	1757
DQ136184	Alveolata	Apicomplexa	Coccidians	Coccidia	Eimeriidae	Eimeria	Avian1_(Eimeria)	Eimeria_tenella	Isolate	-	-	-	-	-	-	-	-	TAGTCATATGCTTGTCTCAAAGATTAAGCCATGCATGTCTAAGTATAAGCTTTTATACGGTGAAACTGCGAATGGCTCATTAAAACAGTTATAGTTTATTTGATGGTCTCATTTTACATGGATAACCATGGTAATTCTATGGCTAATACATGCGCAAAGGTCACCTCCTCTGGAGGGGCTGTGTTTATTAGATACAAAACCAACCCACTTTGTAGTGGAGTCTTGGTGATTCATAGTAACCGAACGGATCGCAGTTGGTTCTTTTGGGCCCGCGATGGATCATTCAAGTTTCTGACCTATCAGCTTTCGACGGTAGGGTATTGGCCTACCGTGGCAGTGACGGGTAACGGGGAATTAGGGTTCGATTCCGGAGAGGGAGCCTGAGAAACGGCTACCACA…	1756
DQ640011	Alveolata	Apicomplexa	Coccidians	Coccidia	Eimeriidae	Eimeria	Avian1_(Eimeria)	Eimeria_tenella	Isolate	-	-	-	-	-	-	-	-	TAGTCATATGCTTGTCTCAAAGATTAAGCCATGCATGTCTAAGTATAAGCTTTTATACGGTGAAACTGCGAATGGCTCATTAAAACAGTTATAGTTTATTTGATGGTCTCATTTTACATGGATAACCATGGTAATTCTATGGCTAATACATGCGCAAAGGTCACCTCCTCTGGAGGGGCTGTGTTTATTAGATACAAAACCAACCCACTTTGTAGTGGAGTCTTGGTGATTCATAGTAACCGAACGGATCGCAGTTGGTTCTTTTGGGCCCGCGATGGATCATTCAAGTTTCTGACCTATCAGCTTTCGACGGTAGGGTATTGGCCTACCGTGGCAGTGACGGGTAACGGGGAATTAGGGTTCGATTCCGGAGAGGGAGCCTGAGAAACGGCTACCACA…	1755
EF210325	Alveolata	Apicomplexa	Coccidians	Coccidia	Eimeriidae	Eimeria	Avian1_(Eimeria)	Eimeria_tenella	Isolate	-	-	-	-	-	-	-	-	ACCTGGTTGATCCTGCCAGTAGTCATATGCTTGTCTCAAAGATTAAGCCATGCATGTCTAAGTATAAGCTTTTATACGGTGAAACTGCGAATGGCTCATTAAAACAGTTATAGTTTATTTGATGGTCTCATTTTACATGGATAACCATGGTAATTCTATGGCTAATACATGCGCAAAGGTCACCTCCTTTGGAGGGGCTGTGTTTATTAGATACAAAACCAACCCACTTTGTAGTGGAGTCTTGGTGATTCATAGTAACCGAACGGATCGCAGTTGGTTCTTTTGGGCCCGCGATGGATCATTCAAGTTTCTGACCTATCAGCTTTCGACGGTAGGGTATTGGCCTACCGTGGCAGTGACGGGTAACGGGGAATTAGGGTTCGATTCCGGAGAGGGAGC…	1799
EF210326	Alveolata	Apicomplexa	Coccidians	Coccidia	Eimeriidae	Eimeria	Avian1_(Eimeria)	Eimeria_tenella	Isolate	-	-	-	-	-	-	-	-	ACCTGGTTGATCCTGCCAGTAGTCATATGCTTGTCTCAAAGATTAAGCCATGCATGTCTAAGTATAAGCTTTTATACGGTGAAACTGCGAATGGCTCATTAAAACAGTTATAGTTTATTTGATGGTCTCATTTTACATGGATAACCATGGTAATTCTATGGCTAATACATGCGCAAGGGCCTCCTCCTCTGGAGGGGCTGTGTTTATTAGATACAAAACCAACCCACCTTGTAGTGGAGTCTTGGTGATTCATAGTAACCGAACGGATCGCAGTTGGTTCTTTTGGGCCCGCGATGGATCATTCAAGTTTCTGACCTATCAGCTTTCGACGGTAGGGTATTGGCCTACCGTGGCAGTGACGGGTAACGGGGAATTAGGGTTCGATTCCGGAGAGGGAGC…	1796
EU025113	Alveolata	Apicomplexa	Coccidians	Coccidia	Eimeriidae	Eimeria	Avian1_(Eimeria)	Eimeria_tenella	Isolate	-	-	-	-	-	-	-	-	TAGTCATATGCTTGTCTCAAAGATTAAGCCATGCATGTCTAAGTATAAGCTTTTATACGGTGAAACTGCGAATGGCTCATTAAAACAGTTATAGTTTATTTGATGGTCTCATTTTACATGGATAACCATGGTAATTCTATGGCTAATACATGCGCAAAGGTCACCTCCTCTGGAGGGGCTGTGTTTATTAGATACAAAACCAACCCACTTTGTAGTGGAGTCTTGGTGATTCATAGTAACCGAACGGATCGCAGTTGGTTCTTTTGGGCCCGCGATGGATCATTCAAGTTTCTGACCTATCAGCTTTCGACGGTAGGGTATTGGCCTACCGTGGCAGTGACGGGTAACGGGGAATTAGGGTTCGATTCCGGAGAGGGAGCCTGAGAAACGGCTACCACA…	1756
EU025114	Alveolata	Apicomplexa	Coccidians	Coccidia	Eimeriidae	Eimeria	Avian1_(Eimeria)	Eimeria_tenella	Isolate	-	-	-	-	-	-	-	-	TAGTCATATGCTTGTCTCAAAGATTAAGCCATGCATGTCTAAGTATAAGCTTTTATACGGTGAAACTGCGAATGGCTCATTAAAACAGTTATAGTTTATTTGATGGTCTCATTTTACATGGATAACCATGGTAATTCTATGGCTAATACATGCGCAAAGGTCACCTCCTTTGGAGGGGCTGTGTTTATTAGATACAAAACCAACCCACTTTGTAGTGGAGTCTTGGTGATTCATAGTAACCGAACGGATCGCAGTTGGTTCTTTTGGGCCCGCGATGGATCATTCAAGTTTCTGACCTATCAGCTTTCGACGGTAGGGTATTGGCCTACCGTGGCAGTGACGGGTAACGGGGAATTAGGGTTCGATTCCGGAGAGGGAGCCTGAGAAACGGCTACCACA…	1754
EU025115	Alveolata	Apicomplexa	Coccidians	Coccidia	Eimeriidae	Eimeria	Avian1_(Eimeria)	Eimeria_tenella	Isolate	-	-	-	-	-	-	-	-	TAGTCATATGCTTGTCTCAAAGATTAAGCCATGCATGTCTAAGTATAAGCTTTTATACGGTGAAACTGCGAATGGCTCATTAAAACAGTTATAGTTTATTTGATGGTCTCATTTTACATGGATAACCATGGTAATTCTATGGCTAATACATGCGCAAAGGTCACCTCCTTTGGAGGGGCTGTGTTTATTAGATACAAAACCAACCCACTTTGTAGTGGAGTCTTGGTGATTCATAGTAACCGAACGGATCGCAGTTGGTTCTTTTGGGCCCGCGATGGATCATTCAAGTTTCTGACCTATCAGCTTTCGACGGTAGGGTATTGGCCTACCGTGGCAGTGACGGGTAACGGGGAATTAGGGTTCGATTCCGGAGAGGGAGCCTGAGAAACGGCTACCACA…	1756
EU025116	Alveolata	Apicomplexa	Coccidians	Coccidia	Eimeriidae	Eimeria	Avian1_(Eimeria)	Eimeria_tenella	Isolate	-	-	-	-	-	-	-	-	TAGTCATATGCTTGTCTCAAAGATTAAGCCATGCATGTCTAAGTATAAACTTTTATACGGTGAAACTGCGAATGGCTCATTAAAACAGTTATAGTTTATTTGATGGTCTCTTTTACATGGATAACCATGGTAATTCTATGGCTAATACATGCGCAAAGGTCACCTCCTTTGGAGGGGCTGTGTTTATTAGATACAAAACCAACCCACTTTGTAGTGGAGTCTTGGTGATTCATAGTAACCGAACGGATCGCAGTTGGTTCTTTTGGGCCCGCGATGGATCATTCAAGTTTCTGACCTATCAGCTTTCGACGGTAGGGTATTGGCCTACCGTGGCAGTGACGGGTAACGGGGAATTAGGGTTCGATTCCGGAGAGGGAGCCTGAGAAACGGCTACCACAT…	1756
U40264	Alveolata	Apicomplexa	Coccidians	Coccidia	Eimeriidae	Eimeria	Avian1_(Eimeria)	Eimeria_tenella	Isolate	-	-	-	-	-	-	-	-	TAGTCATATGCTTGTCTCAAAGATTAAGCCATGCATGTCTAAGTATAAGCTTTTATACGGTGAAACTGCGAATGGCTCATTAAAACAGTTATAGTTTATTTGATGGTCTCATTTTACATGGATAACCATGGTAATTCTATGGCTAATACATGCGCAAAGGTCACCTCCTTTGGAGGGGCTGTGTTTATTAGATACAAAACCAACCCACTTTGTAGTGGAGTCTTGGTGATTCATAGTAACCGAACGGATCGCAGTTGGTTCTTTTGGGCCCGCGATGGATCATTCAAGTTTCTGACCTATCAGCTTTCGACGGTAGGGTATTGGCCTACCGTGGCAGTGACGGGTAACGGGGAATTAGGGTTCGATTCCGGAGAGGGAGCCTGAGAAACGGCTACCACA…	1756
U67119	Alveolata	Apicomplexa	Coccidians	Coccidia	Eimeriidae	Eimeria	Avian1_(Eimeria)	Eimeria_necatrix	Isolate	-	-	-	Chordata	Aves	Galliformes	Phasianidae	Gallus gallus (Chicken)	TAGTCATATGCTTGTCTCAAAGATTAAGCCATGCATGTCTAAGTATAAGCTTTTATACGGTGAAACTGCGAATGGCTCATTAAAACAGTTATAGTTTATTTGATGGTCTCATTTTACATGGATAACCATGGTAATTCTATGGCTAATACATGCGCAAAGGTCACCTCCTTTGGAGGGGCTGTGTTTATTAGATACAAAACCAACCCACTTAACGGTGGAGCCTTGGTGATTCATAGTAACCGAACGGATCGCAGTTGGTTCTTTTGGACCCGCGATGGATCATTCAAGTTTCTGACCTATCAGCTTTCGACGGTAGGGTATTGGCCTACCGTGGCAGTGACGGGTAACGGGGAATTAGGGTTCGATTCCGGAGAGGGAGCCTGAGAAACGGCTACCACA…	1756
JX093900	Alveolata	Apicomplexa	Coccidians	Coccidia	Eimeriidae	Eimeria	Avian1_(Eimeria)	Eimeria_tenella	Isolate	-	-	India	Chordata	Aves	Galliformes	Phasianidae	Gallus gallus (Chicken)	TGAAACTGCGAATGGCTCATTAAAACAGTTATAGTTTATTTGATGGTCTCATTTTACATGGATAACCATGGTAATTCTATGGCTAATACATGCGCAAAGGTCACCTCCTTTGGAGGGGCTGTGTTTATTAAATACAAAACCAACCCACTTTGTAGTGGAGTCTTGGTGATTCATAGTAACCGAACGGATCGCAGTTGGTTCTTTTGGGCCCGCGATGGATCATTCAAGTTTCTGACCTATCAGCTTTCGACGGTAGGGTATTGGCCTACCGTGGCAGTGACGGGTAACGGGGAATTAGGGTTCGATTCCGGAGAGGGAGCCTGAAAAACGGCTACCACATCTAAGGAAGGCAGCAGGCGCGCAAATTACCCAATGAAAACAGCTTCAAGGTAGTGACAA…	860
JX312808	Alveolata	Apicomplexa	Coccidians	Coccidia	Eimeriidae	Eimeria	Avian1_(Eimeria)	Eimeria_tenella	Isolate	-	-	India	Chordata	Aves	Galliformes	Phasianidae	Gallus gallus (Chicken)	TCAAGAACGACAGTAGGGGGTGTGAAGATGATTAGATACCGTCGTAATCTCTACCATAAACTATGCGGACTAGAGATAGGGAAACGCCTACCTAGGCTTCTCCTGCACCTCATGAGAAATCAAAGTCTCTGGGTTCTGGGGGGAGTATGGTCGCAAGGCTGAAACTTAAAGGAATTGACGGAGGGGCACCACCAGGCGTGGAGCATGCGGCTTAATTTGACTCAACACGGGGAAACTCACCAGGTCCAGACATGGGAAGGATTGACAGATTGATAGCTCTTTCTTGATTCTATGGGTGGTGGTGCATGGCCGTTCTTAGTTGGTGGAGTGATCTGTCTGGTTAATTTCGATAACGAACGAGACCTTAGCCTGCTAAATAGGGTCAGTAACTTTGCGGTT…	737
U67121	Alveolata	Apicomplexa	Coccidians	Coccidia	Eimeriidae	Eimeria	Avian1_(Eimeria)	Eimeria_tenella	Isolate	-	-	-	Chordata	Aves	Galliformes	Phasianidae	Gallus gallus (Chicken)	TAGTCATATGCTTGTCTCAAAGATTAAGCCATGCATGTCTAAGTATAAGCTTTTATACGGTGAAACTGCGAATGGCTCATTAAAACAGTTATAGTTTATTTGATGGTCTCATTTTACATGGATAACCATGGTAATTCTATGGCTAATACATGCGCAAAGGTCACCTCCTTTGGAGGGGCTGTGTTTATTAGATACAAAACCAACCCACTTTGTAGTGGAGTCTTGGTGATTCATAGTAACCGAACGGATCGCAGTTGGTTCTTTTGGGCCCGCGATGGATCATTCAAGTTTCTGACCTATCAGCTTTCGACGGTAGGGTATTGGCCTACCGTGGCAGTGACGGGTAACGGGGAATTAGGGTTCGATTCCGGAGAGGGAGCCTGAGAAACGGCTACCACA…	1756
EU044766	Alveolata	Apicomplexa	Coccidians	Coccidia	Eimeriidae	Eimeria	Avian1_(Eimeria)	69	Isolate	Feces	Feces	USA: Texas	Chordata	Aves	Galliformes	Phasianidae	Gallus gallus (Chicken)	GCTCATTAAAACAGTTATAGTTTATTTGATGGTCTCATTTTACATGGATAACCATGGTAATTCTATGGCTAATACATGCGCAAAGGTCACCCCCTTGGGAGGGGCTGTGTTTATTAAATACAAAACCAACCCACTTAACGGTGGAGCCTTGGTGATTCATAGTAACCGAACGGATCGCAGTTGGTTCTTTTGGACCCGCGATGGATCATTCAAGTTTCTGACCTATCAGCTTTCGACGGTAGGGTATTGGCCTACCGTGGCAGTGACGGGTAACGGGGAATTAGGGTTCGATTCCGGAGAGGGAGCCTGAGAAACGGCTACCACATCTAAGGAAGGCAGCAGGCGCGCAAATTACCCAATGAAAACAGCTTCGAGGTAGTGACGAGAAATAACAATACA…	1517
EU044785	Alveolata	Apicomplexa	Coccidians	Coccidia	Eimeriidae	Eimeria	Avian1_(Eimeria)	112	Isolate	Feces	Feces	USA: Texas	Chordata	Aves	Galliformes	Phasianidae	Gallus gallus (Chicken)	GCTCATTAAAACAGTTATAGTTTATTTGATGGTCTCATTTTACATGGATAACCATGGTAATTCTATGGCTAATACATGCGCAAAGGTCACCTCCTTTGGAGGGGCTGTGTTTATTAGATACAAAACCAACCCACTTAACGGTGGAGCCTTGGTGATTCATAGTAACCGAACGGATCGCAGTTGGTTCTTTTGGACCCGCGATGGATCATTCAAGTTTCTGACCTATCAGCTTTCGACGGTAGGGTATTGGCCTACCGTGGCAGTGACGGGTAACGGGGAATTAGGGTTCGATTCCGGAGAGGGAGCCTGAGAAACGGCTACCACATCTAAGGAAGGCAGCAGGCGCGCAAATTACCCAATGAAAACAGTTTCGAGGTAGTGACGAGAAATAACAATACA…	1517
EU044784	Alveolata	Apicomplexa	Coccidians	Coccidia	Eimeriidae	Eimeria	Avian1_(Eimeria)	126	Isolate	Feces	Feces	USA: Texas	Chordata	Aves	Galliformes	Phasianidae	Gallus gallus (Chicken)	GCTCATTAAAACAGTTATAGTTTATTTGATGGTCTCATTTTACATGGATAACCATGGTAATTCTATGGTTAATACATGCGCAAAGGTCACCTCCTTTGGAGGGGCTGTGTTTATTAGATACAAAACCAACCCACTTTGTAGTGGAGTCTTGGTGATTCATAGTAACCGAACGGATCGCAGTTGGTTCTTTTGGGCCCGCGATGGATCATTCAAGTTTCTGACCTATCAGCTTTCGACGGTAGGGTATTGGCCTACCGTGGCAGTGACGGGTAACGGGGAATTAGGGTTCGATTCCGGAGAGGGAGCCTGAGAAACGGCTACCACATCTAAGGAAGGCAGCAGGCGCGCAAATTACCCAATGAAAACAGTTTCGAGGTAGTGACGAGAAATAACAATACA…	1519
EU044767	Alveolata	Apicomplexa	Coccidians	Coccidia	Eimeriidae	Eimeria	Avian1_(Eimeria)	200	Isolate	Feces	Feces	USA: Texas	Chordata	Aves	Galliformes	Phasianidae	Gallus gallus (Chicken)	GCTCATTAAAACAGTTATAGTTTATTTGATGGTCTCACTTTACATGGATAACCATGGTAATTCTATGGCTAATACATGCGCAAAGGTCACCTCCTTTGGAGGGGCTGTGTTTATTAGATACAAAACCAACCCACTTAACGGTGGAGCCTTGGTGATTCATAGTAACCGAACGGATCGCAGTTGGTTCTTTTGGACCCGCGATGGATCATTCAAGTTTCTGACCTATCAGCTTTCGACGGTAGGGTATTGGCCTACCGTGGCAGTGACGGGTAACGGGGAATTAGGGTTCGATTCCGGAGAGGGAGCCTGAGAAACGGCTACCACATCTAAGGAAGGCAGCAGGCGCGCAAATTACCCAATGAAAACAGCTTCGAGGTAGTGACGAGAAATAACAATACA…	1519
FR745916	Alveolata	Apicomplexa	Coccidians	Coccidia	Eimeriidae	Eimeria	Avian1_(Eimeria)	Eimeria_adenoeides	Isolate	Feces	Feces	Czech Republic	Chordata	Aves	Galliformes	Phasianidae	Meleagris sp. (Turkey)	AAATAGAGCCCCCTAAGGGATGCAAAAGTCGTAACACGGTTTCCGTAGGTGAACCTGCGGAAGGATCATTCACACGTGAAGCATGAAAGCAGAAAAAGGAAGCTTTTGATCGTTTTCTCCCTTGCTTGCACAAGCTGCTGCTTTCGAGCAGCCAGCCAATTTGCATGCATGCAGGTGGGGGGGTGATCATGTGGGCGTCTCTTTGACTGCTGTTCAGGCTCATCTAATGGATTGGACATGCCCTATAACAACTTGTAAATCTGTTTTTTTCTCACAACGAGTCTTCTTTTAGATATATATAAATATATCGGAAGGAGAAAAAACAAACTGCTGTACAGAACTGTGTGGCCCGCTGTATGAATGTGGTTGTAGGTAGGTATGTTGGGTCGCTCACGCCTC…	629
KC305169	Alveolata	Apicomplexa	Coccidians	Coccidia	Eimeriidae	Eimeria	Avian1_(Eimeria)	Eimeria_adenoeides	Isolate	Feces	Feces	-	Chordata	Aves	Galliformes	Phasianidae	Meleagris sp. (Turkey)	AACCTGGTTGATCCTGCCAGTAGTCATATGCTTGTCTCAAAGATTAAGCCATGCATGTCTAAGTATAAGCTTTATACGGTGAAACTGCGAATGGCTCATTAAAACAGTTATAGTTTATTTGATGGTCTTTTTTTACATGGATAACCATGGTAATTCTATGGCTAATACATGCGCAAAGGTCTCCTCCTTTGGAGGGGCTGTGTTTATTAGATACAAAACCAACCCACTTTTGTGGAGTCTTGGTGATTCATAGTAACCGAACGGATCGCAGTTGGCTTTCGGGCCCGCGATGGATCATTCAAGTTTCTGACCTATCAGCTTTCGACGGTAGGGTATTGGCCTACCGTGGCAGTGACGGGTAACGGGGAATTAGGGTTCGATTCCGGAGAGGGAGCCTGA…	1792
KC305170	Alveolata	Apicomplexa	Coccidians	Coccidia	Eimeriidae	Eimeria	Avian1_(Eimeria)	Eimeria_adenoeides	Isolate	Feces	Feces	-	Chordata	Aves	Galliformes	Phasianidae	Meleagris sp. (Turkey)	AACCTGGTTGATCCTGCCAGTAGTCATATGCTTGTCTCAAAGATTAAGCCATGCATGTCTAAGTATAAGCTTTTATACGGTGAAACTGCGAATGGCTCATTAAAACAGTTATAGTTTATTTGATGGTCTTTTTTTACATGGATAACCATGGTAATTCTATGGCTAATACATGCGCAAAGGTCTCCTCCTTTGGAGGGGCTGTGTTTATTAGATACAAAACCAACCCACTTTTGTGGAGTCTTGGTGATTCATAGTAACCGAACGGATCGCAGTTGGCTTTCGGGCCCGCGATGGATCATTCAAGTTTCTGACCTATCAGCTTTCGACGGTAGGGTATTGGCCTACCGTGGCAGTGACGGGTAACGGGGAATTAGGGTTCGATTCCGGAGAGGGAGCCTG…	1793
KC305171	Alveolata	Apicomplexa	Coccidians	Coccidia	Eimeriidae	Eimeria	Avian1_(Eimeria)	Eimeria_adenoeides	Isolate	Feces	Feces	-	Chordata	Aves	Galliformes	Phasianidae	Meleagris sp. (Turkey)	AACCTGGTTGATCCTGCCAGTAGTCATATGCTTGTCTCAAAGATTAAGCCATGCATGTCTAAGTATAAGCTTTTATACGGTGAAACTGCGAATGGCTCATTAAAACAGTTATAGTTTATTTGATGGTCTTTTTTTACATGGATAACCATGGTAATTCTATGGCTAATACATGCGCAAAGGTCTCCTCCTTTGGAGGGGCTGTGTTTATTAGATACAAAACCAACCCACTTTTGTGGAGTCTTGGTGATTCATAGTAACCGAACGGATCGCAGTTGGCTTTCGGGCCCGCGATGGATCATTCAAGTTTCTGACCTATCAGCTTTCGACGGTAGGGTATTGGCCTACCGTGGCAGTGACGGGTAACGGGGAATTAGGGTTCGATTCCGGAGAGGGAGCCTG…	1793
KC305172	Alveolata	Apicomplexa	Coccidians	Coccidia	Eimeriidae	Eimeria	Avian1_(Eimeria)	Eimeria_adenoeides	Isolate	Feces	Feces	-	Chordata	Aves	Galliformes	Phasianidae	Meleagris sp. (Turkey)	AACCTGGTTGATCCTGCCAGTAGTCATATGCTTGTCTCAAAGATTAAGCCATGCATGTCTAAGTATAAGCTTTTATACGGTGAAACTGCGAATGGCTCATTAAAACAGTTATAGTTTATTTGATGGTCTTTTTTACATGGATAACCATGGTAATTCTATGGCTAATACATGCGCAAAGGTCTCCTCCTTTGGAGGGGCTGTGTTTATTAGATACAAAACCAACCCACTTTTGTGGAGTCTTGGTGATTCATAGTAACCGAACGGATCGCAGTTGGCTTTCGGGCCCGCGATGGATCATTCAAGTTTCTGACCTATCAGCTTTCGACGGTAGGGTATTGGCCTACCGTGGCAGTGACGGGTAACGGGGAATTAGGGTTCGATTCCGGAGAGGGAGCCTGA…	1792
KC305173	Alveolata	Apicomplexa	Coccidians	Coccidia	Eimeriidae	Eimeria	Avian1_(Eimeria)	Eimeria_adenoeides	Isolate	Feces	Feces	-	Chordata	Aves	Galliformes	Phasianidae	Meleagris sp. (Turkey)	AACCTGGTTGATCCTGCCAGTAGTCATATGCTTGTCTCAAAGATTAAGCCATGCATGTCTAAGTATAAGCTTTTATACGGTGAAACTGCGAATGGCTCATTAAAACAGTTATAGTTTATTTGATGGTCTTTTTTACATGGATAACCATGGTAATTCTATGGCTAATACATGCGCAAAGGTCTCCTCCTTTGGAGGGGCTGTGTTTATTAGATACAAAACCAACCCACTTTTGTGGAGTCTTGGTGATTCATAGTAACCGAACGGATCGCAGTTGGCTTTCGGGCCCGCGATGGATCATTCAAGTTTCTGACCTATCAGCTTTCGACGGTAGGGTATTGGCCTACCGTGGCAGTGACGGGTAACGGGGAATTAGGGTTCGATTCCGGAGAGGGAGCCTGA…	1792
KC305174	Alveolata	Apicomplexa	Coccidians	Coccidia	Eimeriidae	Eimeria	Avian1_(Eimeria)	Eimeria_adenoeides	Isolate	Feces	Feces	-	Chordata	Aves	Galliformes	Phasianidae	Meleagris sp. (Turkey)	AACCTGGTTGATCCTGCCAGTAGTCATATGCTTGTCTCAAAGATTAAGCCATGCATGTCTAAGTATAAGCTTTTATACGGTGAAACTGCGAATGGCTCATTAAAACAGTTATAGTTTATTTGATGGTCTTTTTTTACATGGATAACCATGGTAATTCTATGGCTAATACATGCGCAAAGGTCTCCTCCTTTGGAGGGGCTGTGTTTATTAGATACAAAACCAACCCACTTTTGTGGAGTCTTGGTGATTCATAGTAACCGAACGGATCGCAGTTGGCTTTCGGGCCCGCGATGGATCATTCAAGTTTCTGACCTATCAGCTTTCGACGGTAGGGTATTGGCCTACCGTGGCAGTGACGGGTAACGGGGAATTAGGGTTCGATTCCGGAGAGGGAGCCTG…	1793
KC305175	Alveolata	Apicomplexa	Coccidians	Coccidia	Eimeriidae	Eimeria	Avian1_(Eimeria)	Eimeria_adenoeides	Isolate	Feces	Feces	-	Chordata	Aves	Galliformes	Phasianidae	Meleagris sp. (Turkey)	AACCTGGTTGATCCTGCCAGTAGTCATATGCTTGTCTCAAAGATTAAGCCATGCATGTCTAAGTATAAGCTTTTATACGGTGAAACTGCGAATGGCTCATTAAAACAGTTATAGTTTATTTGATGGTCTTTTTTTACATGGATAACCATGGTAATTCTATGGCTAATACATGCGCAAAGGTCTCCTCCTTTGGAGGGGCTGTGTTTATTAGATACAAAACCAACCCACTTTTGTGGAGTCTTGGTGATTCATAGTAACCGAACGGATCGCAGTTGGCTTTCGGGCCCGCGATGGATCATTCAAGTTTCTGACCTATCAGCTTTCGACGGTAGGGTATTGGCCTACCGTGGCAGTGACGGGTAACGGGGAATTAGGGTTCGATTCCGGAGAGGGAGCCTG…	1793
KC305176	Alveolata	Apicomplexa	Coccidians	Coccidia	Eimeriidae	Eimeria	Avian1_(Eimeria)	Eimeria_adenoeides	Isolate	Feces	Feces	-	Chordata	Aves	Galliformes	Phasianidae	Meleagris sp. (Turkey)	AACCTGGTTGATCCTGCCAGTAGTCATATGCTTGTCTCAAAGATTAAGCCATGCATGTCTAAGTATAAGCTTTTATACGGTGAAACTGCGACTGGCTCATTAAAACAGTTATAGTTTATTTGATGGTCTTTTTTACATGGATAACCATGGTAATTCTATGGCTAATACATGCGCAAAGGTCTCCTCCTTTGGAGGGGCTGTGTTTATTAGATACAAAACCAACCCACTTTTGTGGAGTCTTGGTGATTCATAGTAACCGAACGGATCGCAGTTGGCTTTCGGGCCCGCGATGGATCATTCAAGTTTCTGACCTATCAGCTTTCGACGGTAGGGTATTGGCCTACCGTGGCAGTGACGGGTAACGGGGAATTAGGGTTCGATTCCGGAGAGGGAGCCTGA…	1792
KC305177	Alveolata	Apicomplexa	Coccidians	Coccidia	Eimeriidae	Eimeria	Avian1_(Eimeria)	Eimeria_adenoeides	Isolate	Feces	Feces	-	Chordata	Aves	Galliformes	Phasianidae	Meleagris sp. (Turkey)	AACCTGGTTGATCCTGCCAGTAGTCATATGCTTGTCTCAAAGATTAAGCCATGCATGTCTAAGTATAAGCTTTTATACGGTGAAACTGCGAATGGCTCATTAAAACAGTTATAGTTTATTTGATGGTCTTTTTTTACATGGATAACCATGGTAATTCTATGGCTAATACATGCGCAAAGGTCTCCTCCTTTGGAGGGGCTGTGTTTATTAGATACAAAACCAACCCACTTTTGTGGAGTCTTGGTGATTCATAGTAACCGAACGGATCGCAGTTGGCTTTCGGGCCCGCGATGGATCATTCAAGTTTCTGACCTATCAGCTTTCGACGGTAGGGTATTGGCCTACCGTGGCAGTGACGGGTAACGGGGAATTAGGGTTCGATTCCGGAGAGGGAGCCTG…	1793
KC305178	Alveolata	Apicomplexa	Coccidians	Coccidia	Eimeriidae	Eimeria	Avian1_(Eimeria)	Eimeria_adenoeides	Isolate	Feces	Feces	-	Chordata	Aves	Galliformes	Phasianidae	Meleagris sp. (Turkey)	AACCTGGTTGATCCTGCCAGTAGTCATATGCTTGTCTCAAAGATTAAGCCATGCATGTCTAAGTATAAGCTTTTATACGGTGAAACTGCGAATGGCTCATTAAAACAGTTATAGTTTATTTGATGGTCTTTTTTTACATGGATAACCATGGTAATTCTATGGCTAATACATGCGCAAAGGTCTCCTCCTTTGGAGGGGCTGTGTTTATTAGATACAAAACCAACCCACTTTTGTGGAGTCTTGGTGATTCATAGTAACCGAACGGATCGCAGTTGGCTTTCGGGCCCGCGATGGATCATTCAAGTTTCTGACCTATCAGCTTTCGACGGTAGGGTATTGGCCTACCGTGGCAGTGACGGGTAACGGGGAATTAGGGTTCGATTCCGGAGAGGGAGCCTG…	1793
KC305179	Alveolata	Apicomplexa	Coccidians	Coccidia	Eimeriidae	Eimeria	Avian1_(Eimeria)	Eimeria_adenoeides	Isolate	Feces	Feces	-	Chordata	Aves	Galliformes	Phasianidae	Meleagris sp. (Turkey)	AACCTGGTTGATCCTGCCAGTAGTCATATGCTTGTCTCAAAGATTAAGCCATGCATGTCTAAGTATAAGCTTTTATACGGTGAAACTGCGAATGGCTCATTAAAACAGTTATAGTTTATTTGATGGTCTTTTTTTACATGGATAACCATGGTAATTCTATGGCTAATACATGCGCAAAGGTCTCCTCCTTTGGAGGGGCTGTGTTTATTAGATACAAAACCAACCCACTTTTGTGGAGTCTTGGTGATTCATAGTAACCGAACGGATCGCAGTTGGCTTTCGGGCCCGCGATGGATCATTCAAGTTTCTGACCTATCAGCTTTCGACGGTAGGGTATTGGCCTACCGTGGCAGTGACGGGTAACGGGGAATTAGGGTTCGATTCCGGAGAGGGAGCCTG…	1793
KC305180	Alveolata	Apicomplexa	Coccidians	Coccidia	Eimeriidae	Eimeria	Avian1_(Eimeria)	Eimeria_adenoeides	Isolate	Feces	Feces	-	Chordata	Aves	Galliformes	Phasianidae	Meleagris sp. (Turkey)	AACCTGGTTGATCCTGCCAGTAGTCATATGCTTGTCTCAAAGATTAAGCCATGCATGTCTAAGTATAAGCTTTTATACGGTGAAACTGCGAATGGCTCATTAAAACAGTTATAGTTTATTTGATGGTCTTTTTTTACATGGATAACCATGGTAATTCTATGGCTAATACATGCGCAAAGGTCTCCTCCTTTGGAGGGGCTGTGTTTATTAGATACAAAACCAACCCACTTTTGTGGAGTCTTGGTGATTCATAGTAACCGAACGGATCGCAGTTGGCTTTCGGGCCCGCGATGGATCATTCAAGTTTCTGACCTATCAGCTTTCGACGGTAGGGTATTGGCCTACCGTGGCAGTGACGGGTAACGGGGAATTAGGGTTCGATTCCGGAGAGGGAGCCTG…	1793
KC305181	Alveolata	Apicomplexa	Coccidians	Coccidia	Eimeriidae	Eimeria	Avian1_(Eimeria)	Eimeria_adenoeides	Isolate	Feces	Feces	-	Chordata	Aves	Galliformes	Phasianidae	Meleagris sp. (Turkey)	AACCTGGTTGATCCTGCCAGTAGTCATATGCTTGTCTCAAAGATTAAGCCATGCATGTCTAAGTATAAGCTTTTATACGGTGAAACTGCGAATGGCTCATTAAAACAGTTATAGTTTATTTGATGGTCTTTTTTTACATGGATAACCATGGTAATTCTATGGCTAATACATGCGCAAAGGTCTCCTCCTTTGGAGGGGCTGTGTTTATTAGATACAAAACCAACCCACTTTTGTGGAGTCTTGGTGATTCATAGTAACCGAACGGATCGCAGTTGGCTTTCGGGCCCGCGATGGATCATTCAAGTTTCTGACCTATCAGCTTTCGACGGTAGGGTATTGGCCTACCGTGGCAGTGACGGGTAACGGGGAATTAGGGTTCGATTCCGGAGAGGGAGCCTG…	1793
KC305183	Alveolata	Apicomplexa	Coccidians	Coccidia	Eimeriidae	Eimeria	Avian1_(Eimeria)	Eimeria_adenoeides	Isolate	Feces	Feces	-	Chordata	Aves	Galliformes	Phasianidae	Meleagris sp. (Turkey)	AACCTGGTTGATCCTGCCAGTAGTCATATGCTTGTCTCAAAGATTAAGCCATGCATGTCTAAGTATAAGCTTTTATACGGTGAAACTGCGAATGGCTCATTAAAACAGTTATAGTTTATTTGATGGTCTTTTTTACATGGATAACCATGGTAATTCTATGGCTAATACATGCGCAAAGGTCTCCTCCTTTGGAGGGGCTGTGTTTATTAGATACAAAACCAACCCACTTTTGTGGAGTCTTGGTGATTCATAGTAACCGAACGGATCGCAGTTGGCTTTCGGGCCCGCGATGGATCATTCAAGTTTCTGACCTATCAGCTTTCGACGGTAGGGTATTGGCCTACCGTGGCAGTGACGGGTAACGGGGAATTAGGGTTCGATTCCGGAGAGGGAGCCTGA…	1792
KC305184	Alveolata	Apicomplexa	Coccidians	Coccidia	Eimeriidae	Eimeria	Avian1_(Eimeria)	Eimeria_adenoeides	Isolate	Feces	Feces	-	Chordata	Aves	Galliformes	Phasianidae	Meleagris sp. (Turkey)	AACCTGGTTGATCCTGCCAGTAGTCATATGCTTGTCTCAAAGATTAAGCCATGCATGTCTAAGTATAAGCTTTTATACGGTGAAACTGCGAATGGCTCATTAAAACAGTTATAGTTTATTTGATGGTCTTTTTTTACATGGATAACCATGGTAATTCTATGGCTAATACATGCGCAAAGGTCTCCTCCTTTGGAGGGGCTGTGTTTATTAGATACAAAACCAACCCACTTTTGTGGAGTCTTGGTGATTCATAGTAACCGAACGGATCGCAGTTGGCTTTCGGGCCCGCGATGGATCATTCAAGTTTCTGACCTATCAGCTTTCGACGGTAGGGTATTGGCCTACCGTGGCAGTGACGGGTAACGGGGAATTAGGGTTCGATTCCGGAGAGGGAGCCTG…	1793
KC305185	Alveolata	Apicomplexa	Coccidians	Coccidia	Eimeriidae	Eimeria	Avian1_(Eimeria)	Eimeria_adenoeides	Isolate	Feces	Feces	-	Chordata	Aves	Galliformes	Phasianidae	Meleagris sp. (Turkey)	AACCTGGTTGATCCTGCCAGTAGTCATATGCTTGTCTCAAAGATTAAGCCATGCATGTCTAAGTATAAGCTTTTATACGGTGAAACTGCGAATGGCTCATTAAAACAGTTATAGTTTATTTGATGGTCTTTTTTACATGGATAACCATGGTAATTCTATGGCTAATACATGCGCAAAGGTCTCCTCCTTTGGAGGGGCTGTGTTTATTAGATACAAAACCAACCCACTTTTGTGGAGTCTTGGTGATTCATAGTAACCGAACGGATCGCAGTTGGCTTTCGGGCCCGCGATGGATCATTCAAGTTTCTGACCTATCAGCTTTCGACGGTAAGGTATTGGCCTACCGTGGCAGTGACGGGTAACGGGGAATTAGGGTTCGATTCCGGAGAGGGAGCCTGA…	1792
JN596589	Alveolata	Apicomplexa	Coccidians	Coccidia	Eimeriidae	Eimeria	Avian1_(Eimeria)	Eimeria_pavonina	Isolate	-	-	Germany	Chordata	Aves	Galliformes	Phasianidae	Pavo sp. (Peafowl)	TATGCTTGTCTCAAAGATTAAGCCATGCATGTCTAAGTATAAGCTTTTATACGGTGAAACTGCGAATGGCTCATTAAAACAGTTATAGTTTATTTGATGGTCTTTTTTTACATGGATAACCATGGTAATTCTATGGCTAATACATGCGCATAGGCCTCCTCCTTTGGAGGGGCTGTGTTTATTAGATACAAAACCAACCCACTTTTGTGGAGCCTTGGTGATTCATAGTAACCGAACGGATCGCAGTTGGTTCTTTGAGCCCGCGATGGATCATTCAAGTTTCTGACCTATCAGCTTTCGACGGTAGGGTATTGGCCTACCGTGGCAGTGACGGGTAACGGGGAATTAGGGTTCGATTCCGGAGAGGGAGCCTGAGAAACGGCTACCACATCTAAGGAA…	1748
DQ136186	Alveolata	Apicomplexa	Coccidians	Coccidia	Eimeriidae	Eimeria	Avian1_(Eimeria)	Eimeria_maxima	Isolate	-	-	-	-	-	-	-	-	TAGTCATATGCTTGTCTCAAAGATTAAGCCATGCATGTCTAAGTATAAACTTTTATACAGTGAAACTGCGAATGGCTCATTAAAACAGTTATAGTTTATTTGATGGTCATTTTTACATGGATAACCATGGTAATTCTATGGCTAATACATGCGCAAGAGCTACCTTCTCTGGAGGAGCTGTGTTTATTAGATACAAAACCAACCCACTTTGTGGAGTCTTGGTGATTCATAGTAACCGAACGGATCGCAGTTGGCTTTCGGGCCCGCGATGGATCATTCAAGTTTCTGACCTATCAGCTTTCGACGGTAGGGTATTGGCCTACCGTGGCAGTGACGGGTAACGGGGAATTAGGGTTCGATTCCGGAGAGGGAGCCTGAGAAACGGCTACCACATCTAAG…	1747
DQ538348	Alveolata	Apicomplexa	Coccidians	Coccidia	Eimeriidae	Eimeria	Avian1_(Eimeria)	Eimeria_maxima	Isolate	-	-	-	-	-	-	-	-	TAGTCATATGCTTGTCTCAAAGATTAAGCCATGCATGTCTAAGTATAAACTTTTATACGGTGAAACTGCGAATGGCTCATTAAAACAGTTATAGTTTATTTGATGGTCATTTTTACATGGATAACCATGGTAATTCTATGGCTAATACATGCGCAAAGGCTACCTTCTTTGGAGGAGCTGTGTTTATTAGATACAAAGCCAACCCACAATTCTTGTGGAGTCTTGGTGATTCATAGTAACCGAACGGATCGCAGTTGGCTTTCGTGCCCGCGATGGATCATTCAAGTTTCTGACCTATCAGCTTTCGACGGTAGGGTATTGGCCTACCGTGGCAGTGACGGGTAACGGGGAATTAGGGTTCGATTCCGGAGAGGGAGCCTGAGAAACGGCTACCACATC…	1751
DQ538349	Alveolata	Apicomplexa	Coccidians	Coccidia	Eimeriidae	Eimeria	Avian1_(Eimeria)	Eimeria_maxima	Isolate	-	-	-	-	-	-	-	-	TAGTCATATGCTTGTCTCAAAGATTAAGCCATGCATGTCTAAGTATAAACTTTTATACGGTGAAACTGCGAATGGCTCATTAAAACAGTTATAGTTTATTTGATGGTCATTTTTACATGGATAACCATGGTAATTCTATGGCTAATACATGCGCAAAGGCTACCTTCTTTGGAGGAGCTGTGTTTATTAGATACAAAACCAACCCACAATTCTTGTGGAGTCTTGGTGATTCATAGTAACCGAACGGATCGCAGTTGGCTTTCGTGCCCGCGATGGATCATTCAAGTTTCTGACCTATCAGCTTTCGACGGTAGGGTATTGGCCTACCGTGGCAGTGACGGGTAACGGGGAATTAGGGTTCGATTCCGGAGAGGGAGCCTGAGAAACGGCTACCACATC…	1750
DQ538350	Alveolata	Apicomplexa	Coccidians	Coccidia	Eimeriidae	Eimeria	Avian1_(Eimeria)	Eimeria_maxima	Isolate	-	-	-	-	-	-	-	-	TAGTCATATGCTTGTCTCAAAGATTAAGCCATGCATGTCTAAGTATAAACTTTTATACGGTGAAACTGCGAATGGCTCATTAAAACAGTTATAGTTTATTTGATGGTCATTTTTACATGGATAACCATGGTAATTCTATGGCTAATACATGCGCAAGAGCTACCTTCTCTGGAGGAGCTGTGTTTATTAGATACAAAACCAACCCACTTTGTGGAGTCTTGGTGATTCATAGTAACCGAACGGATCGCAGTTGGCTTTCGGGCCCGCGATGGATCATTCAAGTTTCTGACCTATCAGCTTTCGACGGTAGGGTATTGGCCTACCGTGGCAGTGACGGGTAACGGGGAATTAGGGTTCGATTCCGGAGAGGGAGCCTGAGAAACGGCTACCACATCTAAG…	1747
DQ640012	Alveolata	Apicomplexa	Coccidians	Coccidia	Eimeriidae	Eimeria	Avian1_(Eimeria)	Eimeria_maxima	Isolate	-	-	-	-	-	-	-	-	TAGTCATATGCTTGTCTCAAAGATTAAGCCATGCATGTCTAAGTATAAACTTTTATACGGTGAAACTGCGAATGGCTCATTAAAACAGTTATAGTTTATTTGATGGTCATTTTTACATGGATAACCATGGTAATTCTATGGCTAATACATGCGCAAAAGCTACCTTCTTTGGAGGAGCTGTGTTTATTAGATACAAAACCAGCCCACAATTCTTGTGGAGTCTTGGTGATTCATAGTAACCGAACGGATCGCAGTTGGCTTTCGTGCCCGCGATGGATCATTCAAGTTTCTGACCTATCAGCTTTCGACGGTAGGGTATTGGCCTACCGTGGCAGTGACGGGTAACGGGGAATTAGGGTTCGATTCCGGAGAGGGAGCCTGAGAAACGGCTACCACATC…	1748
EU025110	Alveolata	Apicomplexa	Coccidians	Coccidia	Eimeriidae	Eimeria	Avian1_(Eimeria)	Eimeria_maxima	Isolate	-	-	-	-	-	-	-	-	TAGTCATATGCTTGTCTCAAAGATTAAGCCATGCATGTCTAAGTATAAACTTTTATACGGTGAAACTGCGAATGGCTCATTAAAACAGTTATAGTTTATTTGATGGTCATTTTTACATGGATAACCATGGTAATTCTATGGCTAATACATGCGCAAGAGCTACCTTCTCTGGAGGAGCTGTGTTTATTAGATACAAAACCAACCCACTTTGTGGAGTCTTGGTGATTCATAGTAACCGAACGGATCGCAGTTGGCTTTCGGGCCCGCGATGGATCATTCAAGTTTCTGACCTATCAGCTTTCGACGGTAGGGTATTGGCCTACCGTGGCAGTGACGGGTAACGGGGAATTAGGGTTCGATTCCGGAGAGGGAGCCTGAGAAACGGCTACCACATCTAAG…	1747
EU025111	Alveolata	Apicomplexa	Coccidians	Coccidia	Eimeriidae	Eimeria	Avian1_(Eimeria)	Eimeria_maxima	Isolate	-	-	-	-	-	-	-	-	TAGTCATATGCTTGTCTCAAAGATTAAGCCATGCATGTCTAAGTATAAACTTTTATACGGTGAAACTGCGAATGGCTCATTAAAACAGTTATAGTTTATTTGATGGTCATTTTTACATGGATAACCATGGTAATTCTATGGCTAATACATGCGCAAGAGCTACCTTCTCTGGAGGAGCTGTGTTTATTAGATACAAAACCAACCCACTTTGTGGAGTCTTGGTGATTCATAGTAACCGAACGGATCGCAGTTGGCTTTCGTGCCCGCGATGGATCATTCAAGTTTCTGACCTATCAGCTTTCGACGGTAGGGTATTGGCCTACCGTGGCAGTGACGGGTAACGGGGAATTAGGGTTCGATTCCGGAGAGGGAGCCTGAGAAACGGCTACCACATCTAAG…	1746
EU025112	Alveolata	Apicomplexa	Coccidians	Coccidia	Eimeriidae	Eimeria	Avian1_(Eimeria)	Eimeria_maxima	Isolate	-	-	-	-	-	-	-	-	TAGTCATATGCTTGTCTCAAAGATTAAGCCATGCATGTCTAAGTATAAACTTTTATACGGTGAAACTGCGAATGGCTCATTAAAACAGTTATAGTTTATTTGATGGTCATTTTTACATGGATAACCATGGTAATTCTATGGCTAATACATGCGCAAGAGCTACCTTCTCTGGAGGAGCTGTGTTTATTAGATACAAAACCAACCCACTTTGTGGAGTCTTGGTGATTCATAGTAACCGAACGGATCGCAGTTGGCTTTCGGGCCCGCGATGGATCATTCAAGTTTCTGACCTATCAGCTTTCGACGGTAGGGTATTGGCCTACCGTGGCAGTGACGGGTAACGGGGAATTAGGGTTCGATTCCGGAGAGGGAGCCTGAGAAACGGCTACCACATCTAAG…	1747
I14451	Alveolata	Apicomplexa	Coccidians	Coccidia	Eimeriidae	Eimeria	Avian1_(Eimeria)	Eimeria_sp	Isolate	-	-	-	-	-	-	-	-	AGTCATATGCTTGTCTCAAAGATTAAGCCATGCATGTCTAAGTATAAACTTTTATACGGTGAAACTGCGAATGGCTCATTAAAACAGTTATAGTTTATTTGATGGTCATTTTTACATGGATAACCATGGTAATTCTATGGCTAATACATGCGCATAGGCTTCCTTCTTTGAAGGGGCTGTGTTTATTAGATACAAAACCAACCCACCTTGTGGAGCCTTGGTGATTCATAGTAACCGAACGGATCGCAGTTGGCTTTCGGGCCCGCGATGGATCATTCAAGTTTCTGACCTATCAGCTTTCGACGGTAGGGTATTGGCCTACCGTGGCAGTGACGGGTAACGGGGAATTAGGGTTCGATTCCGGAGAGGGAGCCTGAGAAACGGCTACCACATCTAAGG…	1743
I14452	Alveolata	Apicomplexa	Coccidians	Coccidia	Eimeriidae	Eimeria	Avian1_(Eimeria)	Eimeria_sp	Isolate	-	-	-	-	-	-	-	-	AGTCATATGCTTGTCTCAAAGATTAAGCCATGCATGTCTAAGTATAAACTTTTATACGGTGAAACTGCGAATGGCTCATTAAAACAGTTATAGTTTATTTGATGGTCTTTTTTACATGGATAACCATGGTAATTCTATGGCTAATACATGCGCAAAAGCTACCTTCTTTGGAGGAGCTGTGTTTATTAGATACAAAACCAGCCCACAATTCTTGTGGAGTCTTGGTGATTCATAGTAACCGAACGGATCGCAGTTGGCTTTCGGGCCCGCGATGGATCATTCAAGTTTCTGACCTATCAGCTTTCGACGGTAGGGTATTGGCCTACCGTGGCAGTGACGGGTAACGGGGAATTAGGGTTCGATTCCGGAGAGGGAGCCTGAGAAACGGCTACCACATCT…	1749
I14455	Alveolata	Apicomplexa	Coccidians	Coccidia	Eimeriidae	Eimeria	Avian1_(Eimeria)	Eimeria_sp	Isolate	-	-	-	-	-	-	-	-	AGTCATATGCTTGTCTCAAAGATTAAGCCATGCATGTCTAAGTATAAGCTTTTATACGGTGAAACTGCGAATGGCTCATTAAAACAGTTATAGTTTATTTGATGGTCTTTTTTACATGGATAACCATGGTAATTCTATGGCTAATACATACGCAAAGGCTACCTTCTCTGGAGGGGCTGTGTTTATTAGATACAAAACCAACCCACTTTTGTGGAGTCATGGTGATTCATAGTAACCGAACGGATCGCAGTTGGCTTTCGGGCCCGCGATGGATCATTCAAGTTTCTGACCTATCAGCTTTCGACGGTAGGGTATTGGCCTACCGTGGCAGTGACGGGTAACGGGGAATTAGGGTTCGATTCCGGAGAGGGAGCCTGAGAAACGGCTACCACATCTAAG…	1746
I27294	Alveolata	Apicomplexa	Coccidians	Coccidia	Eimeriidae	Eimeria	Avian1_(Eimeria)	Eimeria_sp	Isolate	-	-	-	-	-	-	-	-	AGTCATATGCTTGTCTCAAAGATTAAGCCATGCATGTCTAAGTATAAACTTTTATACGGTGAAACTGCGAATGGCTCATTAAAACAGTTATAGTTTATTTGATGGTCATTTTTACATGGATAACCATGGTAATTCTATGGCTAATACATGCGCATAGGCTTCCTTCTTTGAAGGGGCTGTGTTTATTAGATACAAAACCAACCCACCTTGTGGAGCCTTGGTGATTCATAGTAACCGAACGGATCGCAGTTGGCTTTCGGGCCCGCGATGGATCATTCAAGTTTCTGACCTATCAGCTTTCGACGGTAGGGTATTGGCCTACCGTGGCAGTGACGGGTAACGGGGAATTAGGGTTCGATTCCGGAGAGGGAGCCTGAGAAACGGCTACCACATCTAAGG…	1743
I27295	Alveolata	Apicomplexa	Coccidians	Coccidia	Eimeriidae	Eimeria	Avian1_(Eimeria)	Eimeria_sp	Isolate	-	-	-	-	-	-	-	-	AGTCATATGCTTGTCTCAAAGATTAAGCCATGCATGTCTAAGTATAAACTTTTATACGGTGAAACTGCGAATGGCTCATTAAAACAGTTATAGTTTATTTGATGGTCTTTTTTACATGGATAACCATGGTAATTCTATGGCTAATACATGCGCAAAAGCTACCTTCTTTGGAGGAGCTGTGTTTATTAGATACAAAACCAGCCCACAATTCTTGTGGAGTCTTGGTGATTCATAGTAACCGAACGGATCGCAGTTGGCTTTCGGGCCCGCGATGGATCATTCAAGTTTCTGACCTATCAGCTTTCGACGGTAGGGTATTGGCCTACCGTGGCAGTGACGGGTAACGGGGAATTAGGGTTCGATTCCGGAGAGGGAGCCTGAGAAACGGCTACCACATCT…	1749
I27298	Alveolata	Apicomplexa	Coccidians	Coccidia	Eimeriidae	Eimeria	Avian1_(Eimeria)	Eimeria_sp	Isolate	-	-	-	-	-	-	-	-	AGTCATATGCTTGTCTCAAAGATTAAGCCATGCATGTCTAAGTATAAGCTTTTATACGGTGAAACTGCGAATGGCTCATTAAAACAGTTATAGTTTATTTGATGGTCTTTTTTACATGGATAACCATGGTAATTCTATGGCTAATACATACGCAAAGGCTACCTTCTCTGGAGGGGCTGTGTTTATTAGATACAAAACCAACCCACTTTTGTGGAGTCATGGTGATTCATAGTAACCGAACGGATCGCAGTTGGCTTTCGGGCCCGCGATGGATCATTCAAGTTTCTGACCTATCAGCTTTCGACGGTAGGGTATTGGCCTACCGTGGCAGTGACGGGTAACGGGGAATTAGGGTTCGATTCCGGAGAGGGAGCCTGAGAAACGGCTACCACATCTAAG…	1746
EF210322	Alveolata	Apicomplexa	Coccidians	Coccidia	Eimeriidae	Eimeria	Avian1_(Eimeria)	Eimeria_maxima	Isolate	-	-	-	-	-	-	-	-	ACCTGGTTGATCCTGCCAGTAGTCATATGCTTGTCTCAAAGATTAAGCCATGCATGTCTAAGTATAAACTTTTATACGGTGAAACTGCGAATGGCTCATTAAAACAGTTATAGTTTATTTGATGGTCATTTTTACATGGATAACCATGGTAATTCTATGGCTAATACATGCGCAAAAGCTACCTTCTTTGGAGGAGCTGTGTTTATTAGATACAAAACCAGCCCACAATTCTTGTGGAGTCTTGGTGATTCATAGTAACCGAACGGATCGCAGTTGGCTTTCGGGCCCGCGATGGATCATTCAAGTTTCTGACCTATCAGCTTTCGACGGTAGGGTATTGGCCTACCGTGGCAGTGACGGGTAACGGGGAATTAGGGTTCGATTCCGGAGAGGGAGCCT…	1792
U67116	Alveolata	Apicomplexa	Coccidians	Coccidia	Eimeriidae	Eimeria	Avian1_(Eimeria)	Eimeria_brunetti	Isolate	-	-	-	Chordata	Aves	Galliformes	Phasianidae	Gallus gallus (Chicken)	TAGTCATATGCTTGTCTCAAAGATTAAGCCATGCATGTCTAAGTATAAACTTTTATACGGTGAAACTGCGAATGGCTCATTAAAACAGTTATAGTTTATTTGATGGTCATTTTTACATGGATAACCATGGTAATTCTATGGCTAATACATGCGCATAGGCTTCCTTCTTTGAAGGGGCTGTGTTTATTAGATACAAAACCAACCCACCTTGTGGAGCCTTGGTGATTCATAGTAACCGAACGGATCGCAGTTGGCTTTCGGGCCCGCGATGGATCATTCAAGTTTCTGACCTATCAGCTTTCGACGGTAGGGTATTGGCCTACCGTGGCAGTGACGGGTAACGGGGAATTAGGGTTCGATTCCGGAGAGGGAGCCTGAGAAACGGCTACCACATCTAAG…	1744
U67117	Alveolata	Apicomplexa	Coccidians	Coccidia	Eimeriidae	Eimeria	Avian1_(Eimeria)	Eimeria_maxima	Isolate	-	-	-	Chordata	Aves	Galliformes	Phasianidae	Gallus gallus (Chicken)	TAGTCATATGCTTGTCTCAAAGATTAAGCCATGCATGTCTAAGTATAAACTTTTATACGGTGAAACTGCGAATGGCTCATTAAAACAGTTATAGTTTATTTGATGGTCTTTTTTACATGGATAACCATGGTAATTCTATGGCTAATACATGCGCAAAAGCTACCTTCTTTGGAGGAGCTGTGTTTATTAGATACAAAACCAGCCCACAATTCTTGTGGAGTCTTGGTGATTCATAGTAACCGAACGGATCGCAGTTGGCTTTCGGGCCCGCGATGGATCATTCAAGTTTCTGACCTATCAGCTTTCGACGGTAGGGTATTGGCCTACCGTGGCAGTGACGGGTAACGGGGAATTAGGGTTCGATTCCGGAGAGGGAGCCTGAGAAACGGCTACCACATC…	1750
EU044781	Alveolata	Apicomplexa	Coccidians	Coccidia	Eimeriidae	Eimeria	Avian1_(Eimeria)	1	Isolate	Feces	Feces	USA: Texas	Chordata	Aves	Galliformes	Phasianidae	Gallus gallus (Chicken)	GCTCATTAAAACAGTTATAGTTTATTTGATGGTCTCTTTTACATGGATAACCATGGTAATTCTATGGCTAATACATGCGCAAGGGCCTCCTCCTCTGGAGGGGCTGTGTTTATTAGATACAAAACCAACCCACCTTGTGTGGAGTCTTGGTGATTCATAGTAACCGAACGGATCGCAGTTGGCTTTCGGGCCCGCGATGGATCATTCAAGTTTCTGACCTATCAGCTTTCGACGGTAGGGTATTGGCCTACCGTGGCAGTGACGGGTAACGGGGAATTAGGGTTCGATTCCGGAGAGGGAGCCTGAGAAACGGCTACCACATCTAAGGAAGGCAGCAGGCGCGCAAATTACCCAATGAAAACAGTTTCGAGGTAGTGACGAGAAATAACAATACAGGGC…	1512
FJ236329	Alveolata	Apicomplexa	Coccidians	Coccidia	Eimeriidae	Eimeria	Avian1_(Eimeria)	Eimeria_maxima	Isolate	Feces	Feces	USA: Arkansas (Low performance farms)	Chordata	Aves	Galliformes	Phasianidae	Gallus gallus (Chicken)	TAGTCATATGCTTGTCTCAAAGATTAAGCCATGCATGTCTAAGTATAAACTTTTATACGGTGAAACTGCGAATGGCTCATTAAAACAGTTATAGTTTATTTGATGGTCATTTTTACATGGATAACCATGGTAATTCTATGGCTAATACATGCGCAAGAGCTACCTTCTCTGGAGGAGCTGTGTTTATTAGATACAAAACCAACCCACTTTGTGGAGTCTTGGTGATTCATAGTAACCGAACGGATCGCAGTTGGCTTTCGGGCCCGCGATGGATCATTCAAGTTTCTGACCTATCAGCTTTCGACGGTAGGGTATTGGCCTACCGTGGCAGTGACGGGTAACGGGGAATTAGGGTTCGATTCCGGAGAGGGAGCCTGAGAAACGGCTACCACATCTAAG…	1747
FJ236330	Alveolata	Apicomplexa	Coccidians	Coccidia	Eimeriidae	Eimeria	Avian1_(Eimeria)	Eimeria_maxima	Isolate	Feces	Feces	USA: Arkansas (Low performance farms)	Chordata	Aves	Galliformes	Phasianidae	Gallus gallus (Chicken)	TAGTCATATGCTTGTCTCAAAGATTAAGCCATGCATGTCTAAGTATAAACTTTTATACGGTGAAACTGCGAATGGCTCATTAAAACAGTTATAGTTTATTTGATGGTCATTTTTACATGGATAACCATGGTAATTCTATGGCTAATACATGCGCAAGAGCTACCTTCTTTGGAGGAGCTGTGTTTATTAGATACAAAACCAACCCACTTAGTGGAGTCTTGGTGATTCATAGTAACCGAACGGATCGCAGTTGGCTTTCGGGCCCGCGATGGATCATTCAAGTTTCTGACCTATCAGCTTTCGACGGTAGGGTATTGGCCTACCGCGGCAGTGACGGGTAACGGGGAATTAGGGTTCGATTCCGGAGAGGGAGCCTGAGAAACGGCTACCACATCTAAG…	1747
FJ236331	Alveolata	Apicomplexa	Coccidians	Coccidia	Eimeriidae	Eimeria	Avian1_(Eimeria)	Eimeria_maxima	Isolate	Feces	Feces	USA: North Carolina (Low performance farms)	Chordata	Aves	Galliformes	Phasianidae	Gallus gallus (Chicken)	TTGTCATATGCTTGTCTCAAAGATTAAGCCATGCATGTCTAAGTATAAACTTTTATACGGTGAAACTGCGAATGGCTCATTAAAACAGTTATAGTTTATTTGATGGTCATTTTTACATGGATAACCATGGTAATTCTATGGCTAATACATGCGCAAGAGCTACCTTCTCTGGAGGAGCTGTGTTTATTAGATACAAAACCAACCCACTTTGTGGAGTCTTGGTGATTCATAGTAACCGAACGGATCGCAGTTGGCTTTCGGGCCCGCGATGGATCATTCAAGTTTCTGACCTATCAGCTTTCGACGGTAGGGTATTGGCCTACCGTGGCAGTGACGGGTAACGGGGAATTAGGGTTCGATTCCGGAGAGGGAGCCTGAGAAACGGCTACCACATCTAAG…	1747
FJ236332	Alveolata	Apicomplexa	Coccidians	Coccidia	Eimeriidae	Eimeria	Avian1_(Eimeria)	Eimeria_maxima	Isolate	Feces	Feces	USA: Arkansas (Low performance farms)	Chordata	Aves	Galliformes	Phasianidae	Gallus gallus (Chicken)	TAGTCATATGCTTGTCTCAAAGATTAAGCCATGCATGTCTAAGTATAAGCTTTTATACGGTGAAACTGCGAATGGCTCATTAAAACAGTTATAGTTTATTTGATGGTCATTTTTACATGGATAACCATGGTAATTCTATGGCTAATACATGCGCAAGAGCTACCTTCTCTGGAGGAGCTGTGTTTATTAGATACAAAACCAACCCACTTTGTGGAGTCTTGGTGATTCATAGTAACCGAACGGATCGCAGTTGGCTTTCGGGCCCGCGATGGATCATTCAAGTTTCTGACCTATCAGCTTTCGACGGTAGGGTATTGGCCTACCGTGGCAGTGACGGGTAACGGGGAATTAGGGTTCGATTCCGGAGAGGGAGCCTGAGAAACGGCTACCACATCTAAG…	1747
FJ236333	Alveolata	Apicomplexa	Coccidians	Coccidia	Eimeriidae	Eimeria	Avian1_(Eimeria)	Eimeria_maxima	Isolate	Feces	Feces	USA: Arkansas (Low performance farms)	Chordata	Aves	Galliformes	Phasianidae	Gallus gallus (Chicken)	TAGTCATATGCTTGTCTCAAAGATTAAGCCATGCATGTCTAAGTATAAACTTTTATACGGTGAAACTGCGAATGGCTCATTAAAACAGTTATAGTTTATTTGATGGTCATTTTTACATGGATAACCATGGTAATTCTATGGCTAATACATGCGCAAGAGCTACCTTCTCTGGAGGAGCTGTGTTTATTAGATACAAAACCAACCCACTTTGTGGAGTCTTGGTGATTCATAGTAACCGAACGGATCGCAGTTGGCTTTCGGGCCCGCGATGGATCATTCAAGTTTCTGACCTATCAGCTTTCGACGGTAGGGTATTGGCCTACCGTGGCAGTGACGGGTAACGGGGAATTAGGGTTCGATTCCGGAGAGGGAGCCTGAGAAACGGCTACCACATCTAAG…	1747
FJ236334	Alveolata	Apicomplexa	Coccidians	Coccidia	Eimeriidae	Eimeria	Avian1_(Eimeria)	Eimeria_maxima	Isolate	Feces	Feces	USA: Arkansas (Low performance farms)	Chordata	Aves	Galliformes	Phasianidae	Gallus gallus (Chicken)	TAGTCATATGCTTGTCTCAAAGATTAAGCCATGCATGTCTAAGTATAAACTTTTATACGGTGAAACTGCGAATGGCTCATTAAAACAGTTATAGTTTATTTGATGGTCATTTTTACATGGATAACCATGGTAATTCTATGGCTAATACATGCGCAAGAGCTACCTTCTCTGGAGGAGCTGTGTTTATTAGATACAAAACCAACCCACTTTGTGGAGTCTTGGTGATTCATAGTAACCGAACGGATCGCAGTTAGCTTTCGGGCCCGCGATGGATCATTCAAGTTTCTGACCTATCAGCTTTCGACGGTAGGGTATTGGCCTACCGTGGCAGTGACGGGTAACGGGGAATTAGGGTTCGATTCCGGAGAGGGAGCCTGAGAAACGGCTACCACATCTAAG…	1746
FJ236335	Alveolata	Apicomplexa	Coccidians	Coccidia	Eimeriidae	Eimeria	Avian1_(Eimeria)	Eimeria_maxima	Isolate	Feces	Feces	USA: North Carolina (Low performance farms)	Chordata	Aves	Galliformes	Phasianidae	Gallus gallus (Chicken)	TAGTCATATGCTTGTCTCAAAGATTAAGCCATGCATGTCTAAGTATAAACTTTTATACGGTGAAACTGCGAATGGCTCATTAAAACAGTTATAGTTTATTTGATGGTCATTTTTACATGGATAACCATGGTAATTCTATGGCTACTACATGCGCAAGAGCTACCTTCTCTGGAGGAGCTGTGTTTATTAGATACAAAACCAACCCACTTTTGTGGAGTCTTGGTGATTCATAGTAACCGAACGGATCGCAGTTGGCTTTCGGGCCCGCGATGGATCATTCAAGTTTCTGACCTATCAGCTTTCGACGGTAGGGTATTGGCCTACCGTGGCAGTGACGGGTAACGGGGAATTAGGGTTCGATTCCGGAGAGGGAGCCTGAGAAACGGCTACCACATCTAA…	1747
FJ236336	Alveolata	Apicomplexa	Coccidians	Coccidia	Eimeriidae	Eimeria	Avian1_(Eimeria)	Eimeria_maxima	Isolate	Feces	Feces	USA: North Carolina (Low performance farms)	Chordata	Aves	Galliformes	Phasianidae	Gallus gallus (Chicken)	TAGTCATATGCTTGTCTCAAAGATTAAGCCATGCATGTCTAAGTATAAACTTTTATACGGTGAAACTGCGAATGGCTCATTAAAACAGTTATAGTTTATTTGATGGTCTTTTTTACATGGATAACCATGGTAATTCTATGGCTAATACATGCGCAAAAGCTACCTTCGTTGGAGGAGCTGTGTTTATTAGATACAAAACCAACCCACTTGTTGTGGAGTCTTGGTGATTCATAGTAACCGAACGGATCGCAGTTTGCCTTCGGGCTCGCGATGGATCATTCAAGTTTCTGACCTATCAGCTTTCGGCGGTAGGGTATTGGCCTACCGTGGCAGTGACGGGTAACGGGGAATTAGGGTTCGATTCCGGAGAGGGAGCCTGAGAAACGGCTACCACATCTA…	1748
FJ236337	Alveolata	Apicomplexa	Coccidians	Coccidia	Eimeriidae	Eimeria	Avian1_(Eimeria)	Eimeria_maxima	Isolate	Feces	Feces	USA: Arkansas (High performance farms)	Chordata	Aves	Galliformes	Phasianidae	Gallus gallus (Chicken)	TAGTCATATGCTTGTCTCAAAGATTAAGCCATGCATGTCTAAGTATAAACTTTTATACGGTGAAACTGCGAATGGCTCATTAAAACAGTTATAGTTTATTTGATGGTCATTTTTACATGGATAACCATGGTAATTCTATGGCTAATACATGCGCAAGAGCTACCTTCTCTGGAGGAGCTGTGTTTATTAGATACAAAACCAGCCCACAATTCTTGTGGAGTCTTGGTGATTCATAGTAACCGAACGGATCGCAGTTGGCTTTCGTGCCCGCGATGGATCATTCAAGTTTCTGACCTATCAGCTTTCGACGGTAGGGTATTGGCCTACCGTGGCAGTGACGGGTAACGGGGAATTAGGGTTCGATTCCGGAGAGGGAGCCTGAGAAACGGCTACCACATC…	1751
FJ236338	Alveolata	Apicomplexa	Coccidians	Coccidia	Eimeriidae	Eimeria	Avian1_(Eimeria)	Eimeria_maxima	Isolate	Feces	Feces	USA: North Carolina (High performance farms)	Chordata	Aves	Galliformes	Phasianidae	Gallus gallus (Chicken)	TAGTCATATGCTTGTCTCAAAGATTAAGCCATGCATGTCTAAGTATAAACTTTTATACGGTGAAACTGCGAATGGCTCATTAAAACAGTTATAGTTTATTTGATGGTCTTTTTTACATGGATAACCATGGTAATTCTATGGCTAATACATGCGCAAAAGCTACCTTCTTTGGAGGAGCTGTGTTTATTAGATACAAAACCAGCCCACAATTCTTGTGGAGTCTTGGTGATTCATAGTAACCGAACGGATCGCAGTTGGCTTTCGGGCCCGCGATGGATCATTCAAGTTTCTGACCTATCAGCTTTCGACGGTAGGGTATTGGCCTACCGTGGCAGTGACGGGTAACGGGGAATTAGGGTTCGATTCCGGAGAGGGAGCCTGAGAAACGGCTACCACATC…	1750
FJ236339	Alveolata	Apicomplexa	Coccidians	Coccidia	Eimeriidae	Eimeria	Avian1_(Eimeria)	Eimeria_maxima	Isolate	Feces	Feces	USA: North Carolina (Low performance farms)	Chordata	Aves	Galliformes	Phasianidae	Gallus gallus (Chicken)	TAGTCATATGCTTGTCTCAAAGATTAAGCCATGCATGTCTAAGTATAAACTTCTATACGGTGAAACTGCGAATGGCTCATTAAAACAGTTATAGTTTATTTGATGGTCATTTTTACATGGATAACCATGGTAATTCTATGGCTAATACATGCGCAAAAGCTACCTTCTTTGGAGGAGCTGTGTTTATTAGATACAAAACCAGCCCACAATTCTTGTGGAGTCTTGGTGATTCATAGTAACCGAACGGATCGCAGTTGGCTTTCGTGCCCGCGATGGATCATTCAAGTTTCTGACCTATCAGCTTTCGACGGTAGGGTATTGGCCTACCGTGGCAGTGACGGGTAACGGGGAATTAGGGCTCGATTCCGGAGAGGGAGCCTGAGAAACGGCTACCACATC…	1750
FJ236340	Alveolata	Apicomplexa	Coccidians	Coccidia	Eimeriidae	Eimeria	Avian1_(Eimeria)	Eimeria_maxima	Isolate	Feces	Feces	USA: North Carolina (Low performance farms)	Chordata	Aves	Galliformes	Phasianidae	Gallus gallus (Chicken)	TAGTCATATGCTTGTCTCAAAGATTAAGCCATGCATGTCTAAGTATAAACTTTTATACGGTGAAACTGCGAATGGCTCATTAAAACAGTTATAGTTTATTTGATGGTCTTTTTTACATGGATAACCATGGTAATTCTATGGCTAATACATGCGCAAAAGCTACCTACTTTGGAGGAGCTGTGTTTATTAGATACAAAACCAGCCCACAATTCTTGTGGAGTCTTGGTGATTCATAGTGACCGAACGGATCGCAGTTGGCTTTCGGGCCCGCGATGAATCATTCAAGTTTCTGACCTATCAGCTTTCGACGGTAGGGTATTGGCCTACCGTGGCAGTGACGGGTAACGGGGAATTAGGGTTCGATTCCGGAGAGGGAGCCTGAGAAACGGCTACCACATC…	1751
FJ236341	Alveolata	Apicomplexa	Coccidians	Coccidia	Eimeriidae	Eimeria	Avian1_(Eimeria)	Eimeria_maxima	Isolate	Feces	Feces	USA: North Carolina (Low performance farms)	Chordata	Aves	Galliformes	Phasianidae	Gallus gallus (Chicken)	TAGTCATATGCTTGTCTCAAAGATTAAGCCATGCATGCCTAAGTATAAACTTTTATACGGTGAAACTGCGAATGGCTCATTAAAACAGTTATAGTTTATTTGATGGTCATTTTTACATGGATAACCATGGTAATTCTATGGCTAATACATGCGCAAAGGCTACCCTCTCTGGAGGAGCTGTGTTTATTAGATACAAAACCAACCCACAATTCTTGTGGAGTCTTGGTGATTCATAGTAACCGAACGGATCGCAGTTGGCTTTCGTGCCCGCGATGGATCATTCAAGTTTCTGACCTATCAGCTTTCGACAGTAGGGTATTGGCCTACCGTGGCAGTGACGGGTAACGGGGTATTAGGGTTCGATTCCGGAGAGGGAGCCTGAGAAACGGCTACCACATC…	1750
FJ236342	Alveolata	Apicomplexa	Coccidians	Coccidia	Eimeriidae	Eimeria	Avian1_(Eimeria)	Eimeria_maxima	Isolate	Feces	Feces	USA: North Carolina (High performance farms)	Chordata	Aves	Galliformes	Phasianidae	Gallus gallus (Chicken)	TAGTCATATGCTTGTCTCAAAGATTAAGCCATGCATGTCTAAGTATAAACTTTTATACGGTGAAACTGCGAATGGCTCATTAAAACAGTTATAGTTTATTTGATGGTCTTTTTTACATGGATAACCATGGTAATTCTATGGCTAATACATGCGCAAAAGCTACCTTCTTTGGAGGAGCTGTGTTTATTAGATACAAAACCAGCCCACAATTCTTGTGGAGTCTTGGTGATTCATAGTAACCGAACGGATCGCAATTGGCTTTCGGGCCCGCGATGGATCATTCAAGTTTCTGACCTATCAGCTTTCGACGGTAGGGTATTGGCCTACCGTGGCAGTGACGGGTAACGGGGAATTAGGGTTCGATTCCGGAGAGGGAGCCTGAGAAACGGCTACCACATC…	1750
FJ236343	Alveolata	Apicomplexa	Coccidians	Coccidia	Eimeriidae	Eimeria	Avian1_(Eimeria)	Eimeria_maxima	Isolate	Feces	Feces	USA: Arkansas (Low performance farms)	Chordata	Aves	Galliformes	Phasianidae	Gallus gallus (Chicken)	TAGTCATATGCTTGTCTCAAAGATTAAGCCATGCATGTCTAAGTATAAACTTTTATACGGTGAAACTGCGAATGGCTCATTAAAACAGTTATAGTTTATTTGATGGTCATTTTTACATGGATAACCATGGTAATTCTATGGCTAATACATGCGCAAAGGCTACCTTCTTTGGAGGAGCTGTGTTTATTAGATACAAAACCAACCCACAATTCTTGTGGAGTCTTGGTGATTCATAGTAACCGAACGGATCGCAGTTGGCTTTCGTGCCCGCGATGGATCATTCAAGTTTCTGACCTATCAGCTTTCGACGGTAGGGTATTGGCCTACCGTGGCAGTGACGGGTAACGGGGAATTAGGGTTCGATTCCGGAGAGGGAGCCTGAGAAACGGCTACCACATC…	1750
FJ236344	Alveolata	Apicomplexa	Coccidians	Coccidia	Eimeriidae	Eimeria	Avian1_(Eimeria)	Eimeria_maxima	Isolate	Feces	Feces	USA: North Carolina (High performance farms)	Chordata	Aves	Galliformes	Phasianidae	Gallus gallus (Chicken)	TAGTCATATGCTTGTCTCAAAGATTAAGCCATGCATGTCTAAGTATAAACTTTTATACGGTGAAACTGCGAATGGCTCATTAAAACAGTTATAGTTTATTTGATGGTCTTTTTTACATGGATAACCATGGTAATTCTATGGCTAATACATGCGCAAAAGCTACCTTCTTTGGAGGAGCTGTGTTTATTAGATACAAAACCAGCCCACAATTCTTGTGGAGTCTTGGTGATTCATAGTAACCGAACGGATCGCAGTTGGCTTTCGTGCCCGCAATGGATCATTCAAGTTTCTGACCTATCAGCTTTCGACGGTAGGGTATTGGCCTACCGTGGCAGTGACGGGTAACGGGGAATTAGGGTTCGATTCCGGAGAGGGAGCCTGAGAAACGGCTACCACATC…	1750
FJ236345	Alveolata	Apicomplexa	Coccidians	Coccidia	Eimeriidae	Eimeria	Avian1_(Eimeria)	Eimeria_maxima	Isolate	Feces	Feces	USA: Arkansas (Low performance farms)	Chordata	Aves	Galliformes	Phasianidae	Gallus gallus (Chicken)	TAGTCATATGCTTGTCTCAAAGATTAAGCCATGCATGTCTAAGTATAAACTTTTATACGGTGAAACTGCGAATGGCTCATTAGAACAGTTATAGTTTATTTGATGGTCTTTTTTACATGGATATCCATGGTAATTCTATGGCTAATACATGCGCAAAGGCTACCTTCTTTGGAGGAGCTGTGTTTATTAGATACAAAACCAACCCACAATTCTTGTGGAGTCTTGGTGATTCATAGTAACCGAACGGATCGCAGTTGGCTTTCGTGCCCGCGATGGATCATTCAAGTTTCTGACCTATCAGCTTTCGACGGTAGGGTATTGGCCTACCGTGGCAGTGACGGGTAACGGGGAATTAGGGTTCGATTCCGGAGAGGGAGCCTGAGAAACGGCTACCACATC…	1749
FJ236346	Alveolata	Apicomplexa	Coccidians	Coccidia	Eimeriidae	Eimeria	Avian1_(Eimeria)	Eimeria_maxima	Isolate	Feces	Feces	USA: Arkansas (Low performance farms)	Chordata	Aves	Galliformes	Phasianidae	Gallus gallus (Chicken)	TAGTCATATGCTTGTCTCAAAGATTAAGCCATGCATGTCTAAGTATAAACTTTTATACGGTGAAACTGCGAATGGCTCATTAAAACAGTTATAGTTTATTTGATGGTCTTTTTTACATGGATAACCATGGTAATTCTATGGCTAATACATGCGCAAAAGCTACCTTCTTTGGAGGAGCTGTGTTTATTAGATACAAAACCAACCCACAATTCTTGTGGAGTCTTGGTGATTCATAGTAACCGAACGGATCGCAGTTGGCTTTCGTGCCCGCGATGGATCATTCAAGTTTCTGACCTATCAGCTTTCGACGGTAGGGTATTGGCCTACCGTGGCAGTGACGGGTAACGGGGAATTAGGGTTCGATTCCGGAGAGGGAGCCTGAGAAACGGCTACCACATC…	1750
FJ236347	Alveolata	Apicomplexa	Coccidians	Coccidia	Eimeriidae	Eimeria	Avian1_(Eimeria)	Eimeria_maxima	Isolate	Feces	Feces	USA: North Carolina (High performance farms)	Chordata	Aves	Galliformes	Phasianidae	Gallus gallus (Chicken)	TAGTCATATGCTTGTCTCAAAGATTAAGCCATGCATGTCTAAGTATAAACTTTTATACGGTGAAACTGCGAATGGCTCATTAAAACAGTTATAGTTTATTTGATGGTCTTTTTTACATGGATAACCATGGTAATTCTATGGCTAATACATGCGCAAAAGCTACCTTCTTTGGAGGAGCTGTGTTTATTAGATACAAAACCAGCCCACAATTCTTGTGGAGTCTTGGTGATTCATAGTAACCGAACGGATCGCAGTTGGCTTTCGGGCCCGCGATGGATCATTCAAGTTTCTGACCTATCAGCTTTCGACGGTAGGGTATTGGCCTACCGTGGCAGTGACGGGTAACGGGGAATTAGGGTTCGATTCCGGAGAGGGAGCCTGAGAAACGGCTACCACATC…	1750
FJ236348	Alveolata	Apicomplexa	Coccidians	Coccidia	Eimeriidae	Eimeria	Avian1_(Eimeria)	Eimeria_maxima	Isolate	Feces	Feces	USA: North Carolina (High performance farms)	Chordata	Aves	Galliformes	Phasianidae	Gallus gallus (Chicken)	TAGTCATATGCTTGTCTCAAAGATTAAGCCATGCATGTCTAAGTATAAACTTTTATACGGTGAAACTGCGAATGGCTCATTAAAACAGTTATAGTTTATTTGATGGTCTTTTTTACATGGATAACCATGGTAATTCTATGGCTAATACATGCGCAAAAGCTACCTTCTTTGGAGGAGCTGTGTTTATTAGATACAAAACCAGCCCACAATTCTTGTGGAGTCTTGGTGATTCATAGTAACCGAACGGATCGCAGTTGGCTTTCGGGCCCGCGATGGATCATTCAAGTTTCTGACCTATCAGCTTTCGACGGTAGGGTATTGGCCTACCGTGGCAGTGACGGGTAACGGGGAACTAGGGTTCGATTCCGGAGAGGGAGCCTGAGAAACGGCTACCACATC…	1750
FJ236349	Alveolata	Apicomplexa	Coccidians	Coccidia	Eimeriidae	Eimeria	Avian1_(Eimeria)	Eimeria_maxima	Isolate	Feces	Feces	USA: Arkansas (High performance farms)	Chordata	Aves	Galliformes	Phasianidae	Gallus gallus (Chicken)	TAGTCATATGCTTGTCTCAAAGATTAAGCCATGCATGTCTAAGTATAAACTTTTATACGGTGAAACTGCGAATGGCTCATTAAAACAGTTATAGTTTATTTGATGGTCTTTTTTACATGGATAACCATGGTAATTCTATGGCTAATACATGCGCAAAAGCTACCTTCTTTGGAGGAGCTGTGTTTATTAGATACAAAACCAGCCCACAATTCTTGTGGAGTCTTGGTGATTCATAGTAACCGAACGGATCGCAATTGGCTTTCGGGCCCGCGATGGATCATTCAAGTTTCTGACCTATCAGCTTTCGACGGTAGGGTATTGGCCTACCGTGGCAGTGACGGGTAACGGGGAATTAGGGTTCGATTCCGGAGAGGGAGCCTGAGAAACGGCTACCACATC…	1750
FJ236350	Alveolata	Apicomplexa	Coccidians	Coccidia	Eimeriidae	Eimeria	Avian1_(Eimeria)	Eimeria_maxima	Isolate	Feces	Feces	USA: North Carolina (Low performance farms)	Chordata	Aves	Galliformes	Phasianidae	Gallus gallus (Chicken)	TAGTCATATGCTTGTCTCAAAGATTAAGCCATGCATGTCTAAGTATAAACTTTTATACGGTGAAACTGCGAATGGCTCATTAAAACAGTTATAGTTTATCTGATGGTCTTTTTTACATGGATAACCATGGTAATTCTATGGCTAATACATGCGCAAAAGCTACCTTCTTTGGAGGAGCTGTGTTTATTAGATACAAAACCAGCCCACAATTCTTGTGGAGTCTTGGTGATTCATAGTAACCGAACGGATCGCAGTTGGCTTTCGGGCCCGCGATGGATCATTCAAGTTTCTGACCTATCAGCTTTCGACGGTAGGGTATTGGCCTACCGTGGCAGTGACGGGTAACGGGGAATTAGGGTTCGATTCCGGAGAGGGAGCCTGAGAAACGGCTACCACATC…	1750
[truncated: 7,753 more rows]
