# Supplementary material for: Assessing the Diversity and Distribution of Apicomplexans in Host and Free-Living Environments Using High-Throughput Amplicon Data and a Phylogenetically Informed Reference Framework
Source: Front Microbiol. 2019 Oct 23;10:2373. doi: 10.3389/fmicb.2019.02373 (PMC6819320; doi:10.3389/fmicb.2019.02373)
Supplement: INFORMATION S3 — Apicomplexans HTES reads OTU table. [file Data_Sheet_7.ZIP › TableS2.txt]

#Apicomplexans IDs above species	#Source
Alveolata;Apicomplexa;Aggregatina;Aggregatina;Aggregatina;Aggregatidae;Aggregata	Isolates
Alveolata;Apicomplexa;API1;API1;API1;API1;API1	Environmental HTES
Alveolata;Apicomplexa;API2;API2;API2;API2;API2	Environmental HTES
Alveolata;Apicomplexa;Coccidians;Agamococcidiorida;Agamococcidiida;Margolisiellidae;Margoliesiellinae	Isolates
Alveolata;Apicomplexa;Coccidians;Agamococcidiorida;Agamococcidiida;Rhytidocystidae;Rhytidocystinae	Isolates
Alveolata;Apicomplexa;Coccidians;API3;API3;API3;API3	Environmental HTES
Alveolata;Apicomplexa;Coccidians;API4;API4;API4;API4	Environmental HTES
Alveolata;Apicomplexa;Coccidians;Coccidia;Adeleorina;ADE1;ADE1	Environmental HTES
Alveolata;Apicomplexa;Coccidians;Coccidia;Adeleorina;ADE2;ADE2	Environmental HTES
Alveolata;Apicomplexa;Coccidians;Coccidia;Adeleorina;Adeleidae;Adelina1	Isolates
Alveolata;Apicomplexa;Coccidians;Coccidia;Adeleorina;Adeleidae;Adelina2	Isolates
Alveolata;Apicomplexa;Coccidians;Coccidia;Adeleorina;Dactylosomatidae;Dactylosoma	Isolates
Alveolata;Apicomplexa;Coccidians;Coccidia;Adeleorina;Haemogregarinidae;Haemogragarina	Isolates
Alveolata;Apicomplexa;Coccidians;Coccidia;Adeleorina;Hepatozoidae;Catesbianae	Isolates
Alveolata;Apicomplexa;Coccidians;Coccidia;Adeleorina;Hepatozoidae;Marsupialis_(Hepatozoidae)	Isolates
Alveolata;Apicomplexa;Coccidians;Coccidia;Adeleorina;Hepatozoidae;Reptiles2_(Hepatozoidae)	Isolates
Alveolata;Apicomplexa;Coccidians;Coccidia;Adeleorina;Hepatozoidae;Reptiles3_(Hepatozoidae)	Isolates
Alveolata;Apicomplexa;Coccidians;Coccidia;Adeleorina;Klossiellidae;Klossia	Isolates
Alveolata;Apicomplexa;Coccidians;Coccidia;COC1;COC1;COC1	Environmental HTES
Alveolata;Apicomplexa;Coccidians;Coccidia;COC2;COC2;COC2	Environmental HTES
Alveolata;Apicomplexa;Coccidians;Coccidia;COC3;COC3;COC3	Environmental HTES
Alveolata;Apicomplexa;Coccidians;Coccidia;COC4;COC4;COC4	Environmental HTES
Alveolata;Apicomplexa;Coccidians;Coccidia;Eimeriidae;EIM1;EIM1	Environmental HTES
Alveolata;Apicomplexa;Coccidians;Coccidia;Eimeriidae;EIM2;EIM2	Environmental HTES
Alveolata;Apicomplexa;Coccidians;Coccidia;Eimeriidae;Goussia1;Goussia1	Isolates
Alveolata;Apicomplexa;Coccidians;Coccidia;Eimeriidae;Goussia2;Goussia2	Isolates
Alveolata;Apicomplexa;Coccidians;Coccidia;Eimeriidae;Goussia6;Goussia6	Isolates
Alveolata;Apicomplexa;Coccidians;Coccidia;Eimeriidae;Goussia7;Goussia7	Isolates
Alveolata;Apicomplexa;Coccidians;Coccidia;Sarcocystidae;SAR1;SAR1	Environmental HTES
Alveolata;Apicomplexa;Coccidians;Coccidia;Sarcocystidae;Sarcocystinae;Aucheniae	Isolates
Alveolata;Apicomplexa;Coccidians;Coccidia;Sarcocystidae;Sarcocystinae;Cruzi	Isolates
Alveolata;Apicomplexa;Coccidians;Coccidia;Sarcocystidae;Sarcocystinae;Hirsuta	Isolates
Alveolata;Apicomplexa;Coccidians;Coccidia;Sarcocystidae;Sarcocystinae;Hominis	Isolates
Alveolata;Apicomplexa;Coccidians;Coccidia;Sarcocystidae;Sarcocystinae;Nesbitti	Isolates
Alveolata;Apicomplexa;Coccidians;Coccidia;Sarcocystidae;Sarcocystinae;Neurona	Isolates
Alveolata;Apicomplexa;Coccidians;Coccidia;Sarcocystidae;Sarcocystinae;Ovalis	Isolates
Alveolata;Apicomplexa;Coccidians;Coccidia;Sarcocystidae;Sarcocystinae;SAR3	Environmental HTES
Alveolata;Apicomplexa;Coccidians;Coccidia;Sarcocystidae;Sarcocystinae;Scandinavica	Isolates
Alveolata;Apicomplexa;Coccidians;Coccidia;Sarcocystidae;Sarcocystinae;Singaporensis	Isolates
Alveolata;Apicomplexa;Coccidians;Coccidia;Sarcocystidae;Toxoplasmatinae;Cystoisospora	Isolates
Alveolata;Apicomplexa;Coccidians;Coccidia;Sarcocystidae;Toxoplasmatinae;Marsupial_(Toxoplasmatinae)	Isolates
Alveolata;Apicomplexa;Coccidians;Coccidia;Sarcocystidae;Toxoplasmatinae;SAR2	Environmental HTES
Alveolata;Apicomplexa;Coccidians;Coccidia;Symbiont_group;Symbiont_group;Symbiont_group	Isolates
Alveolata;Apicomplexa;Coccidians;Hematozoa;Haemosporida;HAE1;HAE1	Environmental HTES
Alveolata;Apicomplexa;Coccidians;Hematozoa;Haemosporida;Plasmodiidae;Falciparum	Isolates
Alveolata;Apicomplexa;Coccidians;Hematozoa;Haemosporida;Plasmodiidae;Hepatocystis	Isolates
Alveolata;Apicomplexa;Coccidians;Hematozoa;Haemosporida;Plasmodiidae;Vivax	Isolates
Alveolata;Apicomplexa;Coccidians;Hematozoa;HEM1;HEM1;HEM1	Environmental HTES
Alveolata;Apicomplexa;Coccidians;Hematozoa;Nephromycida;Nephromycidae;Cardiosporidium	Isolates
Alveolata;Apicomplexa;Coccidians;Hematozoa;Nephromycida;Nephromycidae;NEP1	Environmental HTES
Alveolata;Apicomplexa;Coccidians;Hematozoa;Nephromycida;Nephromycidae;Nephromyces	Isolates
Alveolata;Apicomplexa;Coccidians;Hematozoa;Piroplasmorida;Babesiidae;Canis_(Babesia)	Isolates
Alveolata;Apicomplexa;Coccidians;Hematozoa;Piroplasmorida;Babesiidae;Divergens	Isolates
Alveolata;Apicomplexa;Coccidians;Hematozoa;Piroplasmorida;Babesiidae;Gibsoni	Isolates
Alveolata;Apicomplexa;Coccidians;Hematozoa;Piroplasmorida;Babesiidae;Hongkongensis	Isolates
Alveolata;Apicomplexa;Coccidians;Hematozoa;Piroplasmorida;Babesiidae;Major	Isolates
Alveolata;Apicomplexa;Coccidians;Hematozoa;Piroplasmorida;Microti_Group;Microti	Isolates
Alveolata;Apicomplexa;Coccidians;Hematozoa;Piroplasmorida;Theileriidae;Annulata	Isolates
Alveolata;Apicomplexa;Coccidians;Hematozoa;Piroplasmorida;Theileriidae;Luwenshuni	Isolates
Alveolata;Apicomplexa;Coccidians;Hematozoa;Piroplasmorida;Youngi;Youngi	Isolates
Alveolata;Apicomplexa;Cryptogregarines;Cryptosporidiidae;Cryptosporidiidae;Cryptosporidium;Andersoni1	Isolates
Alveolata;Apicomplexa;Cryptogregarines;Cryptosporidiidae;Cryptosporidiidae;Cryptosporidium;Andersoni2	Isolates
Alveolata;Apicomplexa;Cryptogregarines;Cryptosporidiidae;Cryptosporidiidae;Cryptosporidium;Baileyi	Isolates
Alveolata;Apicomplexa;Cryptogregarines;Cryptosporidiidae;Cryptosporidiidae;Cryptosporidium;Bovis_(Cryptosporidium)	Isolates
Alveolata;Apicomplexa;Cryptogregarines;Cryptosporidiidae;Cryptosporidiidae;Cryptosporidium;CRY1	Environmental HTES
Alveolata;Apicomplexa;Cryptogregarines;Cryptosporidiidae;Cryptosporidiidae;Cryptosporidium;CRY2	Environmental HTES
Alveolata;Apicomplexa;Cryptogregarines;Cryptosporidiidae;Cryptosporidiidae;Cryptosporidium;CRY3	Environmental HTES
Alveolata;Apicomplexa;Cryptogregarines;Cryptosporidiidae;Cryptosporidiidae;Cryptosporidium;CRY4	Environmental HTES
Alveolata;Apicomplexa;Cryptogregarines;Cryptosporidiidae;Cryptosporidiidae;Cryptosporidium;Felis_(Cryptosporidium)	Isolates
Alveolata;Apicomplexa;Cryptogregarines;Cryptosporidiidae;Cryptosporidiidae;Cryptosporidium;Fragile	Isolates
Alveolata;Apicomplexa;Cryptogregarines;Cryptosporidiidae;Cryptosporidiidae;Cryptosporidium;Muskrat	Isolates
Alveolata;Apicomplexa;Cryptogregarines;Cryptosporidiidae;Cryptosporidiidae;Cryptosporidium;Parvum	Isolates
Alveolata;Apicomplexa;Cryptogregarines;Cryptosporidiidae;Cryptosporidiidae;Cryptosporidium;Ubiquitum	Isolates
Alveolata;Apicomplexa;Cryptogregarines;Neogregarinorida;Stylocephaloidea;Actinocephalidae;Ascogregarina	Isolates
Alveolata;Apicomplexa;Cryptogregarines;Neogregarinorida;Stylocephaloidea;Actinocephalidae;Hyplorynchus	Isolates
Alveolata;Apicomplexa;Cryptogregarines;Neogregarinorida;Stylocephaloidea;Actinocephalidae;Mattesia	Isolates
Alveolata;Apicomplexa;Cryptogregarines;Neogregarinorida;Stylocephaloidea;Actinocephalidae;Monocystis	Isolates
Alveolata;Apicomplexa;Cryptogregarines;Neogregarinorida;Stylocephaloidea;Actinocephalidae;Psychodiella	Isolates
Alveolata;Apicomplexa;Cryptogregarines;Neogregarinorida;Stylocephaloidea;STY2;STY2	Environmental Sanger
Alveolata;Apicomplexa;Cryptogregarines;Neogregarinorida;Stylocephaloidea;STY3;STY3	Environmental HTES
Alveolata;Apicomplexa;Cryptogregarines;Neogregarinorida;Stylocephaloidea;Stylocephalidae;Xiphocephalus	Isolates
Alveolata;Apicomplexa;Gregarines;Eugregarinorida;Cephaloidophoridea;CEP2;CEP2	Environmental HTES
Alveolata;Apicomplexa;Gregarines;Eugregarinorida;Cephaloidophoridea;Cephaloidophoridae;Cephaloidophora	Isolates
Alveolata;Apicomplexa;Gregarines;Eugregarinorida;Cephaloidophoridea;Ganymedidae;Ganymedidae	Isolates
Alveolata;Apicomplexa;Gregarines;Eugregarinorida;Cephaloidophoridea;Porosporidae;Porosporidae	Isolates
Alveolata;Apicomplexa;Gregarines;Eugregarinorida;Cephaloidophoridea;Uradiphoridae;Uradiphoridae	Isolates
Alveolata;Apicomplexa;Gregarines;Eugregarinorida;EUG1;EUG1;EUG1	Environmental HTES
Alveolata;Apicomplexa;Gregarines;Eugregarinorida;Marine_Eugregarines;Lecudinidae;Lecudinids	Isolates
Alveolata;Apicomplexa;Gregarines;Eugregarinorida;Marine_Eugregarines;Lecudinidae;Urosporids	Isolates
Alveolata;Apicomplexa;Gregarines;Eugregarinorida;Marine_Eugregarines;MEU1;MEU1	Environmental Sanger
Alveolata;Apicomplexa;Gregarines;Eugregarinorida;Marine_Eugregarines;MEU2;MEU2	Environmental Sanger
Alveolata;Apicomplexa;Gregarines;Eugregarinorida;Marine_Eugregarines;MEU3;MEU3	Environmental HTES
Alveolata;Apicomplexa;Gregarines;Eugregarinorida;Marine_Eugregarines;MEU4;MEU4	Environmental HTES
Alveolata;Apicomplexa;Gregarines;Eugregarinorida;Marine_Eugregarines;MEU5;MEU5	Environmental HTES
Alveolata;Apicomplexa;Gregarines;Eugregarinorida;Marine_Eugregarines;Paralecudinids;Paralecudina	Isolates
Alveolata;Apicomplexa;Gregarines;Eugregarinorida;Marine_Eugregarines;Urosporidea;Difficilina	Isolates
Alveolata;Apicomplexa;Gregarines;Eugregarinorida;Marine_Eugregarines;Veloxidium;Veloxidium	Isolates
Alveolata;Apicomplexa;Gregarines;Eugregarinorida;Polyplicarium;Polyplicarium;Polyplicarium	Isolates
Alveolata;Apicomplexa;Gregarines;Eugregarinorida;Septate_Eugregarines;Gregarinidae;Gregarina1	Isolates
Alveolata;Apicomplexa;Gregarines;Eugregarinorida;Septate_Eugregarines;Gregarinidae;Gregarina3	Isolates
Alveolata;Apicomplexa;Gregarines;Eugregarinorida;Septate_Eugregarines;Leidyana;Amoebogregarina	Isolates
Alveolata;Apicomplexa;Gregarines;Eugregarinorida;Septate_Eugregarines;Leidyana;Leidyana1	Isolates
Alveolata;Apicomplexa;Gregarines;Eugregarinorida;Septate_Eugregarines;Leidyana;Leidyana2	Isolates
Alveolata;Apicomplexa;Gregarines;Eugregarinorida;Septate_Eugregarines;SeptateEugregarines1;SeptateEugregarines1	Isolates
Alveolata;Apicomplexa;Gregarines;Eugregarinorida;Trichotokara;Trichotokara;Trichotokara	Isolates
Alveolata;Apicomplexa;Gregarines;GRE1;GRE1;GRE1;GRE1	Environmental Sanger
Alveolata;Apicomplexa;Gregarines;GRE2;GRE2;GRE2;GRE2	Environmental Sanger
Alveolata;Apicomplexa;Gregarines;GRE3;GRE3;GRE3;GRE3	Environmental Sanger
Alveolata;Apicomplexa;Gregarines;GRE4;GRE4;GRE4;GRE4	Environmental Sanger
Alveolata;Apicomplexa;Gregarines;GRE5;GRE5;GRE5;GRE5	Environmental Sanger
Alveolata;Apicomplexa;Gregarines;GRE6;GRE6;GRE6;GRE6	Environmental Sanger
Alveolata;Apicomplexa;Gregarines;GRE7;GRE7;GRE7;GRE7	Environmental Sanger
Alveolata;Apicomplexa;Gregarines;GRE8;GRE8;GRE8;GRE8	Environmental HTES
Alveolata;Apicomplexa;Gregarines;Orientale;Orientale;Orientale;Orientale	Isolates
Alveolata;Apicomplexa;Gregarines;Serpulae;Serpulae;Serpulae;Serpulae	Isolates
Alveolata;Apicomplexa;Gregarines;Stenophorida;Stenophorida;Stenophoridae;Stenophora	Isolates
Alveolata;Apicomplexa;Gregarines;Terebellae;Terebellae;Terebellae;Terebellae	Isolates
Alveolata;Chrompodellids;CHR1;CHR1;CHR1;CHR1;CHR1	Environmental Sanger
Alveolata;Chrompodellids;Colpodellids;Alphamonadida;Alphamonadea;Alphamonas;ALP1	Environmental Sanger
Alveolata;Chrompodellids;Colpodellids;Alphamonadida;Alphamonadea;Alphamonas;ALP2	Environmental Sanger
Alveolata;Chrompodellids;Colpodellids;Alphamonadida;Alphamonadea;Alphamonas;Edax	Isolates
Alveolata;Chrompodellids;Colpodellids;Chromeracida;Chromeraceae;Chromeracea;Chromera	Isolates
Alveolata;Chrompodellids;Colpodellids;Colpodellida;Colpodellidae;Colpodellidea;COL1	Environmental HTES
Alveolata;Chrompodellids;Colpodellids;Colpodellida;Colpodellidae;Colpodellidea;Parasitic	Isolates
Alveolata;Chrompodellids;Colpodellids;Colpodellida;Colpodellidae;Colpodellidea;Tetrahymenae	Isolates
Alveolata;Chrompodellids;Colpodellids;Voromonadida;Voromonadae;Voromonadidea;Voromonas	Isolates
Alveolata;Chrompodellids;Vitrellids;Vitrelladida;Vitrellaceae;Vitrellidea;Vitrella	Isolates
