# Supplementary material for: Assessing the Diversity and Distribution of Apicomplexans in Host and Free-Living Environments Using High-Throughput Amplicon Data and a Phylogenetically Informed Reference Framework
Source: Front Microbiol. 2019 Oct 23;10:2373. doi: 10.3389/fmicb.2019.02373 (PMC6819320; doi:10.3389/fmicb.2019.02373)
Supplement: INFORMATION S4 — Apicomplexans HTES reads mapping file. [file Data_Sheet_8.ZIP › TableS3.txt]

#SampleID	Core Depth (m)	Latitude	Longitude
Sample.1	650	N36_44.8450	W122_3.1941
Sample.2	650	N36_44.8450	W122_3.1941
Sample.3	650	N36_44.8450	W122_3.1941
Sample.4	650	N36_44.8450	W122_3.1941
Sample.5	881	N36_42.7378	W122_11.2469
Sample.6	881	N36_42.7378	W122_11.2469
Sample.7	881	N36_42.7378	W122_11.2469
Sample.8	881	N36_42.7378	W122_11.2469
Sample.9	3207.9	N36_15.1948	W122_40.7351
Sample.10	3207.9	N36_15.1948	W122_40.7351
Sample.11	956.9	N36_41.8720	W122_9.8013
Sample.12	956.9	N36_41.8720	W122_9.8013
Sample.13	956.9	N36_41.8720	W122_9.8013
Sample.14	200	N36_41.8720	W122_9.8013
Sample.15	200	N36_41.8720	W122_9.8013
Sample.16	200	N36_41.8720	W122_9.8013
Sample.17	200	N36_41.8720	W122_9.8013
